# Supplementary material for: Transcriptional regulatory program in wild-type and retinoblastoma gene-deficient mouse embryonic fibroblasts during adipocyte differentiation
Source: BMC Res Notes. 2011 May 26;4:157. doi: 10.1186/1756-0500-4-157 (PMC3127957; doi:10.1186/1756-0500-4-157)
Supplement: Additional file 1 — Gene expression levels (log2-fold change) of 1579 in 6 cluster grouped ESTs at several time points during adipocyte differentiation of MEFs and 3T3-L1 cells (as visualized in Figure 3). ESTs were annotated according to the mouse RefSeq database (NCBI MegaBLAST E-value < 1E-30) and Entrez Gene database. Unique genes within each cluster were identified and overrepresented gene ontology (GO) terms are provided. [file 1756-0500-4-157-S1.XLS]

## Sheet: ESTs
CL	UNIQID	REFSEQ	GENEID	NAME (SYMBOL)	d0	d1	d2	d3	d4	d6	d10	0h	6h	12h	24h	48h	72h	7d	14d
A	AI837138	NM_010638	16601	Kruppel-like factor 9 (Klf9)	1.13	2.79	2.98	2.28	2.84	2.35	1.92	0.34	1.75	1.56	0.54	1.04	1.33	0.7	0.38
A	AI853707	NM_001114328|NM_028181	72278	cell cycle progression 1 (Ccpg1)	2.68	1.94	2.64	2.84	3.25	3.23	3.05	0.27	0.35	0.04	0.33	0.64	1.04	1.13	1.51
A	AI843709	NM_010560	16195	interleukin 6 signal transducer (Il6st)	2.69	3.37	3.63	3.27	2.8	2.64	2.65	-0.06	0.3	0.59	-0.18	-0.08	-0.23	-0.21	-0.16
A	AW550271	NM_008973	19242	pleiotrophin (Ptn)	3.31	1.91	1.19	3.5	3.53	4.54	4.38	1.16	0.78	0.2	-0.67	-0.56	0.24	0.69	0.83
A	AI845865	NM_008695|NM_026528	18074|68045	nidogen 2 (Nid2)|RIKEN cDNA 2700060E02 gene (2700060E02Rik)	3.24	4.24	4.82	4.83	5.46	5.39	5.16	1.33	0.92	0.55	0.82	1.68	1.58	1.8	2.19
A	AU023169	NM_009061	19735	regulator of G-protein signaling 2 (Rgs2)	2.05	5.43	5.16	4.04	3.52	4.2	2.97	-0.26	2.94	1.92	1.64	1.99	1.36	1.68	2.12
A	AU016341	NM_010560	16195	interleukin 6 signal transducer (Il6st)	3.05	3.68	3.62	3.23	2.84	2.54	2.65	-0.06	0.01	0.62	-0.45	-0.18	-0.32	-0.24	-0.18
A	AI851959	NM_001012477|NM_013655	20315	chemokine (C-X-C motif) ligand 12 (Cxcl12)	3.88	3.57	4.46	3.17	3.13	3.06	3.42	-0.36	0.25	0.45	-1.23	-0.95	-1.15	-0.88	-1.06
A	AW557135	NM_011723	22436	xanthine dehydrogenase (Xdh)	2.96	4.75	4.14	3.5	3.93	2.62	2.18	0.14	2.63	2.53	2.46	2.78	2.72	0.17	0.08
A	AW539270	NM_134024|NM_134028	103733|103768	tubulin, gamma 1 (Tubg1)|tubulin, gamma 2 (Tubg2)	0.04	1.99	2.09	1.67	2.08	0.76	-0.41	0.82	5.43	4.34	3.26	4.24	3.57	1.95	1.28
A	AI843911	NM_010286|NM_001077364	14605	TSC22 domain family 3 (Tsc22d3)	1.37	3.61	3.77	3.7	3.81	2.38	1.92	-0.07	2.89	3.2	3.22	3.56	2.96	0.55	0.81
A	AW549619	NM_013758	27360	adducin 3 (gamma) (Add3)	0.42	2.6	2.66	2.64	2.44	1.79	1.83	0.77	0.48	0.83	1.25	1.65	1.31	0.83	1.02
A	AI840738	NM_011058|NM_001083316	18595	platelet derived growth factor receptor, alpha polypeptide (Pdgfra)	3.09	3.51	3.93	4.55	4.45	4.23	3.5	1.53	0.72	1.75	1.92	2.05	1.87	1.51	1.3
A	AW552313	NM_026439	67896	coiled-coil domain containing 80 (Ccdc80)	4.75	2.5	2.81	4.55	4.54	4.72	4.93	0.64	-0.04	-0.89	-1.46	-1.33	0.45	1.8	2.1
A	AU015818	NM_010560	16195	interleukin 6 signal transducer (Il6st)	3.05	3.7	3.73	3.25	2.83	2.45	2.67	0.01	0.24	0.6	-0.26	-0.09	-0.24	-0.13	-0.09
A	BE372547	NM_010286|NM_001077364	14605	TSC22 domain family 3 (Tsc22d3)	0.78	1.99	1.67	1.56	1.94	1.44	1.2	-0.17	1.52	1.87	1.84	2.09	1.74	0.24	0.41
A	AI848601	NM_007564	12192	zinc finger protein 36, C3H type-like 1 (Zfp36l1)	3.23	3.23	3.27	3.2	2.99	2.66	2.84	0.59	0.07	0.44	0.59	0.54	0.59	0.36	0.21
A	AI839335	NM_013758	27360	adducin 3 (gamma) (Add3)	0.55	2.54	2.61	2.43	2.3	1.62	1.62	0.72	0.38	0.77	0.96	1.53	1.11	0.71	0.91
A	AI851347	NM_011782	23794	a disintegrin-like and metallopeptidase (reprolysin type) with thrombospondin type 1 motif, 5 (aggrecanase-2) (Adamts5)	3.06	4.11	3.73	3.85	4.15	3.44	3.1	-0.33	-2.09	-0.43	-0.73	-0.5	-0.46	-0.3	-0.63
A	AU017343	NM_009201	20514	solute carrier family 1 (neutral amino acid transporter), member 5 (Slc1a5)	0.61	1.01	2.13	1.78	2.91	2.96	2.08	-0.47	1.6	1.49	0.69	0.89	1.04	0.43	-0.07
A	AI852317	NM_008681	17988	N-myc downstream regulated gene 1 (Ndrg1)	3.04	3.06	3.07	2.97	3.29	2.96	2.54	0.98	0.54	1.27	1.44	1.63	1.36	1.12	0.96
A	AI839138	NM_023719|NM_001009935	56338	thioredoxin interacting protein (Txnip)	1.23	2.79	0.84	4	3.43	2.72	0.6	0.83	0.6	0.72	0.73	0.99	1.39	1.47	1.79
A	AW556710	NM_009776	12258	serine (or cysteine) peptidase inhibitor, clade G, member 1 (Serping1)	4.73	3.6	3.4	4	4.11	3.58	4.1	-0.18	-0.26	-0.53	-0.06	-0.28	-0.33	-0.63	-1.02
A	BE288696	NM_146007	12834	collagen, type VI, alpha 2 (Col6a2)	2.1	3.81	4.39	3.89	4.14	4.29	3.49	0.16	0.73	1.07	1.01	1.67	1.38	1.06	0.98
A	AI848134	NM_008342	16008	insulin-like growth factor binding protein 2 (Igfbp2)	2.71	2.76	3.18	3.1	3.4	2.76	2.77	-0.72	-0.08	0.27	0.07	0.31	0.94	-0.06	-0.39
A	AW555872	NM_009737	12036	branched chain aminotransferase 2, mitochondrial (Bcat2)	1.28	0.96	1.75	1.78	3.48	4.31	3.55	-0.47	-0.39	0.46	0.23	0.99	1.67	2.34	1.99
A	C85919	NM_009061	19735	regulator of G-protein signaling 2 (Rgs2)	2.04	5.22	5.73	3.79	3.7	3.47	2.76	-0.49	2.8	1.71	1.4	1.88	1.46	1.75	2.75
A	AW544811	NM_013602	17748	metallothionein 1 (Mt1)	2.09	5.14	3.98	2.8	3.68	2.55	2.18	-0.16	3.19	2.5	1.25	1.38	1.36	-0.86	-0.74
A	AI842824	NM_001039534	214580	phosphoseryl-tRNA kinase (Pstk)	0.78	1.23	2.54	3.27	3.43	3.64	4.39	1.43	1.23	1.12	0.84	1.91	2.61	4.79	5.44
A	AW557928	NM_008343	16009	insulin-like growth factor binding protein 3 (Igfbp3)	5.96	4.38	6.27	5.77	6.69	5.73	5.44	-0.88	-0.23	0.39	0.68	1.17	2.13	0.16	-0.33
A	AI848714	NM_177263	320799	zinc fingers and homeoboxes 3 (Zhx3)	0.6	2.05	2.17	2.67	3.01	2.32	1.32	0.66	1.32	1.94	2.02	2.39	2.64	1.3	1.21
A	AI849124	NM_001109990|NM_001109989|NM_001109988|NM_053078	27528	DNA segment, human D4S114 (D0H4S114)	2.63	1.3	2.16	2.89	3.41	3.49	3.49	2.04	-1.03	-0.71	0.42	0.64	1.58	2.79	2.63
A	AI839130	NM_009373	21817	transglutaminase 2, C polypeptide (Tgm2)	1.34	1.07	1.65	2.49	2.57	3.2	3.84	1.58	1.1	0.73	1.25	1.81	2.64	3.8	4.33
A	AU023321	NM_001077495|NM_001024955	18708	phosphatidylinositol 3-kinase, regulatory subunit, polypeptide 1 (p85 alpha) (Pik3r1)	1.7	2.28	2.62	3.11	3.54	3.58	2.92	1.03	2.08	2.38	2.33	2.77	2.78	1.95	1.84
A	AI841835	NM_016762	17181	matrilin 2 (Matn2)	2.1	1.78	2.43	2.6	3.15	2.9	2.53	0.99	0.95	1.09	1.19	1.37	1.3	0.78	0.74
A	AI837677	NM_028072	72043	sulfatase 2 (Sulf2)	2.12	2.96	3.07	2.91	3.99	3.82	3.77	1.44	1.4	1.54	1.55	1.73	1.5	1.15	1.7
A	AI845491	NM_019946	56615	microsomal glutathione S-transferase 1 (Mgst1)	2.05	2.12	2.74	3.3	4.14	6.08	5.34	0.66	-0.03	-0.08	1.06	1.47	2.02	2.49	2.33
A	AI850974	NM_001077495|NM_001024955	18708	phosphatidylinositol 3-kinase, regulatory subunit, polypeptide 1 (p85 alpha) (Pik3r1)	1.42	1.99	2.32	2.77	3.13	3.07	2.53	0.68	1.85	2.12	2.07	2.4	2.52	1.71	1.53
A	AI840134	NM_008538	17118	myristoylated alanine rich protein kinase C substrate (Marcks)	2.58	1.79	1.91	2.86	3.44	3.76	3.43	0.57	-1.38	-0.44	-0.01	-0.48	-0.18	0.15	0.3
A	AI853531	NM_133753	74155	ERBB receptor feedback inhibitor 1 (Errfi1)	0.15	1.78	2.12	1.68	2.04	0.8	-0.35	0.8	4.75	3.92	2.96	3.79	3.26	1.73	1.24
A	AI852897	NM_148937|NM_001081456	18802	phospholipase C, delta 4 (Plcd4)	0.24	2.04	2.5	1.44	2.25	2.13	1.87	0.17	2.34	2.56	1.61	1.96	1.84	1.2	1.06
A	C87749	NM_023587	70757	protein tyrosine phosphatase-like (proline instead of catalytic arginine), member b (Ptplb)	0.41	1.86	2.15	1.74	3.12	3.17	2.11	1.74	2.49	1.99	0.87	1.85	2.63	2.11	2.08
A	AI854756	NM_033602	93834	pellino 2 (Peli2)	1.16	2.56	2.84	2.56	2.42	2.23	1.9	0.68	1.59	2.09	2.01	2.49	2.07	0.85	0.65
A	AI838690	NM_001077495|NM_001024955	18708	phosphatidylinositol 3-kinase, regulatory subunit, polypeptide 1 (p85 alpha) (Pik3r1)	2.47	2.2	2.59	2.84	3.17	3.19	2.93	1.62	1.75	1.88	1.48	1.6	1.9	2.02	2.1
A	AW550508	NM_019946	56615	microsomal glutathione S-transferase 1 (Mgst1)	1.91	2.15	2.64	3.13	4.13	4.09	4.51	0.62	-0.19	-0.12	1	1.44	1.69	2.48	2.35
A	AW546059	NM_016762	17181	matrilin 2 (Matn2)	2.04	1.77	2.36	2.7	3.06	2.85	2.37	0.88	0.94	1.02	1.19	1.33	1.28	0.78	0.77
A	AW411975	NM_009166|NM_001034962|NM_001034964|NM_001034963|NM_178362	20411	sorbin and SH3 domain containing 1 (Sorbs1)	-0.02	1.86	1.71	1.71	2.37	2.48	2.41	-0.02	2.02	1.53	0.68	1.39	2.08	2.8	2.83
A	AI845514	NM_013454	11303	ATP-binding cassette, sub-family A (ABC1), member 1 (Abca1)	2.3	4.85	4.9	4.28	4.73	4.77	4.83	1.08	1.71	2.29	1.24	2.04	2.22	3.24	3.78
A	BE531489	NM_146007	12834	collagen, type VI, alpha 2 (Col6a2)	2.08	3.96	3.91	3.78	3.94	3.61	3.41	0.15	0.72	1.11	0.95	1.62	1.41	1.05	0.97
A	AI838878	NM_133955	69581	ras homolog gene family, member U (Rhou)	0.41	2.61	2.34	1.44	1.95	1.82	1	1.71	2.6	2.31	3.16	2.98	2.94	1.79	1.39
A	AI847835	NM_001122953|NM_010905|NM_001122952	18027	nuclear factor I/A (Nfia)	1.69	3.41	3.55	3.03	3.27	2.7	2.45	1.37	1.29	2.05	1.15	1.44	2.07	1.19	1.16
A	AW763542	NM_008797	18563	pyruvate carboxylase (Pcx)	1.28	2.7	2.66	2.94	4.02	5.33	4.86	-0.27	-0.09	0.44	1.37	2.53	3.02	4.19	4.18
A	AU021485	NM_173371	100198	hexose-6-phosphate dehydrogenase (glucose 1-dehydrogenase) (H6pd)	1.88	2.32	2.63	2.29	2.68	1.89	1.51	0.79	1	1.21	0.51	1.1	1.36	1.17	1.18
A	AI838653	NM_026439	67896	coiled-coil domain containing 80 (Ccdc80)	4.85	2.85	3.33	4.72	4.89	5.68	5.7	0.49	-0.03	-0.86	-1.37	-1.27	0.45	1.85	2.08
A	AI839275	NM_009931	12826	collagen, type IV, alpha 1 (Col4a1)	0.05	2.29	3.02	1.56	2.55	2.39	1.91	0.05	3.06	3.28	1.87	2.31	1.94	1.26	1.05
A	AW537708	NM_011058|NM_001083316	18595	platelet derived growth factor receptor, alpha polypeptide (Pdgfra)	1.91	2.36	2.87	3.21	3.26	2.76	2.16	1.41	0.57	1.47	1.72	1.87	1.7	1.4	1.27
A	AI839129	NM_015744	18606	ectonucleotide pyrophosphatase/phosphodiesterase 2 (Enpp2)	1.96	1.21	1.43	2.65	2.74	3.25	3.6	0.67	0.8	0.69	0.57	1.41	1.78	2.87	3.23
A	AI841889	NM_007729	12814	collagen, type XI, alpha 1 (Col11a1)	3.56	1.52	1.59	4.41	4.82	5.36	4.95	0.81	1.15	1.45	0.49	0.32	0.92	0.95	1.29
A	AW545969	NM_009931	12826	collagen, type IV, alpha 1 (Col4a1)	0.26	2.28	3.08	1.8	2.69	2.57	2.06	-0.07	2.58	2.83	1.68	2.13	1.92	1.31	0.97
A	AU015626	NM_011578	21814	transforming growth factor, beta receptor III (Tgfbr3)	2.35	3.74	3.94	2.84	2.91	2.08	1.82	0.43	1.82	1.8	0.92	1.56	0.97	0.42	0.24
A	AI845829	NM_009714	11889	asialoglycoprotein receptor 1 (Asgr1)	-0.14	2.43	2.34	2.2	2.53	1.81	-0.48	-0.34	3.48	3.31	2.92	3.38	2.81	0.26	-0.44
A	AU024364	NM_001077495|NM_001024955	18708	phosphatidylinositol 3-kinase, regulatory subunit, polypeptide 1 (p85 alpha) (Pik3r1)	1.15	2.07	2.45	3.07	3.38	3.44	2.68	1.07	1.77	2.25	2.44	2.72	2.49	1.89	1.71
A	AW552006	NM_026439	67896	coiled-coil domain containing 80 (Ccdc80)	4.76	2.76	3.2	4.5	4.62	5.12	5.31	0.49	-0.06	-0.85	-1.42	-1.22	0.48	1.89	2.12
A	AI851720	NM_001033217	106042	prickle like 1 (Drosophila) (Prickle1)	2.14	3.07	2.88	2.58	2.59	2.33	2.27	1.28	2.82	2.26	1.21	1.69	1.75	1.71	1.44
A	AI838311	NM_008610	17390	matrix metallopeptidase 2 (Mmp2)	4.48	5.27	5.71	4.48	5.02	4.6	4.55	1.63	1.66	2.13	1.85	2.63	2.26	1.2	1.96
A	AI854038	NM_009166|NM_001034963|NM_178362|NM_001034962|NM_001034964	20411	sorbin and SH3 domain containing 1 (Sorbs1)	-0.18	2.06	1.77	1.68	2.43	2.49	2.7	0.24	2.08	1.54	0.68	1.35	2.22	3.04	3.19
A	AI839252	NM_010189	14132	Fc receptor, IgG, alpha chain transporter (Fcgrt)	2.71	2.13	2.52	3	3.07	3.21	3.25	0.94	0.37	-0.02	0.26	1	1.26	1.36	2.03
A	AU042018	NM_009371	21813	transforming growth factor, beta receptor II (Tgfbr2)	2.03	2.24	2.54	1.78	1.76	1.7	2.13	0.44	0.83	1.16	0.96	1.35	0.45	0.19	0.51
A	AW557878	NM_019521	14456	growth arrest specific 6 (Gas6)	1.92	4.96	5.16	3.91	4.33	4.47	5.06	0.17	1.49	2.56	2.29	2.25	2.37	0.59	0.26
A	AI842535	NM_001109990|NM_001109989|NM_001109988|NM_053078	27528	DNA segment, human D4S114 (D0H4S114)	2.37	1.41	1.54	2.98	3.58	3.4	3.67	1.81	-0.3	-0.51	0.43	0.56	1.53	2.56	2.23
A	BE377972	NM_010517	16010	insulin-like growth factor binding protein 4 (Igfbp4)	1.55	3.14	3.29	1.52	2.11	1.79	2.05	1.32	2.14	2.39	1.44	3.17	2.21	3.6	4.44
A	AW559158	NM_009931	12826	collagen, type IV, alpha 1 (Col4a1)	0.02	1.99	2.63	1.39	2.13	1.89	1.57	-0.04	2.54	2.7	1.62	2.1	1.69	1.07	0.85
A	BE369529	NM_007470	11815	apolipoprotein D (Apod)	2.92	2.44	3.57	3.48	3.57	3.73	3.44	2.17	1.92	2.15	1.26	1.89	2.6	2.04	3.7
A	AW551822	NM_007564	12192	zinc finger protein 36, C3H type-like 1 (Zfp36l1)	2.99	2.93	3.12	2.76	2.85	2.51	2.65	0.58	0.07	0.42	0.53	0.54	0.68	0.38	0.17
A	AW547149	NM_008695|NM_026528	18074|68045	nidogen 2 (Nid2)|RIKEN cDNA 2700060E02 gene (2700060E02Rik)	2.69	4.83	5.15	5.09	5.51	5.85	5.5	1.65	1.11	0.66	0.87	1.89	1.66	1.97	2.38
A	AI853210	NM_009931	12826	collagen, type IV, alpha 1 (Col4a1)	0.22	2.14	2.94	1.69	2.69	2.37	1.96	0.08	2.53	2.66	1.68	2.17	1.89	1.23	1.03
A	AU023288	NM_144942	246277	cysteine sulfinic acid decarboxylase (Csad)	1.67	1.61	2.17	2.03	2.63	2.86	2.5	0.9	0.6	0.52	0.8	1.09	1.46	1.33	1.28
A	AU019536	NM_007994	14120	fructose bisphosphatase 2 (Fbp2)	0.34	2.23	1.95	1.47	2.67	2.75	1.62	0.5	1.59	1.5	0.92	1.39	1.85	1.52	1.37
A	AI843554	NM_016706	12812	coilin (Coil)	2.24	2.46	2.58	3.02	3.06	2.25	1.72	0.44	-0.15	0.2	0.16	0.34	0.4	-0.17	-0.1
A	AI851265	NM_009899|NM_030601|NM_139148	12722|80797|229927	chloride channel calcium activated 1 (Clca1)|chloride channel calcium activated 2 (Clca2)|chloride channel calcium activated 4 (Clca4)	1.96	1.69	0.91	3.15	3.31	1.58	0.97	0.2	1.43	2.09	2.27	2.74	2.76	-0.36	-1.09
A	AI845657	NM_010638	16601	Kruppel-like factor 9 (Klf9)	1.28	2.81	3.01	2.28	2.89	2.47	1.87	0.41	1.82	1.46	0.61	1.08	1.3	0.69	0.6
A	C88016	NM_008131	14645	glutamate-ammonia ligase (glutamine synthetase) (Glul)	-0.88	2.06	1.85	2.25	3.53	4.05	2.51	-0.09	4.51	4.27	4.19	5.16	4.88	5.04	4.83
A	AU019534	NM_023587	70757	protein tyrosine phosphatase-like (proline instead of catalytic arginine), member b (Ptplb)	0.24	1.99	1.84	1.33	2.56	2.65	1.55	0.47	1.41	1.36	1.09	1.36	1.82	1.43	1.33
A	C76514	NM_009621	11504	a disintegrin-like and metallopeptidase (reprolysin type) with thrombospondin type 1 motif, 1 (Adamts1)	2.91	4.12	4.27	3.95	3.75	3.06	2.16	0.15	0.06	0.38	0.55	0.63	0.49	-0.37	-0.86
A	AI847054	NM_080555	67916	phosphatidic acid phosphatase type 2B (Ppap2b)	1.49	1.86	2.6	1.79	2.17	2.14	1.85	1.36	0.76	1.08	0.5	0.73	1	1.02	1.12
A	AI847750	NM_009384	21844	T-cell lymphoma invasion and metastasis 1 (Tiam1)	0.33	1.8	1.89	1.89	2.01	0.91	0.59	-0.22	2.04	2.36	2.2	2.52	2.02	0.22	0.31
A	AI846734	NM_008086	14451	growth arrest specific 1 (Gas1)	2.11	2.61	2.78	2.79	3.56	2.44	1.84	0.48	-0.14	0.25	0.13	0.32	0.46	-0.22	-0.1
A	BE456547	NM_019740	56484	forkhead box O3a (Foxo3a)	1.81	3.04	3.04	2.99	3.17	2.11	1.74	0.11	1.55	1.28	0.76	1.26	0.95	-0.04	-0.28
A	AI852319	NM_011058|NM_001083316	18595	platelet derived growth factor receptor, alpha polypeptide (Pdgfra)	2.55	3.14	3.46	3.97	4.06	3.48	2.98	1.17	0.57	1.36	1.69	1.77	1.53	1.23	0.96
A	AW543719	NM_133955	69581	ras homolog gene family, member U (Rhou)	0	2.18	1.83	1.16	1.51	1.47	0.77	1.45	2.34	2.06	2.66	2.71	2.67	1.54	1.12
A	AI850479	NM_013758	27360	adducin 3 (gamma) (Add3)	0.84	2.58	2.79	2.41	2.34	1.76	1.62	0.5	0.49	0.75	1.28	1.43	1.08	0.64	0.88
A	AW553491	NM_009899|NM_030601|NM_139148	12722|80797|229927	chloride channel calcium activated 1 (Clca1)|chloride channel calcium activated 2 (Clca2)|chloride channel calcium activated 4 (Clca4)	1.89	1.39	0.87	2.93	3.03	1.42	0.58	0.04	1.31	1.9	2.08	2.52	2.56	-0.46	-0.91
A	AU020235	NM_028072	72043	sulfatase 2 (Sulf2)	2.11	2.98	3.15	2.85	3.99	3.93	3.88	1.66	0.98	1.28	1.21	1.56	1.67	1.3	2.22
A	AW551831	NM_001009935|NM_023719	56338	thioredoxin interacting protein (Txnip)	0.3	2.79	0.73	4.18	3.82	2.78	0.99	0.96	0.65	0.77	0.72	1.04	1.14	1.62	1.88
A	AW537964	NM_008509	16956	lipoprotein lipase (Lpl)	3.87	3.6	4.84	3.77	5.13	5.75	5.71	0.47	-0.21	-0.16	-0.51	1.41	2.31	3.78	4.4
A	AI852669	NM_175445	215653	Ras association (RalGDS/AF-6) domain family member 2 (Rassf2)	2.92	4.35	4.96	3.98	4.68	4.42	3.96	1.04	0.86	1.26	2	2.68	1.81	1.06	1.89
A	AI842277	NM_008343	16009	insulin-like growth factor binding protein 3 (Igfbp3)	5.13	5.93	5.66	5.45	5.78	5.11	5.43	-1.04	-0.11	0.56	0.49	1.01	1.85	0.11	-0.45
B	AU018130	NM_025436	66234	sterol-C4-methyl oxidase-like (Sc4mol)	0.51	-1.3	-1.2	-0.26	-1.37	-0.97	-0.52	-2.49	-3.47	-3.25	-3.39	-2.43	-1.95	-0.85	-0.17
B	AI848732	NM_013742	27267	cysteinyl-tRNA synthetase (Cars)	0.14	-1.37	-0.5	-1.21	-1.11	-0.68	-0.39	-1.12	-1.05	-0.87	-1.29	-1.48	-1.27	-1.06	-1.37
B	BE535117	NM_010191	14137	farnesyl diphosphate farnesyl transferase 1 (Fdft1)	0.85	-0.35	-1.38	0.26	-1.33	-0.95	-0.62	-2.29	-3.3	-2.82	-2.35	-2.23	-1.69	-0.6	-0.19
B	AW538700	NM_153412	208177	pleckstrin homology-like domain, family B, member 2 (Phldb2)	-0.16	-0.72	-1.49	-0.52	-0.67	-0.55	-0.43	-0.35	-0.36	-0.15	-1.81	-1.99	-1.51	-0.83	-1.61
B	AI838292	NM_026064	67268	RIKEN cDNA 2900073G15 gene (2900073G15Rik)	-0.4	-0.6	-1.29	-0.58	-1.1	-1.23	-0.98	-0.91	-0.47	-0.26	-0.73	-1.19	-0.76	-0.8	-1.23
B	AW536643	NM_008160	14775	glutathione peroxidase 1 (Gpx1)	-1.07	-1.94	-2.24	-0.85	-1.05	-0.94	-0.75	-1.33	-0.77	-0.71	-1.26	-1.08	-0.96	-1.24	-1.23
B	AI838958	NM_029508	76073	polycomb group ring finger 5 (Pcgf5)	-0.75	-1.25	-1.21	-1.28	-1.45	-1.01	-0.95	-0.62	-1.2	-1.23	-1.41	-2.06	-1.02	-0.46	-0.45
B	AW544982	NM_009270	20775	squalene epoxidase (Sqle)	0.69	-0.54	-0.89	-0.06	-1.38	-1.05	-0.65	-2.29	-2.34	-1.95	-2.6	-2.06	-1.24	-0.6	-0.15
B	AI840202	NM_015747	20515	solute carrier family 20, member 1 (Slc20a1)	0.48	-1.24	-0.93	-1.12	-0.93	-0.96	-0.85	-0.93	0.17	-0.33	-1.23	-1.07	-1	-1.28	-1.57
B	AI854515	NM_007657	12527	CD9 antigen (Cd9)	0.21	-1.14	-1.56	-0.08	-0.49	-1	-0.75	-1.1	-1.03	-0.72	-1.07	-1.11	-0.84	-1.35	-1.69
B	AU042599	NM_201394|NM_201393|NM_201392|NM_201391|NM_201390|NM_201389|NM_201388|NM_201387|NM_201386|NM_201385	18810	plectin 1 (Plec1)	-0.65	-1.22	-1.38	-0.59	-0.97	-1.26	-1.06	-0.8	-0.32	-0.16	-0.57	-0.51	-0.34	-0.99	-1.47
B	AI852415	NM_144861	225283	cDNA sequence BC021395 (BC021395)	-0.36	-1.1	-1.57	-0.72	-1.09	-1.11	-1.07	-0.88	-0.85	-0.57	-1.12	-1.36	-0.78	-0.94	-1.28
B	C76867	NM_024427	22003	tropomyosin 1, alpha (Tpm1)	-0.29	-2.39	-2.65	-1.33	-1.54	-1.21	-0.85	-0.33	-0.07	-0.45	-2.35	-2.85	-1.93	-0.86	-1.37
B	AI851131	NM_134086	105727	solute carrier family 38, member 1 (Slc38a1)	-0.05	-1.66	-1.35	-1.44	-1.32	-1.11	-1.01	-1.24	-0.71	-0.6	-1.26	-1	-0.99	-1.33	-1.14
B	AW557754	NM_001077202|NM_015819	50786	heparan sulfate 6-O-sulfotransferase 2 (Hs6st2)	0.08	-1.72	-2.15	-1.6	-2.01	-1.81	-0.86	-0.26	-0.56	-0.8	-1.5	-1.56	-1.25	-0.93	-0.33
B	C78582	NM_201529	380928	LIM domain only 7 (Lmo7)	-0.12	-0.7	-1.69	-0.9	-1.07	-1.35	-1.46	-0.25	-0.76	-0.17	-0.72	-1.24	-0.47	-0.46	-0.97
B	AW538026	NM_080559	73723	SH3 domain binding glutamic acid-rich protein-like 3 (Sh3bgrl3)	-0.43	-1.09	-1.61	-0.77	-1.07	-1.12	-1.03	-0.91	-1.01	-0.36	-1.2	-1.33	-0.83	-0.95	-1.39
B	AI852913	NM_033523	114716	sprouty-related, EVH1 domain containing 2 (Spred2)	-0.46	-1.03	-1.02	-1.21	-1.01	-1.03	-1.18	-0.56	0.16	-0.13	-1.76	-1.19	-0.91	-1.06	-1.13
B	AI845765	NM_172769	235293	sterol-C5-desaturase (fungal ERG3, delta-5-desaturase) homolog (S. cerevisae) (Sc5d)	0.42	-1.02	-1.29	-0.33	-1.19	-0.85	-0.27	-1.87	-2.97	-2.33	-2.58	-2.1	-1.64	-0.9	-0.2
B	AU043705	NM_025626	66540	RIKEN cDNA 3110001A13 gene (3110001A13Rik)	-1.39	-2.09	-2.12	-1.85	-1.5	-0.96	-1.02	-0.66	-1.21	-0.46	-1.16	-1.31	-1.06	-0.63	-0.73
B	AI849729	NM_029632	76497	protein phosphatase 1, regulatory (inhibitor) subunit 11 (Ppp1r11)	-0.72	-0.63	-0.97	-0.74	-1.25	-1.4	-1.04	-0.98	-0.32	0.06	-0.66	-0.79	-0.64	-0.67	-1
B	AI851555	NM_023735	74117	ARP3 actin-related protein 3 homolog (yeast) (Actr3)	-0.77	-1.46	-1.42	-1.13	-1.3	-1.06	-0.9	-1.06	0.41	0.05	-0.79	-0.98	-0.74	-0.78	-1.21
B	AW539801	NM_007598|NM_008917	12331|19063	CAP, adenylate cyclase-associated protein 1 (yeast) (Cap1)|palmitoyl-protein thioesterase 1 (Ppt1)	-0.77	-1.34	-1.61	-1.08	-1.16	-1.3	-1.04	-0.77	-0.45	-0.47	-0.96	-0.99	-0.54	-0.69	-1.23
B	AI843699	NM_010492	15893	islet cell autoantigen 1 (Ica1)	-0.03	-1.72	-1.8	-1.19	-1.16	-1.25	-1.32	-1.36	-1.31	-1.2	-1.66	-1.53	-1.27	-1.34	-1.49
B	AI848068	NM_008634	17755	microtubule-associated protein 1B (Mtap1b)	-0.61	-2.82	-2.43	-1.31	-1.63	-1.5	-1.16	-0.44	-0.01	-0.55	-1.32	-1.21	-0.85	-0.94	-1.25
B	AI837846	NM_134469	110196	farnesyl diphosphate synthetase (Fdps)	0.71	-0.92	-1.41	0.02	-1.66	-1.01	-0.78	-2.85	-2.86	-2.61	-3.01	-2.76	-2.1	-0.83	-0.25
B	AW556338	NM_001077202|NM_015819	50786	heparan sulfate 6-O-sulfotransferase 2 (Hs6st2)	0.06	-1.26	-1.5	-1.27	-1.68	-1.51	-0.79	-0.47	-0.44	-0.6	-1.35	-1.45	-1.04	-0.78	-0.47
B	AI844503	NM_008102	14528	GTP cyclohydrolase 1 (Gch1)	-0.3	-2.77	-3.13	-1.32	-1.7	-1.4	-0.88	-0.55	-0.14	-0.45	-2.33	-3.22	-2.17	-0.86	-1.44
B	AU018274	NM_009794	12334	calpain 2 (Capn2)	-1.62	-1.96	-2.24	-1.31	-1.21	-1.33	-1.36	-0.61	-0.04	-0.15	-0.85	-0.66	-0.43	-0.45	-0.44
B	AI850666	NM_027338	70160	vacuolar protein sorting 36 (yeast) (Vps36)	-1.12	-1.37	-1.43	-1.53	-1.26	-1.14	-1.28	-1.03	-0.64	-0.31	-0.52	-0.93	-0.69	-0.44	-0.8
B	AU040826	NM_027976	433256	acyl-CoA synthetase long-chain family member 5 (Acsl5)	-1.09	-1.63	-1.76	-1.18	-1.51	-1.2	-0.96	-1.11	-0.5	-0.12	-0.57	-0.94	-0.53	-0.54	-1.11
B	AI847447	NM_007984	14086	fascin homolog 1, actin bundling protein (Strongylocentrotus purpuratus) (Fscn1)	-0.7	-1.91	-1.51	-0.71	-0.73	-0.83	-0.81	-0.67	0.41	0.71	-1.4	-0.73	-1.05	-1.2	-1.76
B	AU040277	NM_177420	107272	phosphoserine aminotransferase 1 (Psat1)	-0.01	-1.79	-0.39	-1.56	-1.8	-0.87	-0.43	-1.75	-0.63	-0.05	-0.7	-1.76	-1.33	-0.89	-1.02
B	AW538497	NM_008495	16852	lectin, galactose binding, soluble 1 (Lgals1)	-0.57	-1.86	-2.51	-0.59	-1.46	-1.3	-1.44	-0.89	-0.7	-0.57	-0.87	-1.05	-0.55	-0.59	-0.87
B	AI854333	NM_024427	22003	tropomyosin 1, alpha (Tpm1)	-0.32	-2.72	-3.1	-1.37	-1.73	-1.36	-0.9	-0.44	-0.13	-0.44	-2.47	-3.4	-2.2	-0.9	-1.45
B	AI851537	NM_010129	13732	epithelial membrane protein 3 (Emp3)	-0.06	-1.2	-1.86	-0.1	-0.45	-1.08	-0.61	-1.15	-1.19	-0.73	-1.11	-1.5	-1.1	-1.56	-2.1
B	C76452	NM_130450	170439	ELOVL family member 6, elongation of long chain fatty acids (yeast) (Elovl6)	-0.34	-0.9	-0.93	-0.66	-1.36	-1.17	-0.88	-1.77	-1.65	-0.91	-1.97	-1.34	-1.29	-1.62	-0.58
B	AW551931	NM_198937	52009	hematological and neurological expressed 1-like (Hn1l)	-0.71	-1.02	-1.24	-0.94	-1.35	-0.98	-0.7	-1.18	-1.16	0.36	-0.15	-0.94	-0.8	-0.8	-1.1
B	C81438	NM_008302	15516	heat shock protein 90kDa alpha (cytosolic), class B member 1 (Hsp90ab1)	-0.69	-0.83	-1.15	-0.73	-1.16	-1.44	-1.3	-0.99	-0.33	0.14	-0.67	-0.65	-0.68	-0.89	-0.97
B	BE376832	NM_145434	217166	nuclear receptor subfamily 1, group D, member 1 (Nr1d1)	-0.62	-0.77	-0.64	-1.38	-1.35	-1.13	-0.88	-1.2	-1.27	0.54	-0.27	-0.94	-0.95	-0.81	-1.22
B	AI854821	NM_019736|NM_022816	56360|64833	acyl-CoA thioesterase 9 (Acot9)|acyl-CoA thioesterase 10 (Acot10)	-1.03	-1.72	-1.53	-1.21	-1.3	-1.31	-1.27	-1.13	-0.45	-0.36	-0.59	-0.94	-0.65	-0.73	-1.02
B	AI849043	NM_009655	11658	activated leukocyte cell adhesion molecule (Alcam)	-1.11	-1.5	-1.66	-1.82	-2.07	-1.5	-0.87	-0.25	-0.52	-0.88	-0.64	-0.62	-0.65	-0.4	-0.61
B	AI854015	NM_011520	20970	syndecan 3 (Sdc3)	-0.78	-1.97	-2.38	-1.77	-2.1	-1.77	-1.89	-0.05	-0.35	-0.71	-1.23	-1.28	-0.57	-0.45	-0.4
B	AW548722	NM_011701	22352	vimentin (Vim)	-0.85	-1.06	-2	-0.29	-1	-1.46	-1.77	-0.49	-0.77	-0.6	-0.86	-0.79	-0.12	-0.75	-1.43
B	AA410090	NM_008495	16852	lectin, galactose binding, soluble 1 (Lgals1)	-0.72	-2.22	-2.16	-0.56	-1.55	-1.24	-1.5	-0.91	-0.74	-0.61	-0.88	-1.19	-0.59	-0.68	-0.89
B	AU020799	NM_023716|NM_009450|NM_011655|NM_026473	73710|22151|22154|67951	tubulin, beta 2b (Tubb2b)|tubulin, beta 2a (Tubb2a)|tubulin, beta 5 (Tubb5)|tubulin, beta 6 (Tubb6)	-0.71	-0.1	-1.69	-0.22	-0.94	-0.94	-0.86	-1.12	-0.01	0.12	0.04	-1.47	-0.89	-0.98	-1.59
B	AI851130	NM_009955	12934	dihydropyrimidinase-like 2 (Dpysl2)	-0.27	-0.87	-1.57	-0.24	-1.15	-1.3	-1.46	-0.48	-1.01	-0.46	-0.24	-0.92	-0.38	-0.94	-1.42
B	C79170	NM_016721	29875	IQ motif containing GTPase activating protein 1 (Iqgap1)	-0.67	-1.27	-1.54	-0.76	-0.89	-1.02	-1.07	-1.06	-0.35	-0.67	-0.71	-1.04	-0.76	-0.94	-1.15
B	AW549010	NM_009655	11658	activated leukocyte cell adhesion molecule (Alcam)	-1.39	-1.77	-2.14	-2.03	-2.35	-1.52	-1	-0.51	-0.94	-1.45	-1.19	-1.1	-0.98	-0.23	-0.48
B	AW544115	NM_194052|NM_024226|NM_194053|NM_194051|NM_194054	68585	reticulon 4 (Rtn4)	-0.81	-2.16	-2.69	-1.22	-1.61	-1.46	-1.34	-0.63	-0.94	-0.72	-0.68	-1.03	-0.49	-0.24	-0.27
B	C81301	NM_009035|NM_001080927|NM_001080928	19664	recombination signal binding protein for immunoglobulin kappa J region (Rbpj)	-0.17	-1.6	-1.47	-1.31	-1.6	-1.6	-1.05	-0.27	-1.08	-0.79	-1.01	-1.16	-1.02	-1.07	-1.22
B	AI851647	NM_080559	73723	SH3 domain binding glutamic acid-rich protein-like 3 (Sh3bgrl3)	-0.46	-1.13	-1.67	-0.79	-1.15	-1.21	-1.11	-0.9	-0.86	-0.66	-1.18	-1.44	-0.83	-0.99	-1.3
B	AI839296	NM_026064	67268	RIKEN cDNA 2900073G15 gene (2900073G15Rik)	-0.27	-1.82	-1.85	-1.07	-1.38	-1.52	-1.39	-0.97	-0.21	-0.09	-1.24	-1.43	-0.94	-0.87	-1.32
B	AW542916	NM_023735	74117	ARP3 actin-related protein 3 homolog (yeast) (Actr3)	-0.78	-1.55	-1.62	-1.35	-1.28	-1.18	-0.98	-0.91	0.36	0.08	-0.95	-1.01	-0.72	-0.79	-1.15
B	AI840949	NM_007494	11898	argininosuccinate synthetase 1 (Ass1)	0.36	1.24	0.71	0.08	-0.05	-0.47	0.07	-2.11	-0.39	0.36	-0.89	-1.34	-1.67	-3.35	-3.43
B	AI848735	NM_008634	17755	microtubule-associated protein 1B (Mtap1b)	-0.52	-3.22	-2.46	-1.23	-1.55	-1.57	-1.17	-0.27	-0.17	-1.03	-1.56	-1.15	-0.69	-1.39	-1.36
B	AI851039	NM_172381	230249	expressed sequence AI314180 (AI314180)	-0.49	-1.6	-1.6	-1.05	-1.36	-1.52	-1.34	-1.02	-0.22	-0.11	-1.27	-1.41	-0.92	-0.84	-1.3
B	AW536965	NM_134082	223254	FERM, RhoGEF (Arhgef) and pleckstrin domain protein 1 (chondrocyte-derived) (Farp1)	-0.26	-1.05	-1.57	-0.74	-1.02	-1.27	-1.18	-0.58	-0.35	-0.14	-0.99	-1.21	-0.94	-1.15	-1.28
B	AI850687	NM_025333	66072	RIKEN cDNA 0610038F07 gene (0610038F07Rik)	-1.29	-1.75	-1.71	-0.96	-1.45	-1.17	-1.09	-1.23	-0.61	-0.21	-0.54	-0.99	-0.38	-0.75	-1.37
B	AW547332	NM_018764	54216	protocadherin 7 (Pcdh7)	-0.66	-1.25	-1.5	-1.1	-1.45	-1.42	-1.48	0.19	-0.79	-0.24	-0.85	-1.04	-0.81	-0.61	-1.01
B	AI854559	NM_007598	12331	CAP, adenylate cyclase-associated protein 1 (yeast) (Cap1)	-0.86	-1.58	-1.8	-1.19	-1.26	-1.29	-1.26	-0.71	-0.45	-0.38	-0.96	-0.89	-0.5	-0.67	-1.05
B	AW552673	NM_026001	67153	ribonuclease H2, subunit B (Rnaseh2b)	-0.82	-0.83	-1.5	-0.37	-1.29	-1.1	-1.07	-1.07	-1.14	-0.7	-0.43	-1.42	-1.03	-0.84	-1.51
B	AU045168	NM_138676	192192	Sh3kbp1 binding protein 1 (Shkbp1)	-0.84	-1.08	-1.33	-1.3	-1.2	-1.06	-1.44	-0.83	-0.6	-0.28	-0.73	-0.91	-0.24	-0.56	-1.26
B	C79131	NM_008302	15516	heat shock protein 90kDa alpha (cytosolic), class B member 1 (Hsp90ab1)	-0.72	-0.98	-1	-0.72	-1.27	-1.52	-1.31	-1.08	-0.67	0.41	-0.79	-0.61	-0.69	-0.77	-1.15
B	AW536218	NM_011715	22388	WD repeat domain 1 (Wdr1)	-1.12	-2.39	-2.43	-1.54	-1.2	-1.27	-1.27	-0.7	0.07	-0.17	-1.38	-1.02	-0.44	-0.79	-1.06
B	AW744629	NM_011101	18750	protein kinase C, alpha (Prkca)	-0.82	-1.52	-1.67	-1.26	-1.46	-1.38	-1.36	-0.33	0	0.08	-0.79	-0.75	-0.74	-0.84	-1.12
B	AU045350	NM_026064|NM_023402	67268|67938	RIKEN cDNA 2900073G15 gene (2900073G15Rik)|myosin light chain, regulatory B (Mylc2b)	-0.52	-1.62	-1.7	-0.79	-1.37	-1.51	-1.28	-0.95	-0.21	-0.02	-1.26	-1.44	-0.95	-0.91	-1.34
B	AI848189	NM_028230	108037	serine hydroxymethyltransferase 2 (mitochondrial) (Shmt2)	-0.14	-0.85	-0.59	-1.59	-1.82	-1.01	-0.43	-2	-0.6	-0.34	-1.31	-1.9	-2.02	-1.73	-1.91
B	AW549656	NM_198605	219114	RIKEN cDNA F630043A04 gene (F630043A04Rik)	-1.03	0.3	-0.75	-0.22	-1.46	-1.39	-1.16	-0.55	-0.47	-0.31	-0.01	-0.74	-0.34	-0.94	-1.15
B	AW553447	NM_009254|NM_148942|NM_011454|NM_001076790	20719|97848|20708|238568	serine (or cysteine) peptidase inhibitor, clade B, member 6a (Serpinb6a)|serine (or cysteine) peptidase inhibitor, clade B, member 6c (Serpinb6c)|serine (or cysteine) peptidase inhibitor, clade B, member 6b (Serpinb6b)|predicted gene, OTTMUSG00000000712 (OTTMUSG00000000712)	-1.28	-1.46	-2.21	-0.78	-1.23	-1.66	-1.73	-0.74	-0.58	-0.63	-0.57	-0.62	-0.14	-0.81	-1.08
B	AI853224	NM_030690	75646	retinoic acid induced 14 (Rai14)	-0.54	-1.28	-1.08	-1.3	-1.33	-1.36	-1.32	-0.91	-0.1	-0.41	-1.76	-1.54	-1.08	-1.24	-1.54
B	AU023680	NM_023871|NM_001008551	56086|434632	SET translocation (Set)|cDNA sequence BC085271 (BC085271)	-0.77	-1.14	-1.19	-1.19	-1.3	-1.37	-1.45	-1.06	-0.2	0.46	-1.06	-0.95	-0.94	-1.08	-1.4
B	AW537655	NM_008084	14433	glyceraldehyde-3-phosphate dehydrogenase (Gapdh)	-0.65	0.23	-0.97	-0.73	-1.46	-1.54	-1.29	-1.63	-0.71	0.21	-0.49	-0.94	-1.03	-0.87	-0.55
B	AU045401	NM_016754	17907	myosin light chain, phosphorylatable, fast skeletal muscle (Mylpf)	-0.43	-1.51	-1.63	-1.03	-1.41	-1.49	-1.43	-0.97	-0.27	0.22	-1.17	-1.33	-0.75	-1.39	-1.42
B	AW540961	NM_009294	20909	syntaxin 4A (placental) (Stx4a)	-1.02	-1.75	-2.16	-1.14	-1.23	-1.42	-1.42	-0.99	0.24	0.3	-1.07	-1.12	-0.74	-0.7	-1.18
B	AW557408	NM_009465	26362	AXL receptor tyrosine kinase (Axl)	-0.97	-1.61	-1.48	-0.91	-0.92	-1.45	-1.5	-0.95	-0.02	-0.05	-0.84	-0.24	-0.83	-1.7	-1.79
B	AI843605	NM_001033140	68332	RIKEN cDNA 0610010E21 gene (0610010E21Rik)	-1.35	-1.62	-1.44	-1.59	-1.93	-1.55	-1.3	-0.86	-0.48	0.03	-1.03	-1.14	-0.73	-0.57	-0.77
B	AI838624	NM_016906	53421	Sec61 alpha 1 subunit (S. cerevisiae) (Sec61a1)	-1.04	-1.38	-1.51	-1.25	-1.26	-1.44	-1.48	-0.59	-0.25	-0.14	-0.89	-0.84	-0.62	-0.82	-1.02
B	AW538624	NM_008956|NM_001077363	19205	polypyrimidine tract binding protein 1 (Ptbp1)	-0.95	-0.88	-1.1	-1.08	-1.37	-1.42	-1.12	-1.22	-0.24	0.36	-0.76	-0.83	-0.93	-1.01	-1.62
B	C76826	NM_009396	21928	tumor necrosis factor, alpha-induced protein 2 (Tnfaip2)	-0.76	-0.57	-0.67	-1.23	-1.16	-1.69	-1.75	-0.69	0.16	-0.47	-1.49	-0.65	-0.75	-0.99	-1.38
B	AI852313	NM_010288	14609	gap junction protein, alpha 1 (Gja1)	-0.67	0.68	0.57	0.03	-0.13	-1.41	-1.97	-1.64	-0.54	-0.47	-0.47	-0.43	-0.72	-1.5	-0.94
B	AU023423	NM_018764	54216	protocadherin 7 (Pcdh7)	-0.75	-1.54	-1.7	-1.26	-1.6	-1.6	-1.62	0.11	-0.83	-0.4	-1.01	-1.35	-1.03	-0.76	-1.24
B	AI848229	NM_001110216|NM_001076789|NM_007626	12419	chromobox homolog 5 (Drosophila HP1a) (Cbx5)	-1.34	-0.37	-1.35	-0.51	-0.97	-1.1	-1.48	-0.99	-1.09	0.04	0.07	-0.74	-0.49	-0.53	-0.9
B	C78987	NM_020332	11732	progressive ankylosis (Ank)	-0.85	-1.07	-1.3	-0.89	-1.4	-1.66	-1.51	-0.68	-0.51	-0.3	-0.4	0.17	-0.65	-0.82	-1.02
B	AW548270	NM_024427|NM_009416	22003|22004	tropomyosin 1, alpha (Tpm1)|tropomyosin 2, beta (Tpm2)	-1.16	-2.84	-3.49	-1.56	-2.11	-1.65	-0.81	-0.47	-0.06	-0.4	-2.62	-3.58	-2.41	-0.82	-1.51
B	C77180	NM_027450	384009	GLI pathogenesis-related 2 (Glipr2)	-0.47	-0.53	-1.09	-0.69	-1.25	-1.56	-1.64	-1.01	-0.19	-0.59	-1.34	-1.04	-1.02	-1.33	-1.45
B	C80811	NM_029437	75786	cytoskeleton associated protein 5 (Ckap5)	-1.03	0.04	-1.33	-0.07	-1.01	-1.11	-1.25	-1	-0.83	-0.52	0.24	-1.13	-0.78	-0.83	-1.09
B	AI837059	NM_025331	66066	guanine nucleotide binding protein (G protein), gamma 11 (Gng11)	-1.14	-1.33	-1.9	-0.72	-1.35	-1.51	-1.68	-0.87	-0.07	-0.47	-0.73	-1.22	-0.56	-0.53	-0.94
B	AA410041	NM_027106	69534	arginine vasopressin-induced 1 (Avpi1)	-0.64	-1.23	-1.88	-1.26	-1.55	-1.51	-1.57	-1.25	-0.51	-0.16	-0.68	-0.62	-0.83	-0.79	-1.06
B	AI846916	NM_019830	15469	protein arginine N-methyltransferase 1 (Prmt1)	-0.79	-0.87	-0.81	-1.19	-1.39	-1.07	-1.08	-1.17	-0.14	0.21	-0.45	-0.87	-0.8	-0.9	-1.55
B	AU016754	NM_023913	78943	endoplasmic reticulum (ER) to nucleus signalling 1 (Ern1)	-1.08	-1.28	-2.11	-0.38	-1.51	-1.5	-1.86	-0.93	0.13	0.21	-0.4	-1.21	-0.31	-0.82	-0.45
B	C80049	NM_022410	17886	myosin, heavy polypeptide 9, non-muscle (Myh9)	-0.62	-1.44	-1.7	-1	-1.35	-1.46	-1.43	-0.72	0.45	0.25	-1.08	-1.28	-0.88	-0.9	-1.39
B	AI850160	NM_010904	380684	neurofilament, heavy polypeptide (Nefh)	-0.77	-2.08	-2.86	-2.03	-2.22	-2.11	-1.96	-0.07	-0.41	-0.67	-1.44	-1.45	-0.5	-0.39	-0.4
B	AW543680	NM_010705	16854	lectin, galactose binding, soluble 3 (Lgals3)	-0.46	-0.99	-1.67	-0.56	-0.98	-1.52	-1.7	-1.79	-0.66	-0.03	-0.64	-0.69	-0.46	-0.94	-1.33
B	AW548345	NM_010926	18117	COX4 neighbor (Cox4nb)	-0.92	-0.43	-1.1	-0.68	-1.34	-1.4	-1.48	-1.25	-0.74	-0.07	-0.16	-0.77	-0.63	-0.74	-1.01
B	AW551321	NM_009214	20603	spermine synthase (Sms)	-0.69	-1.3	-0.94	-1.27	-1.52	-1.91	-2.12	-0.12	-0.54	-0.35	-0.2	-0.54	-0.75	-0.65	-0.84
B	AI853915	NM_013531	14696	guanine nucleotide binding protein (G protein), beta 4 (Gnb4)	-0.84	-1.33	-1.99	-1	-1.39	-1.67	-1.74	-0.79	-0.25	-0.2	-0.4	-0.91	-0.62	-0.87	-1.15
B	C76750	NM_001039129|NM_010447	15382	heterogeneous nuclear ribonucleoprotein A1 (Hnrnpa1)	-0.54	0.03	-0.64	-0.05	-0.74	-1.29	-1.45	-1.28	-0.64	-0.08	-0.36	-0.68	-1.01	-1.48	-1.95
B	AW544082	NM_011520	20970	syndecan 3 (Sdc3)	-0.77	-1.82	-2.7	-1.96	-2.24	-2.28	-1.93	-0.11	-0.36	-0.64	-1.26	-1.31	-0.51	-0.47	-0.38
B	AI844542	NM_023871|NM_001008551	56086|434632	SET translocation (Set)|cDNA sequence BC085271 (BC085271)	-0.65	-1.28	-1.06	-1.26	-1.5	-1.53	-1.45	-1.16	-0.11	0.42	-0.84	-1.07	-1	-1.18	-1.51
B	AI846704	NM_010362	14873	glutathione S-transferase omega 1 (Gsto1)	-0.43	-1.67	-1.34	-1.66	-1.39	-1.48	-1.42	-1.3	0.5	0.4	-1.29	-0.88	-0.89	-1	-1.22
B	C79062	NM_144918	232187	SET and MYND domain containing 5 (Smyd5)	-1.03	-2.17	-1.7	-1.42	-1.41	-1.41	-1.52	-1.15	0.42	0.5	-1.4	-1.19	-0.96	-1.12	-1.45
B	AW537084	NM_010066	13433	DNA methyltransferase (cytosine-5) 1 (Dnmt1)	-0.86	-0.36	-1.1	-0.73	-1.46	-1.51	-1.5	-1.3	-0.71	-0.04	-0.12	-0.82	-0.63	-0.75	-1.11
B	AW536166	NM_010590	16475	ajuba (Jub)	-0.51	-2.55	-2.33	-1.8	-1.58	-1.71	-1.47	-0.75	0.38	-0.1	-1.65	-1.3	-1.39	-1.49	-1.92
B	AI854200	NM_007725	12798	calponin 2 (Cnn2)	-0.54	-2.97	-3.62	-1.69	-1.67	-1.51	-1.52	-0.67	0.3	-0.14	-2.06	-2.33	-1.2	-1.11	-1.78
B	AI849399	NM_001081035	260315	neuron navigator 3 (Nav3)	-1.41	-0.37	-1.57	-0.54	-1.22	-1.15	-1.57	-1.12	-0.37	-0.01	-0.01	-1.05	-0.66	-0.72	-1.14
B	AI854686	NM_023871|NM_001008551	56086|434632	SET translocation (Set)|cDNA sequence BC085271 (BC085271)	-1.1	-1.29	-1.09	-1.21	-1.49	-1.43	-1.42	-1.25	-0.04	0.48	-0.73	-1.03	-1.01	-1.29	-1.57
B	AW558472	NM_011774	22785	solute carrier family 30 (zinc transporter), member 4 (Slc30a4)	-1.2	-2.06	-1.86	-1.94	-1.91	-1.91	-1.58	-0.88	-0.48	-0.32	-0.91	-0.95	-0.77	-0.88	-0.91
B	AW538332	NM_008090	14461	GATA binding protein 2 (Gata2)	-0.79	-1.26	-1.42	-1.72	-1.82	-2.01	-2.4	0.64	-0.58	-0.52	-1.39	-2.1	-1.29	-0.75	-0.72
B	AU040215	NM_010362	14873	glutathione S-transferase omega 1 (Gsto1)	-0.44	-1.76	-1.36	-1.7	-1.45	-1.57	-1.54	-1.34	0.56	0.37	-1.33	-0.86	-1	-1.07	-1.35
B	AI846980	NM_011774	22785	solute carrier family 30 (zinc transporter), member 4 (Slc30a4)	-1.11	-2	-1.93	-2.03	-2.1	-2.04	-1.71	-0.77	-0.68	-0.32	-1.13	-1	-0.76	-0.51	-1.04
B	AI854614	NM_198094|NM_020508|NM_138584	57261|27965	bromodomain containing 4 (Brd4)|spastic paraplegia 21 homolog (human) (Spg21)	-0.92	-0.57	-1.34	-0.61	-1.45	-1.43	-1.47	-1.26	-0.68	-0.16	-0.39	-0.86	-0.63	-0.79	-1.06
B	AW557736	NM_021567	59092	poly (rC) binding protein 4 (Pcbp4)	-0.97	-1.71	-1.47	-1.22	-1.23	-1.49	-1.37	-0.81	0.03	0.6	-1.01	-0.87	-0.71	-1.07	-1.8
B	AI846731	NM_172475	209630	FERM domain containing 4A (Frmd4a)	-0.91	-2.17	-2.33	-1.69	-1.66	-1.68	-1.73	-0.45	0.18	-0.15	-0.68	-0.57	-0.54	-0.85	-1
B	AI851166	NM_021383	58184	rcd1 (required for cell differentiation) homolog 1 (S. pombe) (Rqcd1)	-1.12	-0.74	-1.36	-1.01	-1.25	-1.33	-1.28	-1.05	-0.21	0.3	-0.51	-0.83	-0.77	-1	-1.24
B	AW536904	NM_008907	268373	peptidylprolyl isomerase A (Ppia)	-0.88	-0.44	-1.17	-0.72	-1.38	-1.45	-1.48	-1.33	-0.72	-0.14	-0.32	-0.85	-0.77	-0.73	-1.08
B	C76174	NM_148942|NM_009254|NM_001045535|NM_001076790|NM_011454	97848|20719|435350|238568|20708	serine (or cysteine) peptidase inhibitor, clade B, member 6c (Serpinb6c)|serine (or cysteine) peptidase inhibitor, clade B, member 6a (Serpinb6a)|predicted gene, OTTMUSG00000000720 (OTTMUSG00000000720)|predicted gene, OTTMUSG00000000712 (OTTMUSG00000000712)|serine (or cysteine) peptidase inhibitor, clade B, member 6b (Serpinb6b)	-1.21	-1.62	-2.23	-0.81	-1.2	-1.72	-1.81	-0.69	-0.68	-0.51	-0.64	-0.61	-0.14	-0.84	-1.14
B	AW536212	NM_029852	77048	coiled-coil domain containing 41 (Ccdc41)	-0.89	-0.61	-1.39	-0.82	-1.38	-1.38	-1.56	-1.02	-0.33	-0.27	-0.01	-1.1	-0.72	-0.72	-1.15
B	AW552716	NM_133786	70099	structural maintenance of chromosomes 4 (Smc4)	-1.36	0.44	-0.87	0.3	-0.78	-1.21	-1.51	-0.87	-0.67	-0.26	0.7	-0.78	-0.58	-0.58	-1.23
B	AI846191	NM_008641|NM_001042743	17776	microtubule associated serine/threonine kinase 2 (Mast2)	-1.2	-1.48	-1.7	-1.57	-1.44	-1.47	-1.27	-0.9	-0.11	-0.07	-0.69	-1.14	-0.83	-0.7	-1.11
B	AA409573	NM_001039392|NM_025284	19240	thymosin, beta 10 (Tmsb10)	-0.83	-1.9	-2.69	-1.35	-1.75	-1.85	-1.69	-0.53	-0.78	-0.4	-1.19	-1.04	-0.7	-0.78	-0.99
B	AW545241	NM_022314	59069	tropomyosin 3, gamma (Tpm3)	-1.01	-1.42	-1.67	-1.26	-1.64	-1.6	-1.4	-0.85	0	0.24	-0.75	-0.9	-0.64	-0.94	-1.27
B	C78336	NM_007725	12798	calponin 2 (Cnn2)	-0.63	-3.02	-3.69	-1.59	-1.65	-1.89	-1.59	-0.64	0.2	0.19	-2.22	-2.3	-1.15	-1.14	-1.91
B	AI851271	NM_026967	69159	Ras homolog enriched in brain like 1 (Rhebl1)	-0.57	-1.26	-1.17	-1.03	-1.09	-1.51	-1.41	-0.8	0.21	0.35	-1.02	-0.86	-0.62	-0.78	-1.22
B	AW543608	NM_016903	13885	esterase D/formylglutathione hydrolase (Esd)	-1.34	-0.96	-1.41	-1.49	-1.6	-1.6	-1.69	-0.98	-0.34	-0.06	-0.7	-0.78	-0.57	-0.54	-0.89
B	AU020551	NM_172502	212123	cDNA sequence BC057552 (BC057552)	-1.19	-0.77	-1.33	-1.23	-1.26	-1.36	-1.51	-1	-0.95	-0.2	-0.15	-0.78	-0.34	-0.98	-1.21
B	C85955	NM_019665	56297	ADP-ribosylation factor-like 6 (Arl6)	-1.12	-1.97	-2.18	-1.61	-1.97	-2.2	-2.08	-0.04	-0.97	-0.6	-0.22	-0.6	-0.1	-0.44	-0.63
B	AI844811	NM_025998	67149	Na+/K+ transporting ATPase interacting 1 (Nkain1)	-0.69	-3.27	-2.9	-2.79	-2.37	-1.98	-1.33	-0.59	0.09	0.34	-1.47	-1.23	-0.8	-1.11	-1
B	AI842572	NM_007486	11857	Rho, GDP dissociation inhibitor (GDI) beta (Arhgdib)	-0.58	-2.31	-3.23	-1.61	-1.95	-2.36	-2.34	-0.78	-0.54	-0.19	-0.51	-0.13	0.3	-0.7	-1.04
B	AU015592	NM_011732	22608	Y box protein 1 (Ybx1)	-0.95	-0.03	-0.89	-0.81	-1.29	-1.42	-1.46	-1.38	-0.59	-0.2	-0.05	-0.94	-0.82	-0.96	-1.25
B	AA407974	NM_134156	109711	actinin, alpha 1 (Actn1)	-0.75	-1.55	-2.29	-1.43	-1.67	-1.71	-1.62	-0.96	-0.18	0.42	-0.84	-0.62	-0.76	-0.91	-1.15
B	AA408450	NM_182990	20833	structure specific recognition protein 1 (Ssrp1)	-0.8	-0.24	-0.95	-0.56	-1.32	-1.44	-1.34	-1.08	-0.46	0.24	-0.13	-0.93	-0.92	-0.98	-1.41
B	AW536599	NM_011738	22629	tyrosine 3-monooxygenase/tryptophan 5-monooxygenase activation protein, eta polypeptide (Ywhah)	-1.16	-1.46	-2.34	-1.29	-1.59	-1.65	-1.43	-0.93	-0.23	-0.23	-0.33	-1.02	-0.6	-0.73	-1.02
B	AW549716	NM_013812	13445	CDK2 (cyclin-dependent kinase 2)-associated protein 1 (Cdk2ap1)	-1.26	-1.49	-1.66	-1.62	-1.75	-1.64	-1.49	-0.99	-0.3	0.06	-0.63	-0.78	-0.79	-0.56	-0.66
B	AW536757	NM_023871|NM_001008551	56086|434632	SET translocation (Set)|cDNA sequence BC085271 (BC085271)	-1.18	-1.46	-1.23	-1.45	-1.62	-1.65	-1.54	-1.25	-0.14	0.38	-0.86	-1.13	-1.04	-1.23	-1.54
B	AW549756	NM_019771	56431	destrin (Dstn)	-1.39	-1.57	-1.92	-1.32	-1.37	-1.37	-1.44	-1.02	0.43	0.43	-1.11	-1.23	-0.86	-0.48	-1.26
B	AU020544	NM_008379	16211	karyopherin (importin) beta 1 (Kpnb1)	-1.1	-1.02	-1.37	-1.21	-1.52	-1.52	-1.35	-1.17	-0.13	0.26	-0.49	-0.96	-0.78	-0.82	-1.14
B	AI849213	NM_011076|NM_011075|NM_008830	18671|18669|18670	ATP-binding cassette, sub-family B (MDR/TAP), member 1A (Abcb1a)|ATP-binding cassette, sub-family B (MDR/TAP), member 1B (Abcb1b)|ATP-binding cassette, sub-family B (MDR/TAP), member 4 (Abcb4)	-0.79	-1.34	-1.57	-1.16	-1.38	-1.52	-1.72	-1.36	-0.3	-0.34	-1.18	-1.54	-1.13	-1.68	-1.96
B	C80147	NM_008231	15191	hepatoma-derived growth factor (Hdgf)	-0.67	-1.18	-1.13	-0.97	-1.35	-1.68	-1.53	-1.26	-0.98	-0.31	-0.68	-1.31	-1.2	-0.92	-1.48
B	AW536192	NM_019748	56459	SUMO1 activating enzyme subunit 1 (Sae1)	-1.15	-0.52	-1.3	-0.97	-1.42	-1.46	-1.45	-1.23	-0.89	-0.25	-0.12	-1.08	-0.78	-0.85	-1.27
B	AI849171	NM_008894	18972	polymerase (DNA directed), delta 2, regulatory subunit (Pold2)	-1.12	-0.06	-0.64	-0.72	-1.43	-1.46	-1.3	-1.34	-0.89	0.06	-0.7	-1.13	-1.03	-0.95	-1.37
B	AI840121	NM_029437	75786	cytoskeleton associated protein 5 (Ckap5)	-1.14	-0.04	-1.44	-0.12	-1.33	-1.43	-1.31	-1.02	-0.84	-0.51	0.25	-1.08	-0.85	-0.82	-1.07
B	AI847771	NM_009655	11658	activated leukocyte cell adhesion molecule (Alcam)	-1.45	-1.78	-2.17	-2.25	-2.6	-1.69	-1.21	-0.59	-0.7	-1.18	-0.7	-0.9	-0.97	-0.3	-0.74
B	AW537005	NM_008894	18972	polymerase (DNA directed), delta 2, regulatory subunit (Pold2)	-0.91	-0.06	-0.61	-0.73	-1.33	-1.43	-1.44	-1.31	-0.85	0.07	-0.51	-1.14	-1.06	-0.91	-1.3
B	AW545119	NM_018761	54366	catenin (cadherin associated protein), alpha-like 1 (Ctnnal1)	-1.51	-2	-2.65	-1.61	-2.06	-1.98	-1.99	-0.7	-1.18	-0.41	-1.14	-1.04	-0.66	-0.63	-0.83
B	AI852196	NM_023320	67220	pleckstrin homology domain containing, family O member 1 (Plekho1)	-0.84	-1.87	-2.11	-1.65	-1.8	-2.04	-1.75	-0.78	-0.65	-0.45	-1	-1.24	-0.99	-1.16	-1.43
B	AI848992	NM_019924	56613	ribosomal protein S6 kinase, polypeptide 4 (Rps6ka4)	-1.31	-1.61	-1.88	-1.65	-1.7	-1.69	-1.67	-0.92	-0.33	0.05	-0.93	-1.1	-0.74	-0.73	-0.91
B	AU015096	NM_175294	98415	nuclear casein kinase and cyclin-dependent kinase substrate 1 (Nucks1)	-1.46	-0.34	-1.43	-0.52	-1.43	-1.33	-1.22	-1.24	-0.56	0.09	0.05	-0.89	-0.83	-0.74	-1.09
B	AW549189	NM_011793|NM_001038231	23825	barrier to autointegration factor 1 (Banf1)	-1.14	-0.85	-1.36	-0.97	-1.64	-1.7	-1.42	-1.56	-0.81	-0.2	-0.37	-1.11	-1.01	-1.08	-1.39
B	AW543371	NM_016861	54132	PDZ and LIM domain 1 (elfin) (Pdlim1)	-1.17	-1.08	-1.61	-1.15	-1.38	-1.87	-1.99	-1.08	-0.42	-0.18	-0.48	-0.6	-0.5	-0.8	-1.38
B	AA409654	NM_011072	18643	profilin 1 (Pfn1)	-1.37	-1.48	-1.63	-1.23	-1.49	-1.64	-1.5	-1.08	-0.33	0.46	-0.77	-0.79	-0.64	-0.88	-1.35
B	AW536140	NM_010480	15519	heat shock protein 90, alpha (cytosolic), class A member 1 (Hsp90aa1)	-1.09	-1.65	-1.87	-1.66	-2.04	-2	-1.92	-1.26	-0.08	0.5	-0.7	-0.93	-0.75	-0.81	-1.1
B	AU024577	NM_028023	71963	cell division cycle associated 4 (Cdca4)	-1.07	-0.22	-1.07	-0.7	-1.25	-1.41	-1.57	-0.97	-0.07	0.04	-0.38	-1.11	-0.84	-1.15	-1.8
B	BE368338	NM_023871|NM_001008551	56086|434632	SET translocation (Set)|cDNA sequence BC085271 (BC085271)	-1.13	-1.39	-0.92	-1.27	-1.62	-1.7	-1.46	-1.32	-0.18	0.45	-0.79	-1.1	-1.01	-1.06	-1.51
B	AW550297	NM_007687	12631	cofilin 1, non-muscle (Cfl1)	-1.22	-1.23	-1.76	-1.24	-1.78	-1.9	-1.67	-1.05	-0.2	0.14	-0.76	-0.98	-0.75	-0.82	-1.22
B	AI838983	NM_010362	14873	glutathione S-transferase omega 1 (Gsto1)	-0.42	-1.58	-1.19	-1.78	-1.5	-1.62	-1.47	-1.36	0.58	0.35	-1.09	-0.98	-0.97	-1.09	-1.26
B	AI842585	NM_172932	245537	neuroligin 3 (Nlgn3)	-0.71	-0.3	-1.14	-1.24	-2.07	-2.04	-1.56	-1.51	-0.26	0.34	-0.36	-1.19	-1.09	-0.91	-0.57
B	AI838344	NM_028023	71963	cell division cycle associated 4 (Cdca4)	-1.22	-0.19	-1.12	-0.94	-1.28	-1.66	-1.62	-1.05	0	0.13	-0.13	-1.08	-1.08	-1.25	-1.65
B	AW545645	NM_022314	59069	tropomyosin 3, gamma (Tpm3)	-0.97	-1.37	-1.7	-1.18	-1.62	-1.55	-1.34	-0.89	-0.09	0.52	-0.56	-0.7	-0.64	-0.93	-1.45
B	AA408498	NM_001077509|NM_011612|NM_001077508	21942	tumor necrosis factor receptor superfamily, member 9 (Tnfrsf9)	-1.18	-1.37	-1.84	-1.44	-1.64	-2.09	-1.84	-0.62	-0.41	-0.21	-0.83	-0.86	-0.82	-1.01	-1.23
B	AU045468	NM_172742	233315	myotubularin related protein 10 (Mtmr10)	-1.82	-2.05	-1.94	-2.11	-1.85	-1.99	-1.93	-0.44	-0.53	-0.48	-0.75	-0.74	-0.54	-0.75	-0.84
B	AU020528	NM_020577	57344	arsenic (+3 oxidation state) methyltransferase (As3mt)	-1.46	-1.79	-1.71	-1.84	-1.68	-1.84	-1.8	-1.15	0.34	0.21	-0.91	-1.19	-1.17	-1.29	-1.54
B	AW544822	NM_008213	15110	heart and neural crest derivatives expressed transcript 1 (Hand1)	-0.63	-0.43	-1.17	-1.09	-2.18	-2.2	-1.6	-1.55	-0.35	0.16	-0.3	-1.07	-1.04	-0.93	-0.79
B	BE305382	NM_008253	15354	high mobility group box 3 (Hmgb3)	-1.54	-1.5	-2.16	-1.34	-1.85	-1.94	-2.05	-1.09	-1.04	-0.81	-0.35	-0.94	-0.8	-0.46	-0.75
B	AI839083	NM_019700|NM_001025562|NM_001025561	56361	pseudouridine synthase 1 (Pus1)	-1.37	-1.9	-1.98	-1.65	-1.88	-1.9	-2.1	-0.82	-0.62	-0.21	-1.08	-0.84	-0.63	-1.18	-1.1
B	AI842984	NM_011607	21923	tenascin C (Tnc)	0.25	-1.4	-1.98	-1.78	-3.14	-2.79	-2.43	-0.46	0.34	-0.24	-1.66	-1.34	-1.15	-0.65	-1.05
B	AW544660	NM_024290|NM_023680	79201|79202	tumor necrosis factor receptor superfamily, member 23 (Tnfrsf23)|tumor necrosis factor receptor superfamily, member 22 (Tnfrsf22)	-1.52	-2.42	-2.65	-2.42	-2.69	-2.33	-1.67	-1.31	-0.83	0.32	-0.65	-0.73	-0.94	-0.74	-0.83
B	AW544543	NM_010798|NM_001111330	17319|100040259	macrophage migration inhibitory factor (Mif)|macrophage migration inhibitory factor-like (LOC100040259)	-0.62	-0.47	-1.38	-1.14	-2.37	-2.25	-1.64	-1.62	-0.32	0.2	-0.32	-1.19	-1.14	-0.8	-0.8
B	C86631	NM_027091	69482	nucleoporin 35 (Nup35)	-1.25	-0.39	-1.32	-0.8	-1.37	-1.35	-1.55	-1.41	-0.89	0.04	0.21	-0.97	-0.79	-0.87	-1.47
B	AI848698	NM_013614	18263	ornithine decarboxylase, structural 1 (Odc1)	-1.48	-1.74	-1.77	-1.89	-1.98	-1.98	-1.82	-1.23	0.33	0.13	-0.91	-1.16	-1.37	-1.36	-1.51
B	AI843650	NM_026653	68275	replication protein A1 (Rpa1)	-1.11	-0.09	-1.2	-0.51	-1.17	-1.27	-1.48	-1.57	-1.07	-0.11	-0.08	-1.16	-0.91	-0.85	-1.62
B	AI840446	NM_013928|NM_001113421|NM_001113420|NM_001113419	30953	schwannomin interacting protein 1 (Schip1)	-1.13	-2.12	-2.31	-1.61	-1.85	-1.94	-1.89	-1.17	0.44	-0.41	-1.77	-1.78	-1.62	-1.52	-1.99
B	AI842557	NM_170779	211652	WW, C2 and coiled-coil domain containing 1 (Wwc1)	-1.45	-1.81	-1.52	-1.62	-1.64	-2.08	-2.04	-0.85	-0.14	0.32	-1.24	-1.29	-0.98	-1.12	-1.59
B	AW544095	NM_001111102|NM_019390|NM_001002011	16905	lamin A (Lmna)	-1.28	-1.04	-1.66	-0.53	-1.03	-1.18	-1.39	-0.79	0	0.08	-0.3	-0.61	-0.31	-0.77	-1.27
B	AI837019	NM_023279	22152	tubulin, beta 3 (Tubb3)	-1.34	-0.12	-1.48	-0.43	-1.14	-1.13	-1.29	-1.11	0.24	0.07	0.04	-1.25	-0.75	-0.7	-1.18
B	AW545602	NM_175294	98415	nuclear casein kinase and cyclin-dependent kinase substrate 1 (Nucks1)	-1.35	-0.5	-1.2	-0.39	-1.32	-1.26	-1.21	-1.08	-0.32	0.14	0.16	-0.87	-0.76	-0.83	-1.1
B	AI842770	NM_145629	102866	plastin 3 (T-isoform) (Pls3)	-1.25	-1.63	-2.14	-1.08	-1.58	-1.55	-1.66	-0.65	0.13	-0.02	-0.55	-0.64	-0.37	-0.27	-0.55
B	AI841010	NM_009698	11821	adenine phosphoribosyl transferase (Aprt)	-0.82	-0.8	-0.8	-0.91	-1.16	-1.47	-1.43	-1.03	-0.21	0.35	-0.43	-0.68	-0.6	-1.25	-1.77
B	AI838592	NM_134080	286940	filamin, beta (Flnb)	-1.37	-1.92	-2.16	-1.72	-2.04	-2.3	-2.16	-0.72	-0.42	-0.31	-1.03	-0.99	-0.75	-1.37	-1.38
B	BE289115	NM_029621	76478	RIKEN cDNA 2410004L22 gene (2410004L22Rik)	-1.15	0.06	-1.33	-0.41	-1.28	-1.52	-1.74	-1.5	-0.74	-0.48	0.37	-1.13	-0.96	-0.64	-1.2
B	AW552221	NM_008231	15191	hepatoma-derived growth factor (Hdgf)	-1.11	-0.84	-1.56	-0.88	-1.51	-1.73	-1.49	-1.41	-0.97	-0.35	-0.68	-1.36	-1.13	-1.12	-1.49
B	BE533150	NM_145150	233406	protein regulator of cytokinesis 1 (Prc1)	-1.79	0.17	-0.97	-0.35	-1.81	-1.86	-0.76	-0.82	-1.05	-0.61	0.53	-1.17	-1.02	-0.82	-1.26
B	AI853766	NM_175494	238673	zinc finger protein 367 (Zfp367)	-0.64	-0.19	-1.2	-0.43	-1.41	-1.44	-1.75	-1.25	-1.56	0.51	0.09	-1.27	-1.18	-0.97	-1.44
B	AI851494	NM_008442	16563	kinesin family member 2A (Kif2a)	-0.98	-1.4	-1.5	-1.37	-1.38	-1.4	-1.35	-0.73	-0.07	0.14	-0.54	-0.67	-0.49	-0.67	-0.96
B	C78835	NM_007393|NM_177093|NM_009609|NM_009606	11461|320184|11465|11459	actin, beta, cytoplasmic (Actb)|leucine rich repeat containing 58 (Lrrc58)|actin, gamma, cytoplasmic 1 (Actg1)|actin, alpha 1, skeletal muscle (Acta1)	-1.49	-2.71	-2.75	-1.83	-2.03	-2.34	-2.23	-1.25	0.57	0.54	-1.35	-1.51	-1.16	-1.13	-1.61
B	AA014405	NM_134129	28000	PRP19/PSO4 pre-mRNA processing factor 19 homolog (S. cerevisiae) (Prpf19)	-0.84	-0.43	-0.88	-1.04	-1.41	-1.43	-1.23	-1.25	0.15	0.12	-0.41	-0.91	-0.77	-1.29	-1.37
B	AW555889	NM_008808	18590	platelet derived growth factor, alpha (Pdgfa)	-1.23	-2.16	-1.85	-2.19	-2.1	-2.24	-1.79	-0.15	0.31	-0.18	-1.3	-0.63	-0.26	-0.53	-0.66
B	AW537176	NM_021522|NM_001038589	59025	ubiquitin specific peptidase 14 (Usp14)	-1.05	-0.83	-1.3	-0.91	-1.14	-1.1	-1.28	-1.11	0.03	0.14	-0.51	-0.85	-0.5	-0.68	-1.05
B	AW538715	NM_007494	11898	argininosuccinate synthetase 1 (Ass1)	-1.44	-2.85	-3	-1.74	-1.97	-2.29	-2.3	-1.24	0.6	0.52	-1.33	-1.44	-1.11	-1.07	-1.58
B	AI842533	NM_010798|NM_001111330	17319|100040259	macrophage migration inhibitory factor (Mif)|macrophage migration inhibitory factor-like (LOC100040259)	-0.7	-0.4	-1.03	-1.13	-2.29	-2.28	-1.66	-1.57	-0.34	0.46	-0.29	-1.21	-1.18	-0.96	-0.78
B	AW545158	NM_025542	66404	RIKEN cDNA 2410001C21 gene (2410001C21Rik)	-1.22	-1.77	-2.17	-1.71	-2.1	-2.29	-2.18	-0.65	-0.43	-0.35	-1.08	-1	-0.89	-1.08	-1.28
B	AW552398	NM_026836	68776	TAF11 RNA polymerase II, TATA box binding protein (TBP)-associated factor (Taf11)	-1.78	-1.76	-2.25	-1.67	-2.15	-2.01	-2.04	-1.36	0.2	0.42	-0.55	-1.03	-0.87	-0.94	-1.07
B	AW536400	NM_011417	20586	SWI/SNF related, matrix associated, actin dependent regulator of chromatin, subfamily a, member 4 (Smarca4)	-0.87	-0.88	-1.28	-1.06	-1.27	-1.36	-1.27	-0.81	-0.28	0.18	-0.4	-0.51	-0.52	-0.59	-0.91
B	AW538200	NM_134080	286940	filamin, beta (Flnb)	-1.44	-1.84	-2.27	-1.79	-2.15	-2.41	-2.28	-0.63	-0.43	-0.26	-1.07	-1.14	-0.92	-1.11	-1.35
B	AI838551	NM_008969	19224	prostaglandin-endoperoxide synthase 1 (Ptgs1)	-0.73	-2.11	-2.63	-1.75	-2.19	-2.21	-2.14	-1	-0.43	-0.7	-0.91	-0.75	-1.15	-1.64	-1.86
B	AA408488	NM_175488	237465	coiled-coil domain containing 38 (Ccdc38)	-1.35	-0.6	-1.08	-0.93	-1.7	-1.72	-1.7	-1.3	-0.47	-0.04	-0.42	-0.96	-0.86	-1.1	-1.48
B	AI841279	NM_133348	70025	acyl-CoA thioesterase 7 (Acot7)	-1.37	-2.02	-2.24	-1.38	-1.56	-1.84	-1.91	-0.65	-0.5	0.04	-0.4	-0.21	0.05	-0.28	-0.68
B	AU024550	NM_001111311	16978	leucine rich repeat (in FLII) interacting protein 1 (Lrrfip1)	-1.12	-1.5	-1.56	-1.49	-1.33	-1.43	-1.5	-0.74	0.39	0.06	-0.84	-0.74	-0.62	-0.74	-1.01
B	AI841640	NM_007933	13808	enolase 3, beta muscle (Eno3)	-1.34	-1.93	-2.68	-1.89	-2.07	-2.24	-2.6	-1.1	-0.51	0.52	-0.87	-0.89	-0.78	-1.13	-1.41
B	AI849333	NM_023210	66471	acidic (leucine-rich) nuclear phosphoprotein 32 family, member E (Anp32e)	-1.82	-0.5	-1.81	-0.91	-1.9	-1.92	-1.86	-1.08	-0.32	-0.04	0.1	-0.83	-0.62	-0.51	-0.82
B	AW537507	NM_008253	15354	high mobility group box 3 (Hmgb3)	-1.77	-1.63	-2.47	-1.39	-2	-2.21	-2.22	-1.16	-1.06	-0.8	-0.36	-0.97	-0.9	-0.51	-0.91
B	AI836926	NM_007393|NM_177093	11461|320184	actin, beta, cytoplasmic (Actb)|leucine rich repeat containing 58 (Lrrc58)	-1.73	-2.38	-2.7	-1.88	-2.1	-2.28	-2.15	-1.23	0.58	0.55	-1.3	-1.39	-1.1	-1.05	-1.57
B	AW538474	NM_021606	59126	NIMA (never in mitosis gene a)-related expressed kinase 6 (Nek6)	-1.67	-1.78	-1.83	-1.63	-1.99	-2.08	-1.93	-1.26	0.13	0.42	-0.55	-0.96	-0.85	-0.82	-1.07
B	C78398	NM_009698	11821	adenine phosphoribosyl transferase (Aprt)	-0.77	-0.76	-0.81	-0.94	-1.17	-1.51	-1.49	-1	-0.16	0.35	-0.43	-0.67	-0.59	-1.24	-1.81
B	C79581	NM_010833	17698	moesin (Msn)	-1.68	-2.18	-2.62	-1.93	-2.26	-2.49	-2.13	-0.95	-0.27	-0.15	-0.76	-0.84	-0.49	-0.7	-1.03
B	AW537371	NM_001077267|NM_007516|NM_001077266|NM_001077265	11991	heterogeneous nuclear ribonucleoprotein D (Hnrnpd)	-1	-1.31	-0.85	-0.99	-1.07	-1.27	-1.33	-1.03	-0.02	0.42	-0.78	-0.69	-0.73	-1.07	-1.6
B	AI843238	NM_011597	21873	tight junction protein 2 (Tjp2)	-1.22	-1.42	-1.43	-1.77	-1.5	-1.56	-1.68	-0.77	0.2	-0.57	-0.81	-0.66	-0.38	-0.02	-0.47
B	AU023348	NM_133786	70099	structural maintenance of chromosomes 4 (Smc4)	-1.36	0.49	-0.89	0.29	-0.87	-1.15	-1.48	-0.78	-0.57	-0.15	0.66	-0.74	-0.58	-0.56	-1.21
B	AU020132	NM_013614	18263	ornithine decarboxylase, structural 1 (Odc1)	-1.64	-1.91	-1.91	-2.11	-2.08	-2.04	-1.88	-1.3	0.38	0.18	-0.92	-1.24	-1.4	-1.41	-1.62
B	AW551815	NM_011568|NM_019484	21681|56009	THO complex 4 (Thoc4)|RNA and export factor binding protein 2 (Refbp2)	-1.29	-0.61	-1.31	-1.1	-1.73	-1.75	-1.7	-1.37	-0.38	0.1	-0.12	-1.08	-0.93	-1.08	-1.63
B	C77473	NM_134156	109711	actinin, alpha 1 (Actn1)	-1.2	-1.52	-1.83	-1.36	-1.74	-1.95	-1.85	-1.2	0.66	0.68	-0.88	-1.06	-0.9	-1.19	-1.74
B	AI840965	NM_183315	330695	cortexin 1 (Ctxn1)	-0.46	-2.02	-2.86	-0.72	-1.7	-2.08	-1.74	-0.52	-1.54	-1.7	-1.69	-2	-1.09	-1.45	-2.39
B	AW545839	NM_015781	53605	nucleosome assembly protein 1-like 1 (Nap1l1)	-1.43	-1.24	-1.45	-1.16	-1.79	-2.2	-2.12	-1.21	-0.51	0.13	-0.31	-1.06	-1.02	-1.08	-1.41
B	AW536215	NM_016737	20867	stress-induced phosphoprotein 1 (Stip1)	-1.19	-0.93	-1.22	-1.48	-1.61	-1.74	-1.62	-1.21	-0.22	0.33	-0.67	-0.88	-0.66	-0.6	-0.95
B	AI838613	NM_010128	13730	epithelial membrane protein 1 (Emp1)	-1.57	-1.56	-2.45	-1.02	-2.05	-2.12	-1.86	-0.85	-0.41	-0.31	-0.98	-2.26	-1.29	-1.45	-1.43
B	AI839067	NM_011239	19385	RAN binding protein 1 (Ranbp1)	-1.46	-1.25	-1.33	-1.69	-1.89	-1.78	-1.68	-1.46	-0.09	0.51	-0.34	-0.98	-1.12	-1.12	-1.62
B	AW548061	NM_025372	66131	timeless interacting protein (Tipin)	-1.42	-0.25	-1.03	-1.42	-1.73	-1.68	-1.73	-1.09	-0.8	0.69	-0.03	-0.91	-1.12	-0.68	-1.36
B	AI837422	NM_011655	22154	tubulin, beta 5 (Tubb5)	-1.02	0.22	-1.66	-0.22	-1.21	-1.45	-1.56	-1.14	-0.22	0.18	0	-1.6	-1.15	-1.22	-2.12
B	AW544801	NM_015781	53605	nucleosome assembly protein 1-like 1 (Nap1l1)	-1.46	-1.14	-1.33	-1.09	-1.74	-2.23	-2.1	-1.22	-0.57	0.05	-0.36	-1.11	-1.09	-1.08	-1.42
B	AW536682	NM_008379	16211	karyopherin (importin) beta 1 (Kpnb1)	-1.24	-0.95	-1.29	-1.17	-1.48	-1.55	-1.35	-1.28	-0.09	0.33	-0.4	-0.9	-0.74	-0.76	-1.1
B	AW557123	NM_010070	13448	docking protein 1 (Dok1)	-1.32	-0.72	-1.45	-1.13	-1.38	-1.73	-1.79	-0.87	0.63	-0.02	-0.94	-0.81	-0.71	-1.11	-1.47
B	AW544340	NM_134156	109711	actinin, alpha 1 (Actn1)	-1.11	-1.44	-1.93	-1.49	-1.7	-2.22	-1.99	-1.08	0.52	0.64	-0.67	-0.7	-0.81	-1.17	-1.87
B	AW539649	NM_025900	110052	DEK oncogene (DNA binding) (Dek)	-1.28	-0.05	-1.14	-0.37	-1.16	-1.41	-1.89	-1.21	-1.06	0.02	0.29	-1	-1.06	-0.89	-1.62
B	AW536622	NM_130889	67628	acidic nuclear phosphoprotein 32 family, member B (Anp32b)	-0.76	-0.45	-0.75	-1	-1.3	-1.41	-1.14	-1.33	0.09	0.25	-0.55	-0.83	-0.88	-0.89	-1.38
B	AW536614	NM_027052	69354	solute carrier family 38, member 4 (Slc38a4)	-0.92	0.31	-1.41	-0.25	-1.31	-1.48	-1.46	-1.07	-0.27	0.09	-0.04	-1.55	-1.21	-1.32	-2.12
B	AW537654	NM_016661	269378	S-adenosylhomocysteine hydrolase (Ahcy)	-0.77	-0.25	-1.21	-0.8	-1.5	-1.74	-1.73	-1.73	-1.16	-0.24	-0.31	-1.19	-1.01	-1.19	-1.57
B	AW557853	NM_027148	69639	exosome component 8 (Exosc8)	-1.35	-0.28	-1.21	-0.68	-1.29	-1.74	-1.74	-1.33	-0.83	-0.11	-0.19	-1.29	-1.09	-0.97	-1.66
B	AI851292	NM_016737	20867	stress-induced phosphoprotein 1 (Stip1)	-1.12	-0.96	-1.21	-1.39	-1.69	-1.78	-1.64	-1.24	-0.2	0.32	-0.63	-0.82	-0.67	-0.58	-0.95
B	AI846743	NM_011526	21345	transgelin (Tagln)	-1.45	-3.21	-3.18	-1.57	-2.86	-2.85	-2.28	-1.45	0.9	1.06	-1.19	-2.04	-1.29	-0.39	-2.46
B	AI846582	NM_009226	20641	small nuclear ribonucleoprotein D1 (Snrpd1)	-1.43	-0.91	-1.29	-1.32	-1.87	-1.8	-1.94	-1.15	0.12	0.46	-0.19	-0.86	-0.77	-1.01	-1.55
B	AA407204	NM_145392	213539	Bcl2-associated athanogene 2 (Bag2)	-0.84	-1.69	-1.69	-1.63	-1.69	-1.95	-1.95	-1.09	0.56	0.27	-1.07	-0.82	-0.78	-0.61	-0.71
B	AI838277	NM_013508	13713	ELK3, member of ETS oncogene family (Elk3)	-1.13	-1.56	-1.97	-1.49	-1.92	-2.21	-2.28	-0.46	-1.29	-0.82	-1.43	-1.45	-0.99	-1.06	-1.69
B	AW543524	NM_007422	11566	adenylosuccinate synthetase, non muscle (Adss)	-1.25	-1.25	-1.13	-1.19	-1.31	-1.5	-1.56	-0.99	0.17	0.28	-0.8	-0.63	-0.69	-1.02	-1.53
B	AW545314	NM_008017	14211	structural maintenance of chromosomes 2 (Smc2)	-1.15	0.06	-1.46	-0.48	-1.63	-1.57	-1.8	-1.21	-1.42	-0.32	0.15	-1.39	-0.89	-0.8	-1.1
B	AI846050	NM_025372	66131	timeless interacting protein (Tipin)	-1.38	-0.28	-1.18	-1.38	-1.73	-1.58	-1.75	-0.83	-0.67	0.76	0.13	-1.13	-0.97	-0.69	-1.32
B	AU018118	NM_015781	53605	nucleosome assembly protein 1-like 1 (Nap1l1)	-1.31	-1.12	-1.18	-1.2	-1.69	-2.2	-2.02	-1.28	-0.6	-0.05	-0.43	-1.1	-1.11	-0.99	-1.47
B	AU020539	NM_009786	12301	calcyclin binding protein (Cacybp)	-1.69	-2.17	-1.72	-1.85	-1.85	-1.72	-1.58	-1.11	0.22	0.53	-0.96	-1.08	-0.7	-0.75	-1.05
B	AI841918	NM_027148	69639	exosome component 8 (Exosc8)	-1.24	-0.34	-1.15	-0.7	-1.55	-1.87	-1.81	-1.32	-0.96	0.17	-0.15	-1.1	-1.12	-1.05	-1.75
B	AI840088	NM_011284	19891	replication protein A2 (Rpa2)	-1.23	0.53	-0.77	-0.61	-1.35	-1.47	-1.76	-1.14	-1.51	0.88	0.24	-1.04	-1.01	-0.74	-1.58
B	AW208938	NM_026163	67451	plakophilin 2 (Pkp2)	-2.04	-2.36	-2.72	-2.6	-2.63	-2.88	-2.7	-0.88	0.51	0.2	-0.42	-0.89	-0.6	-1.04	-1.64
B	AI841806	NM_007422	11566	adenylosuccinate synthetase, non muscle (Adss)	-1.36	-1.43	-1.18	-1.27	-1.4	-1.58	-1.64	-1.13	0.21	0.39	-0.82	-0.63	-0.72	-1.06	-1.46
B	AU021570	NM_133754	74202	filamin binding LIM protein 1 (Fblim1)	-0.39	-1.36	-1.83	-0.81	-1.47	-1.94	-1.83	-1.51	-0.34	-1.57	-1.89	-1.86	-1.8	-2.25	-2.48
B	AU019625	NM_015781	53605	nucleosome assembly protein 1-like 1 (Nap1l1)	-1.36	-1.02	-1.33	-1.23	-1.82	-2.35	-2.15	-1.32	-0.61	-0.05	-0.47	-1.14	-1.2	-1.1	-1.46
B	AI850830	NM_011035	18479	p21 (CDKN1A)-activated kinase 1 (Pak1)	-1.29	-1.88	-2.3	-1.23	-1.91	-2.19	-2.51	-0.45	-0.62	-0.54	-1.08	-1.57	-1.36	-1.22	-1.76
B	AI853558	NM_013749	27279	tumor necrosis factor receptor superfamily, member 12a (Tnfrsf12a)	-2.45	-3.75	-3.02	-3.4	-3.11	-3.04	-2.82	-1.37	1.65	1.11	-1.61	-1.34	-0.99	-1.11	-1.6
B	AU020082	NM_134081	108671	DnaJ (Hsp40) homolog, subfamily C, member 9 (Dnajc9)	-1.55	0.24	-0.91	-0.62	-1.33	-1.45	-1.63	-1.26	-1.51	-0.32	0.15	-1.2	-1.1	-0.89	-1.3
B	AI851806	NM_019681	14299	frequenin homolog (Drosophila) (Freq)	-1.53	-3.34	-2.66	-2.71	-2.69	-2.3	-2.27	-0.59	0.83	0.83	-1.13	-1.22	-0.49	-0.91	-1.43
B	AW544260	NM_007948|NM_001127324	13870	excision repair cross-complementing rodent repair deficiency, complementation group 1 (Ercc1)	-2.17	-2.16	-3.14	-1.58	-2.85	-2.97	-2.8	-0.78	-0.03	0.3	-0.4	-1.01	-0.65	-0.6	-1.1
B	AI854729	NM_133878	100088	regulator of chromosome condensation 1 (Rcc1)	-1.41	-0.69	-1.16	-1.41	-2.02	-1.86	-1.62	-1.01	0.18	0.51	-0.47	-0.91	-0.88	-1.12	-1.24
B	AW544412	NM_026473|NM_023279|NM_009450|NM_023716|NM_146116|NM_011655|NM_009451	67951|22152|22151|73710|227613|22154|22153	tubulin, beta 6 (Tubb6)|tubulin, beta 3 (Tubb3)|tubulin, beta 2a (Tubb2a)|tubulin, beta 2b (Tubb2b)|tubulin, beta 2c (Tubb2c)|tubulin, beta 5 (Tubb5)|tubulin, beta 4 (Tubb4)	-1.83	-0.08	-1.97	-0.82	-1.85	-1.57	-1.8	-1.35	0.68	0.07	0.16	-1.52	-1.11	-1.28	-1.79
B	AW553404	NM_019716	56452	origin recognition complex, subunit 6-like (S. cerevisiae) (Orc6l)	-1.42	-0.11	-0.72	-0.95	-1.09	-1.31	-1.42	-1.03	-0.47	0.3	-0.22	-0.78	-0.72	-0.68	-1.22
B	AA409851	NM_011156	19072	prolyl endopeptidase (Prep)	-0.85	-1.41	-1.1	-1.63	-1.56	-1.43	-1.24	-1.11	0.41	0.43	-0.87	-0.86	-0.8	-0.99	-1.5
B	AI842847	NM_011593|NM_001044384	21857	tissue inhibitor of metalloproteinase 1 (Timp1)	-0.41	-0.04	-0.35	-0.98	-2.03	-1.63	-1.55	-1.22	0	0.45	-0.45	-0.89	-0.54	-1.05	-1.54
B	AW541471	NM_133878	100088	regulator of chromosome condensation 1 (Rcc1)	-1.52	-0.85	-1.16	-1.43	-1.96	-1.93	-2.02	-1.07	0.17	0.42	-0.7	-0.71	-0.93	-0.9	-1.42
B	AW553526	NM_008722	18148	nucleophosmin 1 (Npm1)	-0.86	-0.82	-0.71	-0.77	-1.12	-1.49	-1.47	-1.02	0.18	0.57	-0.65	-0.75	-0.75	-1.28	-1.71
B	AI841690	NM_001111073|NM_008761	18301	FXYD domain-containing ion transport regulator 5 (Fxyd5)	-2.02	-2.52	-2.78	-2.81	-3.58	-4.54	-4.53	0.34	0.37	0.36	-0.46	-0.79	-0.21	0.06	-0.27
B	AW542365	NM_009510	22350	ezrin (Ezr)	-1.17	-1.18	-1.1	-1.23	-1.35	-1.35	-1.7	-0.99	0.51	0.13	-0.81	-0.58	-0.61	-1.37	-1.71
B	AA408801	NM_009471	22247	uridine monophosphate synthetase (Umps)	-1.27	-0.71	-0.96	-1.19	-1.44	-1.64	-1.65	-1.06	-0.08	0.53	-0.32	-0.78	-0.93	-0.7	-1.21
B	AW536325	NM_027187	69724	ribonuclease H2, large subunit (Rnaseh2a)	-1.16	0.34	-0.65	-0.44	-1.01	-1.41	-1.5	-1.23	-0.48	0.53	0	-0.8	-0.8	-0.84	-1.31
B	AU019679	NM_026845	68816	peptidylprolyl isomerase (cyclophilin)-like 1 (Ppil1)	-1.35	-0.65	-1.06	-1.24	-1.86	-1.94	-1.84	-1.16	-0.46	0.71	0.21	-0.66	-0.63	-0.76	-1.2
B	C86296	NM_008889|NM_025746	18938|66755	protein phosphatase 1, regulatory (inhibitor) subunit 14B (Ppp1r14b)|RIKEN cDNA 4933415F23 gene (4933415F23Rik)	-1.05	-2.03	-1.9	-1.58	-1.8	-1.79	-1.29	-1.29	-0.03	0.64	-0.37	-0.19	-0.45	-0.87	-0.98
B	W11746	NM_009447	22145	tubulin, alpha 4A (Tuba4a)	-1.57	-0.76	-2.17	-0.98	-1.87	-1.8	-1.93	-1.41	-0.53	0.15	-0.1	-1.41	-0.94	-0.98	-1.49
B	AW558398	NM_009510	22350	ezrin (Ezr)	-1.17	-1.15	-1.27	-1.48	-1.63	-1.79	-1.65	-1	0.58	0.24	-0.74	-0.62	-0.7	-1.38	-1.82
B	AW550335	NM_018774	54383	polyhomeotic-like 2 (Drosophila) (Phc2)	-1.26	-1.36	-1.27	-1.6	-1.58	-1.89	-1.75	-0.65	0.03	0.05	-0.41	-0.45	-0.41	-0.78	-1.06
B	AI853720	NM_001109995|NM_011431	20624	elongation factor Tu GTP binding domain containing 2 (Eftud2)	-0.92	-0.46	-0.66	-1.01	-1.37	-1.46	-1.45	-1.07	-0.29	0.25	-0.13	-0.67	-0.54	-0.82	-1.35
B	AI854010	NM_009028|NM_009391	19428|19384	RAS-like, family 2, locus 9 (Rasl2-9)|RAN, member RAS oncogene family (Ran)	-1.47	-0.75	-1.44	-1.49	-2	-1.78	-1.9	-1.91	-0.18	0.23	-0.15	-1.02	-1.06	-1.13	-1.68
B	AW548837	NM_011779	23790	coronin, actin binding protein 1C (Coro1c)	-1.65	-1.89	-1.79	-1.89	-1.85	-1.71	-1.88	-1.34	0.73	0.23	-0.42	-0.81	-0.59	-1.02	-1.47
B	AI837612	NM_029621	76478	RIKEN cDNA 2410004L22 gene (2410004L22Rik)	-1.46	-0.17	-1.64	-0.47	-1.37	-1.69	-2	-0.99	-0.79	-0.51	0.17	-1.25	-1	-0.66	-1.6
B	AA408677	NM_001042523|NM_001042514|NM_015762|NM_001042513	50493	thioredoxin reductase 1 (Txnrd1)	-1.08	-1.35	-1.72	-1.79	-1.79	-1.73	-1.58	-0.93	0.13	0.32	-0.51	-0.64	-0.74	-0.62	-0.9
B	AI848908	NM_019648	56307	methionine aminopeptidase 2 (Metap2)	-1.36	0.42	-1.18	-0.34	-1.52	-1.4	-1.85	-1.39	0.25	0.51	0.14	-1.29	-1.08	-0.98	-1.67
B	AI851240	NM_022986	65099	interleukin-1 receptor-associated kinase 1 binding protein 1 (Irak1bp1)	-2	-2.46	-2.53	-2.55	-2.36	-2.48	-2.64	-0.66	0.56	0.58	-0.98	-0.61	-0.72	-0.7	-0.99
B	AW536178	NM_009104	20135	ribonucleotide reductase M2 (Rrm2)	-2.06	-0.43	-2.07	-1.76	-2.09	-2.16	-2.12	-1.02	-0.34	1.18	0.13	-0.96	-0.67	-0.6	-0.84
B	AW536817	NM_023119|NM_001025388	13806|433182	enolase 1, alpha non-neuron (Eno1)|predicted gene, EG433182 (EG433182)	-1.34	-0.75	-2.12	-1.43	-2.4	-2.62	-2.61	-1.55	-0.07	0.88	-0.51	-1.18	-1.01	-0.98	-1.14
B	AU020318	NM_178788	320685	dCMP deaminase (Dctd)	-0.58	-1.05	-0.48	-1.62	-1.33	-1.44	-1.43	-1.4	0.8	1.47	-1.25	-1.06	-1.42	-2.44	-2.86
B	BE376313	NM_018774	54383	polyhomeotic-like 2 (Drosophila) (Phc2)	-1.7	-2.02	-1.65	-2.13	-2.09	-2.31	-2.18	-0.69	0.16	0.1	-0.58	-0.43	-0.41	-0.75	-1.05
B	AI853132	NM_029634	76500	inositol hexaphosphate kinase 2 (Ihpk2)	-1.79	-2.59	-2.07	-2.42	-2.12	-2.09	-1.97	-1.01	1.25	0.86	-1.01	-0.92	-0.68	-0.79	-1.12
B	AW547534	NM_001109995|NM_011431	20624	elongation factor Tu GTP binding domain containing 2 (Eftud2)	-0.92	-0.33	-0.76	-0.92	-1.29	-1.44	-1.47	-1.01	-0.28	0.27	-0.13	-0.62	-0.54	-0.77	-1.27
B	AA408424	NM_021336	68981	small nuclear ribonucleoprotein polypeptide A' (Snrpa1)	-1.64	-0.99	-1.52	-1.62	-2.15	-2.14	-2.3	-1.51	-0.09	0.58	-0.25	-1.03	-1.04	-1.12	-1.71
B	AW537534	NM_001001491	326618	tropomyosin 4 (Tpm4)	-1.35	-1.6	-2.52	-1.8	-2.43	-2.49	-2.5	-1.24	0.36	0.4	-1.36	-1.79	-1.41	-1.33	-2.17
B	AI843880	NM_025372	66131	timeless interacting protein (Tipin)	-1.36	-0.27	-1.08	-1.3	-1.44	-1.33	-1.65	-1.04	-0.36	0.44	-0.01	-0.85	-0.86	-0.66	-1.19
B	C79156	NM_021895	60595	actinin alpha 4 (Actn4)	-1.73	-1.6	-2.33	-1.8	-1.77	-1.82	-2.05	-1.07	0.92	0.79	-0.63	-0.79	-0.76	-0.69	-1.14
B	AA409179	NM_011239	19385	RAN binding protein 1 (Ranbp1)	-1.39	-1.28	-1.24	-1.73	-1.81	-1.82	-1.69	-1.27	-0.03	0.94	-0.31	-0.82	-0.97	-0.85	-1.69
B	AU044738	NM_001081475|NM_016777	50927	nuclear autoantigenic sperm protein (histone-binding) (Nasp)	-2.09	-0.75	-1.34	-1.56	-1.93	-2.15	-2.31	-1.54	-0.66	1.03	0.11	-0.82	-0.86	-0.97	-1.87
B	AW547084	NM_028083	110749	chromatin assembly factor 1, subunit B (p60) (Chaf1b)	-1.03	-0.35	-1.35	-1.07	-1.53	-2.17	-1.93	-1.46	-0.78	-0.07	-0.14	-0.99	-1.24	-1.25	-1.9
B	AA408528	NM_019830	15469	protein arginine N-methyltransferase 1 (Prmt1)	-1.18	-1.31	-1.61	-1.3	-1.59	-1.69	-1.63	-0.8	0.35	0.66	-0.53	-0.62	-0.47	-0.62	-1.13
B	AI852384	NM_023579	70572	importin 5 (Ipo5)	-0.82	-0.49	-0.59	-0.91	-1.19	-1.43	-1.05	-1.4	0.13	0.51	-0.32	-0.83	-0.87	-0.96	-1.41
B	C85305	NM_025995|NM_133236	67141|170772	F-box protein 5 (Fbxo5)|glucocorticoid induced transcript 1 (Glcci1)	-1.41	-0.14	-1.15	-0.74	-1.65	-1.67	-1.81	-1.47	-1.92	-0.72	0.34	-1.1	-1.07	-0.47	-0.82
B	AW550270	NM_011607	21923	tenascin C (Tnc)	-0.16	-1.55	-2.3	-1.98	-3.62	-3.41	-2.68	-0.85	0.18	-0.41	-2.4	-1.98	-1.53	-0.89	-1.84
B	AI838171	NM_011690	22321	valyl-tRNA synthetase (Vars)	-0.9	-0.47	-0.79	-1.04	-1.55	-1.55	-1.36	-1.07	0.01	0.58	-0.45	-0.72	-0.76	-1.03	-1.34
B	AW555985	NM_011284	19891	replication protein A2 (Rpa2)	-1.12	0.45	-0.45	-0.59	-1.2	-1.25	-1.47	-1.46	-1.13	0.89	0.38	-0.94	-0.65	-0.5	-1.37
B	C76941	NM_023579	70572	importin 5 (Ipo5)	-0.78	-0.46	-0.72	-0.97	-1.3	-1.5	-1.12	-1.46	0.14	0.49	-0.29	-0.9	-0.93	-0.97	-1.41
B	AW546518	NM_007951	13877	enhancer of rudimentary homolog (Drosophila) (Erh)	-0.96	-0.48	-0.87	-1.27	-1.53	-1.6	-1.41	-1.24	0	0.61	-0.36	-0.7	-0.78	-1.02	-1.32
B	AW558525	NM_001029843|NM_001029844|NM_011705	22367	vaccinia related kinase 1 (Vrk1)	-1.16	-0.03	-1.09	-0.63	-1.45	-1.68	-1.61	-1.4	-1.36	-0.59	-0.03	-1.4	-1.09	-1.03	-1.58
B	AU044245	NM_023136|NM_001105667	21915	deoxythymidylate kinase (Dtymk)	-1.1	0.08	-0.62	-0.81	-1.3	-1.55	-1.45	-1.18	-0.48	0.21	0.28	-0.53	-0.59	-0.56	-1.22
B	AI843655	NM_176979	235559	topoisomerase (DNA) II beta binding protein (Topbp1)	-1.53	-0.23	-1.2	-1.19	-1.82	-1.79	-1.98	-1.61	-0.9	0.61	0.3	-1.03	-1.15	-0.98	-1.78
B	AI853626	NM_010049	13361	dihydrofolate reductase (Dhfr)	-1.48	0.07	-1.16	-0.91	-1.42	-1.6	-1.87	-1.38	-1.51	0.04	0.33	-1.1	-1.29	-0.74	-1.5
B	BE381351	NM_008471	16669	keratin 19 (Krt19)	-3.46	-3.29	-2.06	-1.93	-1.61	-3.28	-3.6	-0.2	0.25	0.65	-0.19	-0.62	0.18	0.02	-0.18
B	AW547517	NM_009226	20641	small nuclear ribonucleoprotein D1 (Snrpd1)	-1.09	-0.36	-0.98	-1	-1.41	-1.52	-1.5	-0.93	0.02	0.26	-0.15	-0.63	-0.62	-0.84	-1.26
B	AI837099	NM_015817	50784	phosphatidic acid phosphatase type 2c (Ppap2c)	-1.34	-2.08	-2.41	-2.39	-2.58	-2.76	-2.78	-1.14	-0.71	-0.32	-1.27	-1.11	-0.73	-1.66	-2.42
B	AI847971	NM_001083929|NM_008161	14778	glutathione peroxidase 3 (Gpx3)	-0.96	-0.61	-0.83	-1.25	-1.48	-1.54	-1.4	-1.13	0.12	0.7	-0.15	-0.7	-0.77	-0.98	-1.21
B	AW545936	NM_016904|NM_001037922	54124|624855	CDC28 protein kinase 1b (Cks1b)|predicted gene, EG624855 (EG624855)	-1.55	-0.18	-1.57	-1.08	-2.28	-1.85	-1.7	-1.51	-0.89	-0.24	-0.12	-1.32	-1.12	-0.86	-1.27
B	AI847804	NM_007991	14113	fibrillarin (Fbl)	-1.1	-1.02	-0.65	-1.28	-1.49	-1.7	-1.63	-1.46	0.19	0.73	-0.43	-0.49	-0.82	-1.25	-1.79
B	AW536911	NM_197982	68278	DEAD (Asp-Glu-Ala-Asp) box polypeptide 39 (Ddx39)	-1.71	-1.43	-1.79	-1.76	-2.19	-2.38	-2.18	-1.48	-0.28	0.27	-0.52	-1.09	-1.22	-1.37	-1.98
B	AI849341	NM_023536	69902	MRT4, mRNA turnover 4, homolog (S. cerevisiae) (Mrto4)	-1.14	-1.24	-1.39	-1.85	-1.71	-1.78	-1.47	-1.37	0.53	0.83	-0.64	-0.54	-0.64	-0.75	-1.21
B	AW536905	NM_011605	21917	thymopoietin (Tmpo)	-1.25	0.14	-1.42	-0.04	-1.34	-1.95	-2.1	-1.33	0.06	0.44	0.52	-0.88	-1.15	-1.57	-2.13
B	AW538336	NM_013898	30058	translocase of inner mitochondrial membrane 8 homolog a1 (yeast) (Timm8a1)	-1.34	-1.43	-0.81	-1.76	-1.14	-1.16	-1.42	-1.88	0.59	0.69	-0.88	-1	-0.9	-0.77	-1.19
B	AI854196	NM_007540|NM_001048141|NM_001048142|NM_001048139	12064	brain derived neurotrophic factor (Bdnf)	-2.54	-3.15	-3.15	-3.31	-3.24	-3.94	-4.1	-0.64	0.69	0.73	-1.22	-0.71	-1.31	-1.33	-1.73
B	AW547246	NM_027289|NM_138672	70021|192187	5'-nucleotidase domain containing 2 (Nt5dc2)|stabilin 1 (Stab1)	-1.55	-0.05	-1.77	-0.5	-1.71	-1.67	-1.84	-1.5	-1.51	-0.53	-0.03	-1.14	-0.82	-0.98	-1.36
B	AW536531	NM_025866	66953	cell division cycle associated 7 (Cdca7)	-1.24	-0.76	-0.5	-1.54	-1.67	-1.86	-1.92	-1.48	0.37	1.5	-0.49	-0.79	-1.2	-1.17	-1.9
B	AA407767	NM_010495	15901	inhibitor of DNA binding 1 (Id1)	-4.32	-2.55	-2.84	-3.06	-2.73	-3.02	-3.59	-0.56	1.78	1.43	-0.17	-0.02	0.45	-0.34	-2.17
B	AW544862	NM_013559	15505	heat shock 105kDa/110kDa protein 1 (Hsph1)	-1.22	-1.58	-1.63	-2.84	-2.81	-2.8	-2.55	-1.04	1.57	1.28	-0.59	-0.48	-0.25	-0.55	-0.79
B	AI854091	NM_007664	12558	cadherin 2 (Cdh2)	-1.58	-1.3	-1.35	-1.74	-1.72	-1.91	-2.68	-0.49	-0.13	0.67	0.15	0.05	0.04	-0.54	-1.3
B	BE448401	NM_010495	15901	inhibitor of DNA binding 1 (Id1)	-4.12	-2.5	-2.77	-3.08	-2.65	-2.93	-3.5	-0.59	1.78	1.38	-0.1	-0.01	0.42	-0.34	-2.23
B	AW536168	NM_011241	19387	RAN GTPase activating protein 1 (Rangap1)	-1.73	-0.03	-1.61	-1.11	-1.94	-2.15	-2.21	-1.67	-0.62	0.57	0.41	-1.14	-0.89	-0.83	-1.55
B	AW536207	NM_146116|NM_009451|NM_023716|NM_009450|NM_023279	227613|22153|73710|22151|22152	tubulin, beta 2c (Tubb2c)|tubulin, beta 4 (Tubb4)|tubulin, beta 2b (Tubb2b)|tubulin, beta 2a (Tubb2a)|tubulin, beta 3 (Tubb3)	-2.37	0.17	-1.85	-0.52	-1.67	-1.53	-1.95	-1.64	-0.57	-0.26	0.44	-1.25	-0.77	-0.73	-1.18
B	AW544177	NM_178598	21346	transgelin 2 (Tagln2)	-0.84	-0.56	-1.21	-1.27	-2.5	-2.7	-2.15	-1.38	-0.35	-0.22	-0.45	-1.19	-1.34	-1.66	-1.99
B	AW536189	NM_011119	18813	proliferation-associated 2G4 (Pa2g4)	-1.45	-0.89	-1.26	-1.55	-1.62	-1.84	-1.56	-1.31	0.76	1.46	-0.11	-0.45	-0.79	-0.96	-1.65
B	C81194	NM_013559	15505	heat shock 105kDa/110kDa protein 1 (Hsph1)	-1.18	-1.62	-1.68	-2.73	-2.68	-2.76	-2.41	-1	1.55	1.3	-0.64	-0.45	-0.36	-0.57	-0.93
B	AI854159	NM_001042523|NM_001042514|NM_015762|NM_001042513	50493	thioredoxin reductase 1 (Txnrd1)	-1.02	-1.49	-1.45	-1.61	-1.65	-1.4	-1.41	-0.58	0.22	0.27	-0.76	-0.69	-0.46	-0.64	-0.56
B	AI839283	NM_008321	15903	inhibitor of DNA binding 3 (Id3)	-3.09	-0.91	-1.08	-1.77	-2.24	-2.06	-2.04	-0.45	0.94	0.72	-0.01	-0.39	0.2	-0.43	-2.02
B	AI838504	NM_007951	13877	enhancer of rudimentary homolog (Drosophila) (Erh)	-0.9	-0.58	-0.88	-1.22	-1.59	-1.52	-1.46	-1.27	0.03	1.21	-0.06	-0.71	-0.78	-1.06	-1.38
B	AA409227	NM_001081475|NM_016777	50927	nuclear autoantigenic sperm protein (histone-binding) (Nasp)	-2.07	-0.76	-1.22	-1.55	-1.9	-2.24	-2.38	-1.63	-0.98	0.97	0.07	-0.88	-0.91	-0.92	-1.95
B	AU020575	NM_023536	69902	MRT4, mRNA turnover 4, homolog (S. cerevisiae) (Mrto4)	-1.17	-1.14	-1.1	-1.78	-1.72	-1.83	-1.57	-1.22	0.56	0.86	-0.68	-0.63	-0.72	-0.83	-1.25
B	AW537083	NM_023565	110750	chromosome segregation 1-like (S. cerevisiae) (Cse1l)	-1.38	-0.33	-1.1	-1.09	-1.57	-1.61	-1.53	-0.95	-0.32	0.65	-0.04	-0.7	-0.45	-0.46	-0.87
B	AU041192	NM_010496	15902	inhibitor of DNA binding 2 (Id2)	-1.74	-0.02	-1.23	-1.57	-1.74	-1.5	-1.43	0.07	1.56	0.95	-0.27	-1.42	-0.21	-0.2	-2.71
B	AI845946	NM_013559	15505	heat shock 105kDa/110kDa protein 1 (Hsph1)	-1.05	-1.33	-1.57	-2.37	-2.6	-2.57	-2.39	-0.86	1.58	1.24	-0.28	-0.51	-0.3	-0.66	-0.83
B	AW553529	NM_001048061|NM_010448	15384	heterogeneous nuclear ribonucleoprotein A/B (Hnrnpab)	-1.24	-1.07	-1.12	-1.46	-1.5	-1.42	-1.31	-1.17	0.38	0.62	-0.33	-0.75	-0.68	-0.77	-1.09
B	AW536085	NM_008828	18655	phosphoglycerate kinase 1 (Pgk1)	-0.12	-0.13	-0.95	-1.07	-1.87	-1.87	-1.93	-1.71	0.23	1.15	0.16	-0.82	-0.85	-0.88	-0.76
B	AI848677	NM_009361	21781	transcription factor Dp 1 (Tfdp1)	-1.19	-0.51	-0.63	-1.13	-1.4	-1.53	-1.69	-1.1	0.2	0.82	-0.02	-0.56	-0.75	-1.06	-1.47
B	AI852431	NM_013519	14234	forkhead box C2 (Foxc2)	-1.29	-1.65	-1.05	-1.7	-1.5	-1.66	-1.85	-0.54	0.28	0.58	-0.35	0.16	-0.35	-0.97	-1.27
B	AW536886	NM_024193	67134	nucleolar protein 5A (Nol5a)	-1.42	-1.05	-0.49	-1.94	-1.88	-2.1	-1.81	-1.62	1.41	1.46	-0.72	-0.72	-1.06	-1.47	-2
B	AW539450	NM_001081102	107823	Wolf-Hirschhorn syndrome candidate 1 (human) (Whsc1)	-1.61	-0.9	-1.79	-1.27	-2.19	-2.28	-2.13	-1.29	-1.1	-0.07	-0.12	-1.15	-1.14	-1.13	-1.59
B	AW550288	NM_181582	276770	eukaryotic translation initiation factor 5A (Eif5a)	-1.32	-1.07	-1.05	-1.43	-1.46	-1.51	-1.36	-1.46	0.02	0.86	-0.28	-0.58	-0.7	-0.74	-1.1
B	AW537401	NM_011099	18746	pyruvate kinase, muscle (Pkm2)	-1.12	-0.36	-1.58	-1.09	-2.39	-2.54	-2.47	-1.94	-0.77	0.27	-0.39	-1	-1.15	-1.28	-1.32
B	AU044744	NM_027269	109065	RIKEN cDNA 1110034A24 gene (1110034A24Rik)	-1.06	0.05	-0.89	-0.83	-1.15	-1.36	-1.44	-1.05	-0.27	0.83	0.05	-0.91	-0.68	-0.6	-1.22
B	AW543081	NM_030724|NM_011675	80914|22245	uridine-cytidine kinase 2 (Uck2)|uridine-cytidine kinase 1 (Uck1)	-0.45	-0.61	-0.64	-1.14	-1.28	-1.57	-1.52	-1.25	0.83	0.96	-0.87	-0.63	-0.63	-1.01	-1.65
B	AI846826	NM_026114	13665	eukaryotic translation initiation factor 2, subunit 1 alpha (Eif2s1)	-1.11	-1.33	-0.96	-1.52	-1.43	-1.3	-1.38	-1.16	0.34	0.89	-0.78	-0.6	-0.63	-0.69	-1.23
B	AI838486	NM_013559	15505	heat shock 105kDa/110kDa protein 1 (Hsph1)	-1.2	-1.51	-1.71	-2.79	-2.82	-2.82	-2.62	-1.06	1.51	1.3	-0.6	-0.45	-0.35	-0.63	-0.8
B	AI852545	NM_178598	21346	transgelin 2 (Tagln2)	-1.14	-0.53	-0.97	-1.29	-2.28	-2.43	-2.08	-1.52	-0.27	-0.26	-0.27	-1.16	-1.25	-1.82	-2.1
B	AW763037	NM_011241	19387	RAN GTPase activating protein 1 (Rangap1)	-1.96	-0.02	-1.68	-1.12	-1.94	-2.22	-2.36	-1.81	-0.47	0.29	0.57	-1.05	-0.89	-0.86	-1.58
B	AU044713	NM_025281	17089	Ly1 antibody reactive clone (Lyar)	-1.51	-1.27	-1.13	-1.68	-1.68	-1.83	-1.74	-1.14	0.64	1.29	-0.35	-0.48	-0.69	-0.7	-1.52
B	AA409699	NM_009416	22004	tropomyosin 2, beta (Tpm2)	-1.33	-1.92	-2.85	-1.48	-2.62	-2.81	-2.81	-1.25	-0.31	0.39	-1.41	-1.89	-1.65	-1.36	-2.72
B	AU019458	NM_001081153	208898	unc-13 homolog C (C. elegans) (Unc13c)	-1.14	-0.75	-0.79	-1.25	-1.47	-1.47	-1.47	-0.88	0.33	0.59	-0.2	-0.51	-0.59	-0.91	-1.36
B	AW557873	NM_008321	15903	inhibitor of DNA binding 3 (Id3)	-2.42	-0.86	-1.54	-1.93	-2.19	-1.92	-1.85	-0.78	0.98	0.82	-0.09	-0.38	0.51	-0.38	-2.16
B	AU019402	NM_146083	225027	splicing factor, arginine/serine-rich 7 (Sfrs7)	-1.1	-0.71	-0.59	-1.18	-1.44	-1.47	-1.37	-0.89	0.35	0.59	-0.18	-0.48	-0.56	-0.85	-1.34
B	C81437	NM_026421	67870	enolase-phosphatase 1 (Enoph1)	-1.04	-1.59	-1.47	-1.42	-1.46	-1.39	-1.31	-0.55	0.16	0.67	-0.27	-0.68	-0.52	-0.66	-0.86
B	AW539558	NM_009851|NM_001039151|NM_001039150	12505	CD44 antigen (Cd44)	-2.11	-1.91	-2.32	-2.75	-3.65	-3.95	-3.57	-1.1	0.53	-0.04	-1.44	-1.41	-1.47	-1.63	-1.95
B	AI848408	NM_010496	15902	inhibitor of DNA binding 2 (Id2)	-1.74	-0.12	-1.19	-1.64	-1.77	-1.54	-1.46	0.1	1.56	0.99	-0.1	-1.37	-0.2	-0.22	-2.7
B	BE380910	NM_010496	15902	inhibitor of DNA binding 2 (Id2)	-1.57	-0.08	-1.04	-1.41	-1.53	-1.43	-1.31	0.1	1.6	0.91	-0.13	-1.71	-0.18	-0.19	-2.39
B	AI850990	NM_009846	12484	CD24a antigen (Cd24a)	-1.35	-1.15	-1.13	-1.13	-0.92	-2.77	-3.41	-1.15	1.03	2.47	0.95	1.14	1.45	-1.08	-2.52
B	AU018895	NM_011358	20382	splicing factor, arginine/serine-rich 2 (SC-35) (Sfrs2)	-1.17	-0.8	-0.8	-1.08	-1.45	-1.39	-1.34	-1.07	0.87	0.56	-0.46	-0.58	-0.76	-0.96	-1.21
B	AW556040	NM_009361	21781	transcription factor Dp 1 (Tfdp1)	-0.91	-0.55	-0.57	-1.17	-1.31	-1.58	-1.46	-1.07	0.01	0.85	-0.1	-0.53	-0.69	-0.92	-1.41
B	AW553383	NM_009416	22004	tropomyosin 2, beta (Tpm2)	-1.2	-1.85	-2.73	-1.46	-2.33	-2.63	-2.74	-1.1	-0.27	-0.19	-1.64	-2.37	-1.84	-1.44	-2.57
B	AW557213	NM_145933	20440	beta galactoside alpha 2,6 sialyltransferase 1 (St6gal1)	-0.72	-1.23	-1.06	-1.29	-1.24	-1.44	-1.44	-0.61	0.01	0.07	-0.46	-0.3	-0.24	-0.98	-1.08
B	AI844808	NM_133777	77891	ubiquitin-conjugating enzyme E2S (Ube2s)	-1.86	-0.46	-1.72	-1.32	-2.38	-2.36	-2.29	-1.57	-0.45	-0.22	0.06	-1.26	-1.29	-1.15	-1.67
B	AW537050	NM_026932	69072	EBNA1 binding protein 2 (Ebna1bp2)	-1.01	-1.39	-0.88	-1.53	-1.45	-1.54	-1.37	-1.23	0.96	1.19	-0.75	-0.62	-0.77	-0.97	-1.38
B	AW548916	NM_026453|NM_144927|NM_001112729	67920|234138	RNA binding motif protein 13 (Rbm13)|cDNA sequence BC019943 (BC019943)	-0.87	-1.16	-0.43	-1.42	-1.24	-1.3	-1.13	-1.14	0.84	0.77	-0.88	-0.65	-0.78	-1.08	-1.45
B	AW546615	NM_026114	13665	eukaryotic translation initiation factor 2, subunit 1 alpha (Eif2s1)	-1.15	-1.19	-0.98	-1.6	-1.37	-1.38	-1.34	-1.05	0.38	0.65	-0.91	-0.69	-0.64	-0.71	-1.07
B	AW537799	NM_018868	55989	nucleolar protein 5 (Nol5)	-1.29	-1.09	-0.53	-1.44	-1.38	-1.55	-1.22	-1.3	1.09	1.2	-0.6	-0.56	-0.87	-1.21	-1.67
B	AW536773	NM_026631	52530	nucleolar protein family A, member 2 (Nola2)	-1.58	-1.31	-1.07	-1.8	-1.7	-1.67	-1.66	-1.6	0.56	0.99	-0.61	-0.48	-0.36	-0.41	-1.14
B	AW543848	NM_019553	56200	DEAD (Asp-Glu-Ala-Asp) box polypeptide 21 (Ddx21)	-1.64	-1.96	-0.7	-2.06	-1.81	-1.95	-1.48	-1.43	1.32	1.62	-0.53	-0.15	-0.54	-0.84	-1.27
B	AU042170	NM_009846	12484	CD24a antigen (Cd24a)	-1.38	-1.03	-1.08	-1.17	-0.95	-2.92	-3.82	-0.97	1	2.49	0.95	1.21	1.39	-0.74	-1.98
B	AI847051	NM_018820	55942	SERTA domain containing 1 (Sertad1)	-1.08	-1.16	-1.48	-1.5	-1.4	-1.42	-1.5	-0.38	0.66	0.33	-0.62	-0.67	-0.18	-0.63	-1.18
B	AW537002	NM_028469	73212	RIKEN cDNA 3110082I17 gene (3110082I17Rik)	-0.89	-0.79	-0.8	-1.11	-1.18	-1.42	-1.32	-1.19	0.3	0.83	-0.58	-0.51	-0.5	-0.77	-1.23
B	AW545313	NM_007638	12468	chaperonin subunit 7 (eta) (Cct7)	-0.87	-0.84	-0.89	-1.29	-1.41	-1.57	-1.47	-1.08	0.27	0.61	-0.35	-0.55	-0.53	-0.58	-0.92
B	AW536663	NM_007638	12468	chaperonin subunit 7 (eta) (Cct7)	-0.98	-0.84	-0.9	-1.23	-1.44	-1.52	-1.46	-0.95	0.21	0.6	-0.38	-0.54	-0.45	-0.58	-0.92
B	AW552186	NM_133777	77891	ubiquitin-conjugating enzyme E2S (Ube2s)	-1.86	-0.38	-1.54	-1.32	-2.31	-2.29	-2.3	-1.57	-0.43	-0.3	0.1	-1.24	-1.25	-1.13	-1.64
B	AW536425	NM_010880	17975	nucleolin (Ncl)	-0.74	-0.8	-0.7	-1.03	-1.32	-1.51	-1.49	-1.2	0.77	1.09	-0.59	-0.55	-0.74	-0.74	-1.28
B	AI845939	NM_183208	328365	zinc finger, MIZ-type containing 1 (Zmiz1)	-1.01	-1.4	-0.81	-1.44	-1.34	-1.41	-1.31	-1.13	0.92	1.13	-0.6	-0.67	-0.71	-0.96	-1.37
B	AW536183	NM_009836	12462	chaperonin subunit 3 (gamma) (Cct3)	-1.1	-1.02	-0.84	-1.26	-1.28	-1.49	-1.38	-1.28	0.56	0.88	-0.68	-0.54	-0.58	-0.81	-1.22
B	AI849531	NM_008422	16504	potassium voltage gated channel, Shaw-related subfamily, member 3 (Kcnc3)	-0.6	-0.06	-0.9	-0.7	-1.43	-1.43	-1.54	-1.37	0.25	1.01	0.26	-0.7	-0.8	-0.79	-0.61
B	AI852103	NM_011514	20937	suppressor of variegation 3-9 homolog 1 (Drosophila) (Suv39h1)	-1.75	-0.41	-1.63	-1.15	-1.89	-2.18	-2.31	-1.36	-0.96	-0.05	-0.01	-1.54	-1.08	-1.06	-1.9
B	AW548540	NM_018868	55989	nucleolar protein 5 (Nol5)	-1.2	-0.85	-0.51	-1.29	-1.29	-1.37	-1.12	-1.19	0.92	1.03	-0.49	-0.52	-0.78	-0.97	-1.44
B	AI854749	NM_009836	12462	chaperonin subunit 3 (gamma) (Cct3)	-1.09	-1.01	-0.74	-1.21	-1.23	-1.36	-1.36	-1.29	0.5	0.88	-0.55	-0.54	-0.53	-0.72	-1.25
B	AI850362	NM_030724	80914	uridine-cytidine kinase 2 (Uck2)	-0.4	-0.67	-0.61	-1.14	-1.3	-1.49	-1.38	-1.31	0.88	1.25	-0.82	-0.61	-0.65	-0.98	-1.4
B	AI838321	NM_007638	12468	chaperonin subunit 7 (eta) (Cct7)	-0.95	-0.96	-0.9	-1.22	-1.42	-1.65	-1.47	-1.13	0.18	0.6	-0.35	-0.54	-0.57	-0.35	-0.77
B	AI846949	NM_008379	16211	karyopherin (importin) beta 1 (Kpnb1)	-1.08	-0.78	-1.14	-1.07	-1.44	-1.54	-1.4	-0.8	0.2	0.77	-0.02	-0.44	-0.42	-0.58	-0.92
B	AW546619	NM_001030307	245474	dyskeratosis congenita 1, dyskerin homolog (human) (Dkc1)	-1.11	-0.96	-0.8	-1.4	-1.32	-1.33	-1.24	-1.2	0.48	1.1	-0.64	-0.53	-0.48	-0.77	-1.22
B	AW537949	NM_145354	28114	NOL1/NOP2/Sun domain family 2 (Nsun2)	-0.86	-1.06	-0.69	-1.29	-1.28	-1.3	-1.16	-1.34	0.93	1.54	-0.52	-0.52	-0.61	-0.91	-1.48
B	AI842998	NM_009838	12466	chaperonin subunit 6a (zeta) (Cct6a)	-1.07	-0.94	-0.85	-1.26	-1.33	-1.43	-1.35	-1.21	0.64	0.93	-0.61	-0.49	-0.57	-0.66	-1
B	AI853820	NM_181582	276770	eukaryotic translation initiation factor 5A (Eif5a)	-1.14	-1.02	-0.79	-1.21	-1.35	-1.37	-1.23	-1.34	-0.01	0.71	-0.26	-0.51	-0.54	-0.57	-0.95
B	AI853980	NM_009665|NM_007444	11702|100041585	S-adenosylmethionine decarboxylase 1 (Amd1)|S-adenosylmethionine decarboxylase 2 (Amd2)	-1.41	-0.76	-0.66	-1.4	-1.23	-1.64	-1.54	-0.97	0.72	0.86	-0.48	-0.47	-0.41	-0.58	-0.95
B	AW548633	NM_001080929	237988	cerebellar degeneration-related protein 2-like (Cdr2l)	-0.78	-0.76	-0.58	-1.39	-1.62	-1.73	-1.78	-0.27	0.13	0.11	-0.56	0.1	-0.21	-0.71	-0.85
B	AU043242	NM_001042556|NM_023323	67239	brix domain containing 1 (Bxdc1)	-1.09	-1.35	-0.89	-1.35	-1.34	-1.42	-1.27	-1.18	0.79	0.92	-0.84	-0.48	-0.49	-0.7	-1.01
B	AW538097	NM_008379	16211	karyopherin (importin) beta 1 (Kpnb1)	-1.08	-0.77	-1.01	-1.08	-1.45	-1.45	-1.34	-0.78	0.14	0.98	-0.05	-0.47	-0.45	-0.62	-0.98
B	AI841681	NM_146165	231872	JTV1 gene (Jtv1)	-1.12	-0.83	-0.97	-1.38	-1.38	-1.54	-1.4	-1.03	0.79	1.04	-0.31	-0.53	-0.37	-0.62	-0.9
B	AW548400	NM_010496	15902	inhibitor of DNA binding 2 (Id2)	-1.29	0.02	-1.1	-1.21	-1.34	-1.11	-1.04	0.11	1.54	0.94	-0.06	-1.35	-0.24	-0.23	-2.24
C	AW547148	NM_153537	102693	pleckstrin homology-like domain, family B, member 1 (Phldb1)	-0.54	-1.58	-1.37	0.13	0.22	0.14	-0.37	-0.19	-0.03	-0.03	-0.14	0.24	0.71	0.39	0.21
C	AW558851	NM_008638	17768	methylenetetrahydrofolate dehydrogenase (NAD+ dependent), methenyltetrahydrofolate cyclohydrolase (Mthfd2)	0.28	-1.64	-0.06	-1.88	-0.66	-0.01	0.38	-1.24	0.62	0.49	0.29	0.44	-0.12	-0.43	-0.59
C	AW546267	NM_010288	14609	gap junction protein, alpha 1 (Gja1)	-0.62	0.58	0.57	-0.09	-0.06	-1.29	-1.6	-1	-0.03	-0.22	-0.31	0.01	-0.23	-0.98	-0.45
C	AI849373	NM_007808	13063	cytochrome c, somatic (Cycs)	-1.67	-1.45	-1.02	-1.66	-0.45	0.17	-0.19	-1.41	0.5	0.78	-0.3	-0.18	0.29	1.37	1.17
C	BE380397	NM_013481	12181	block of proliferation 1 (Bop1)	-0.94	-0.82	-0.23	-1.36	-0.98	-1.05	-0.69	-1.04	0.94	1.21	-0.44	-0.01	-0.13	-0.31	-0.68
C	AI839392	NM_146217	234734	alanyl-tRNA synthetase (Aars)	-0.6	-1.72	-0.63	-1.33	-0.75	-0.41	-0.29	-0.02	1.37	2.48	1.21	1.75	2.08	0.26	-0.54
C	AW557415	NM_133236	170772	glucocorticoid induced transcript 1 (Glcci1)	-1.33	-0.16	-1.02	-0.43	-1	-0.95	-1.2	-0.74	-0.82	-0.13	0.14	-0.36	-0.09	0.81	0.69
C	AW543515	NM_027357	70247	proteasome (prosome, macropain) 26S subunit, non-ATPase, 1 (Psmd1)	-1.14	-1.27	-1.33	-1.27	-0.9	-0.76	-0.84	-0.85	-0.13	0.17	-0.43	-0.45	-0.09	0.11	-0.14
C	AW538393	NM_029103	74840	arginine-rich, mutated in early stage tumors (Armet)	0.75	-0.06	1.32	-1.23	-0.75	-0.48	0.46	-0.56	0.76	2.06	0.04	-0.04	0.13	-0.12	-0.45
C	AI850672	NM_016866	53416	serine/threonine kinase 39, STE20/SPS1 homolog (yeast) (Stk39)	-1.49	-0.28	0.18	-1.01	-0.68	-0.83	-0.39	-0.06	1.9	1.18	-0.77	0.3	0.17	0.51	0.4
C	AA409687	NM_007808	13063	cytochrome c, somatic (Cycs)	-1.48	-1.39	-1.01	-1.59	-0.48	0.13	-0.24	-1.41	0.54	0.74	-0.34	-0.19	0.32	1.37	1.16
C	AI842303	NM_019707	12554	cadherin 13 (Cdh13)	0.63	0.52	-0.25	0.29	0.07	-1.41	-1.91	0.3	0.21	0.92	1.13	1.88	1.6	0.53	-0.61
C	AI843323	NM_013589	16997	latent transforming growth factor beta binding protein 2 (Ltbp2)	0.13	-1.27	-1.79	-0.37	-1.59	-0.71	-0.11	0.66	0.93	1.55	0.3	0.32	0.78	0.78	0.29
C	AI850634	NM_010119	13660	EH-domain containing 1 (Ehd1)	-0.59	-1.31	-0.62	-0.72	-0.23	0.01	0.08	-0.76	0.35	0.32	-0.8	-0.64	0.11	0.27	-0.19
C	C78132	NM_153057	211548	nodal modulator 1 (Nomo1)	-0.56	-0.2	0	-1.3	-0.78	-0.79	-0.67	-0.76	0.78	1.28	-0.21	-0.07	-0.16	-0.16	-0.48
C	AI854437	NM_026438	67895	pyrophosphatase (inorganic) 1 (Ppa1)	-1.83	-1.75	-0.58	-1.11	0.65	1.17	0.48	-1.8	0.49	0.81	-0.66	-0.39	0.2	0.89	0.77
C	AU042016	NM_027418|NM_015806	50772	mitogen-activated protein kinase 6 (Mapk6)	-1.1	-1.09	-0.72	-1.32	-0.3	0.05	-0.16	-0.7	0.75	0.86	-0.01	1.08	0.62	0.84	0.77
C	AI847355	NM_007808	13063	cytochrome c, somatic (Cycs)	-1.68	-1.48	-0.85	-1.47	-0.34	0.35	-0.06	-1.29	0.68	0.96	-0.18	-0.08	0.38	1.45	1.31
C	AU041152	NM_026091	67326	RIKEN cDNA 1700037H04 gene (1700037H04Rik)	-1.3	-1.56	-0.93	-1.21	-0.65	-0.12	-0.57	-0.81	0.74	0.44	-0.81	0.03	0.76	1.4	0.93
C	AW544857	NM_029573	67834	isocitrate dehydrogenase 3 (NAD+) alpha (Idh3a)	-1.37	-1.25	-0.73	-1.06	0	0.68	0.51	-0.86	0.31	0.71	-0.29	0.16	0.47	1.3	1.33
C	AW546147	NM_007853	13244	degenerative spermatocyte homolog 1 (Drosophila) (Degs1)	-0.76	-1.02	-0.86	-1.22	-0.71	-0.46	-0.15	-0.61	0.05	0.28	-0.47	-0.37	-0.11	-0.1	-0.14
C	AI845977	NM_026025	67197	zinc finger CCHC-type and RNA binding motif 1 (Zcrb1)	0.6	0.44	-0.42	0.31	0.08	-1.24	-1.63	0.26	0.14	0.79	1.03	1.74	1.54	0.45	-0.53
C	AI842962	NM_206958|NM_019919	268977	latent transforming growth factor beta binding protein 1 (Ltbp1)	-0.64	-1.42	-1.57	-0.43	-0.21	-0.68	-1.61	0.97	0.96	0.9	0.32	0.3	0.44	0.91	1.16
C	AW538875	NM_026438	67895	pyrophosphatase (inorganic) 1 (Ppa1)	-1.82	-2	-0.7	-1.08	0.65	1.08	0.55	-1.73	0.48	0.84	-0.74	-0.35	0.17	0.92	0.8
C	AI851128	NM_016696	14733	glypican 1 (Gpc1)	0.55	-0.03	-0.76	-1.37	-1.16	-1.4	-1	-0.11	1.19	1.41	0.74	1.19	0.89	-0.04	0.17
C	AA409679	NM_001081161	269233	RIKEN cDNA 9630050M13 gene (9630050M13Rik)	-1.52	-1.88	-1.29	-1.44	-0.63	-0.3	-0.62	-1.06	0.47	0.7	-0.19	0.24	0.39	1.22	0.95
C	AU020735	NM_026424|NM_001039710	67876	coenzyme Q10 homolog B (S. cerevisiae) (Coq10b)	-1.21	-1.52	-1.08	-1.97	-1.08	-0.45	-0.07	-0.1	1.08	0.77	-0.74	-0.31	-0.27	0.64	0.44
C	AW548503	NM_007502	11933	ATPase, Na+/K+ transporting, beta 3 polypeptide (Atp1b3)	-0.97	-0.25	-0.76	-1.26	-1.1	-0.83	-0.47	-0.91	-0.45	-0.01	0	-0.01	0.02	0.07	-0.05
C	AI838290	NM_029103	74840	arginine-rich, mutated in early stage tumors (Armet)	0.65	-0.14	1.28	-1.23	-0.69	-0.45	0.8	-0.48	0.8	2.09	-0.02	-0.15	0.1	-0.19	-0.44
C	AW538051	NM_001033201	433702	expressed sequence AU014645 (AU014645)	-0.71	-0.76	-0.29	-1.3	-0.81	-0.82	-0.79	-0.72	0.54	1.07	-0.11	-0.17	-0.17	-0.24	-0.48
C	AI840941	NM_026424|NM_001039710	67876	coenzyme Q10 homolog B (S. cerevisiae) (Coq10b)	-1.19	-1.92	-1.05	-2.05	-1.13	-0.4	-0.22	-0.66	1.04	0.85	-0.77	-0.41	-0.41	0.69	0.46
C	AI853251	NM_001081164	73945	OTU domain containing 4 (Otud4)	-1.02	-1.81	-1.25	-1.46	-1.12	-1	-1.12	-0.31	0.86	0.78	-0.62	-0.51	-0.25	-0.35	-0.4
C	C81065	NM_009272	20810	spermidine synthase (Srm)	-0.58	-1.06	-0.26	-1.71	-1.19	-1.1	-0.72	-1.22	1.38	1.86	-0.93	-0.03	-0.52	-0.81	-1.33
C	AI846883	NM_027342	70186	RIKEN cDNA 2310056P07 gene (2310056P07Rik)	0.31	1.22	0.25	-0.15	-0.76	-0.7	-0.83	-0.77	0.86	1.53	0.4	-0.09	-0.25	-0.13	0.21
C	AW549051	NM_026361|NM_175464	227937	plakophilin 4 (Pkp4)	-1.14	-0.72	-1	-1.1	-1.63	-1.7	-1.8	-0.02	1.17	1.56	0.28	-0.12	0.16	-0.11	-0.41
C	AW536916	NM_007451|NM_001081233	11740|433923	solute carrier family 25 (mitochondrial carrier, adenine nucleotide translocator), member 5 (Slc25a5)|predicted gene, EG433923 (EG433923)	-1.79	-0.7	-0.9	-0.97	-0.67	-0.4	-0.84	-1.45	0.28	0.78	-0.35	-0.34	0.23	0.64	0.22
C	AU044224	NM_023731	108673	coiled-coil domain containing 86 (Ccdc86)	-0.43	-1.29	-0.4	-0.98	-0.77	-0.96	-0.75	-0.99	1.26	1.4	-0.76	-0.18	-0.49	-0.82	-1.52
C	AI854685	NM_133987	102857	solute carrier family 6 (neurotransmitter transporter, creatine), member 8 (Slc6a8)	-0.22	-1.41	-1.16	-1.21	-0.82	-0.95	-1.03	-0.41	1.1	0.99	-0.74	-0.44	0	-0.89	-1.19
C	AI852765	NM_016696	14733	glypican 1 (Gpc1)	0.55	-0.13	-0.8	-1.71	-1.62	-1.71	-1.15	-0.19	1.03	1.55	0.52	1.09	0.87	0.12	0.3
C	AU041600	NM_008765	18393	origin recognition complex, subunit 2-like (S. cerevisiae) (Orc2l)	-0.95	-0.99	-0.5	-1.29	-0.91	-0.73	-0.71	-1.02	0.43	0.79	-0.53	-0.71	-0.56	-0.41	-0.68
C	AI840059	NM_009462	22224	ubiquitin specific peptidase 10 (Usp10)	-0.95	-1.13	-0.48	-1.58	-1.08	-1.14	-1.19	-0.68	1.12	0.92	-0.43	-0.23	-0.26	-0.39	-0.77
C	AU020331	NM_030241	67956	SET domain containing (lysine methyltransferase) 8 (Setd8)	-1.25	-0.94	-1.24	-1.34	-1.38	-1.24	-0.93	-0.88	0.04	0.4	-0.25	-0.24	-0.22	-0.21	0.06
C	BE285594	NM_021511	59014	RRS1 ribosome biogenesis regulator homolog (S. cerevisiae) (Rrs1)	-0.8	-0.77	-0.32	-1.25	-1.05	-0.85	-0.65	-1.15	1.15	1	-0.53	-0.43	-0.42	-0.45	-0.74
C	AI852842	NM_175194	73132	solute carrier family 25 (mitochondrial carrier, Graves disease autoantigen), member 16 (Slc25a16)	-1.37	0.09	-1.07	-0.62	-1.1	-1.04	-1.26	-0.96	-0.56	0.61	0.18	-0.67	-0.03	0.04	-0.28
C	BE534500	NM_001111049|NM_009842|NM_001111050	12476	CD151 antigen (Cd151)	-1.26	-1.51	-1.43	-1.16	-0.69	-0.14	0.24	-0.75	-0.18	-0.07	-0.4	-0.42	-0.14	0.61	1.14
C	AI842540	NM_021436	230157	transmembrane protein with EGF-like and two follistatin-like domains 1 (Tmeff1)	0.8	-1.62	-1.35	-1.12	-0.53	-0.26	0.15	0.46	0.66	0.27	-0.95	-0.25	0.62	0.88	1.2
C	AW539759	NM_001109748|NM_016871	53333	translocase of outer mitochondrial membrane 40 homolog (yeast) (Tomm40)	-1.09	-1.21	-0.86	-1.29	-0.91	-1.03	-1.06	-1.01	0.24	0.66	-0.68	-0.49	-0.18	-0.14	-0.55
C	AI843751	NM_009272	20810	spermidine synthase (Srm)	-1.1	-0.91	0.16	-1.72	-1.1	-1.28	-1.01	-1.18	1.52	1.95	-0.78	-0.21	-0.45	-0.77	-1.17
C	AW536856	NM_175833|NM_175565	321022	carnitine deficiency-associated gene expressed in ventricle 3 (Cdv3)	-0.52	-1.63	-1.02	-1.18	-1.15	-1.03	-0.76	-0.81	0.8	0.66	-0.73	-0.65	-0.43	-0.63	-0.73
C	AI852173	NM_001102458|NM_018745	54375	antizyme inhibitor 1 (Azin1)	-1.16	-0.79	-0.87	-1.38	-1.2	-1.06	-1.2	-0.55	1.03	0.86	-0.43	-0.29	-0.1	-0.06	-0.32
C	AU045290	NM_008576	17250	ATP-binding cassette, sub-family C (CFTR/MRP), member 1 (Abcc1)	-0.75	-0.71	-0.75	-1.21	-0.95	-1.15	-1.07	-0.35	0.39	0.28	-0.33	-0.21	0.11	0.06	-0.38
C	AI847437	NM_011499	20901	serine/threonine kinase receptor associated protein (Strap)	-0.87	-0.96	-0.61	-1.25	-0.97	-0.94	-0.87	-1.03	0.3	0.59	-0.36	-0.52	-0.45	-0.6	-0.81
C	AI840873	NM_008448	16573	kinesin family member 5B (Kif5b)	-0.85	-1.23	-1.03	-1.21	-0.91	-0.69	-0.67	-0.59	0.28	0.38	-0.54	-0.6	-0.35	-0.3	-0.36
C	AI846181	NM_020493	20807	serum response factor (Srf)	-1.16	-1.32	-1.02	-1.37	-1.34	-0.97	-1.14	0.22	1.39	0.4	-0.95	-0.59	-0.54	-0.69	-0.99
C	AU043784	NM_025380	66143	eukaryotic translation elongation factor 1 epsilon 1 (Eef1e1)	-1.01	-1.1	-0.68	-1.46	-1.22	-1.05	-1.15	-1.16	0.93	1.09	-0.59	-0.52	-0.21	-0.19	-0.55
C	AU043741	NM_080456	121022	mitochondrial ribosomal protein S6 (Mrps6)	-2	-2.49	-2.22	-1.75	-1.51	-0.97	-0.54	-0.08	-0.7	0.38	0.42	0.12	0.79	0.7	0.4
C	AW558090	NM_009595	11352	v-abl Abelson murine leukemia viral oncogene homolog 2 (arg, Abelson-related gene) (Abl2)	-0.49	-1.37	-0.9	-0.9	-0.76	-1.02	-0.94	-0.36	0.6	0.47	-0.28	-0.21	-0.12	-0.44	-0.7
C	AW537625	NM_027357	70247	proteasome (prosome, macropain) 26S subunit, non-ATPase, 1 (Psmd1)	-1	-1.1	-1.17	-1.22	-0.83	-0.77	-0.68	-0.84	-0.16	0.18	-0.35	-0.47	-0.09	0.1	-0.11
C	AI850895	NM_026163	67451	plakophilin 2 (Pkp2)	-0.89	-1.08	-0.62	-1.26	-1.16	-1.27	-1.17	-0.55	0.63	0.61	-0.52	-0.23	-0.47	-0.66	-0.87
C	AU016390	NM_027000	69237	GTP binding protein 4 (Gtpbp4)	-0.71	-1.08	-0.35	-1.25	-0.74	-0.78	-0.67	-0.7	0.88	0.92	-0.79	-0.3	-0.36	-0.48	-0.82
C	AI854065	NM_029688	76650	sulfiredoxin 1 homolog (S. cerevisiae) (Srxn1)	-0.98	-1.01	-1.05	-1.47	-1.13	-0.71	-0.39	-0.55	0.68	0.42	0.05	0.2	0.25	0.27	0.25
C	AU018262	NM_001081164	73945	OTU domain containing 4 (Otud4)	-1.1	-1.84	-1.46	-1.66	-1.11	-1.13	-1.15	-0.29	0.93	0.76	-0.74	-0.6	-0.27	-0.26	-0.51
C	AI850677	NM_173437	215690	neuron navigator 1 (Nav1)	-0.91	-0.51	-0.75	-0.64	-0.75	-1.13	-1.46	-0.14	1.15	1.11	0.48	0.7	0.78	-0.11	0.01
C	AI843660	NM_007930	13803	ectodermal-neural cortex 1 (Enc1)	-0.97	-1.45	-1.78	-1.73	-1.67	-1.05	-0.72	0.54	0.56	0.48	-0.03	0.01	-0.13	0.76	0.67
C	C81124	NM_010477	15510	heat shock protein 1 (chaperonin) (Hspd1)	-0.97	-1.25	-0.51	-1.19	-0.67	-0.58	-0.81	-1.4	0.47	1.24	-0.32	-0.17	-0.12	0.1	-0.35
C	AU015846	NM_001048208	26896	mediator complex subunit 14 (Med14)	-0.73	-1.27	-1.09	-0.83	-0.86	-0.85	-1.08	-0.39	0.2	0.2	0.04	-0.54	-0.26	-0.82	-0.95
C	AI837886	NM_015751	24015	ATP-binding cassette, sub-family E (OABP), member 1 (Abce1)	-1.13	-1.19	-0.64	-1.43	-1.01	-1.11	-0.96	-1.05	0.54	0.89	-0.44	-0.39	-0.61	-0.64	-1.04
C	AI854093	NM_172653	227059	solute carrier family 39 (zinc transporter), member 10 (Slc39a10)	-0.22	-1.53	-1.44	-1.01	-0.92	-0.7	-0.58	-0.21	0.96	0.27	-0.64	-0.75	-0.18	-0.14	-0.22
C	AW539607	NM_030241	67956	SET domain containing (lysine methyltransferase) 8 (Setd8)	-1	-0.83	-0.95	-1.25	-1.16	-0.97	-0.96	-0.82	0.15	0.65	-0.44	-0.31	-0.1	0.13	0.19
C	AI848147	NM_009462	22224	ubiquitin specific peptidase 10 (Usp10)	-0.76	-0.88	-0.27	-1.41	-0.98	-0.96	-1.07	-0.54	1.21	0.98	-0.3	-0.2	-0.33	-0.55	-0.56
C	AI848700	NM_008448	16573	kinesin family member 5B (Kif5b)	-0.94	-1.38	-1.14	-1.41	-0.91	-0.66	-0.65	-0.54	0.32	0.28	-0.62	-0.67	-0.45	-0.29	-0.46
C	C78821	NM_009462	22224	ubiquitin specific peptidase 10 (Usp10)	-0.9	-0.94	-0.36	-1.38	-1.04	-1.12	-1.02	-0.72	1.09	0.99	-0.69	-0.24	-0.29	-0.34	-0.56
C	AI843602	NM_183148	212632	expressed sequence C79267 (C79267)	-0.84	-1.91	-1.38	-1.48	-1.4	-1.15	-1.15	-0.12	0.57	0.31	-1.05	-0.26	0.19	-0.23	-0.29
C	AI854788	NM_145452	218397	RAS p21 protein activator 1 (Rasa1)	-0.92	-1.94	-1.82	-1.32	-1.28	-1.26	-1.14	-0.19	-0.23	0	-0.19	-0.19	-0.08	-0.13	-0.24
C	AA499251	NM_017391	53881	solute carrier family 5 (inositol transporters), member 3 (Slc5a3)	-1.91	-2.45	-2.31	-1.29	-1.2	-0.62	-0.38	1.17	0.33	1.26	1.06	0.89	1.9	1.77	1.19
C	AI837563	NM_138671	192185	NAD kinase (Nadk)	-1.37	-1.33	-0.85	-1.4	-0.82	-0.49	-0.34	-0.76	-0.28	0.46	-0.07	0.12	0.2	0.01	-0.19
C	AI839200	NM_024189	67057	YY1 associated factor 2 (Yaf2)	-0.94	-1.01	-0.85	-1.37	-1.02	-0.72	-0.7	-0.46	0.78	0.47	-0.69	-0.51	-0.24	0.01	0.15
C	AA407729	NM_008448	16573	kinesin family member 5B (Kif5b)	-0.87	-1.65	-1.09	-1.34	-1.04	-0.75	-0.71	-0.48	0.14	0.53	-0.95	-0.79	-0.39	-0.34	-0.5
C	AI843100	NM_026369	67771	actin related protein 2/3 complex, subunit 5 (Arpc5)	-0.98	-1.51	-1.31	-1.25	-0.88	-0.91	-0.89	-0.78	0.45	0.35	-0.75	-0.64	-0.31	-0.47	-0.83
C	AI842985	NM_029792	76898	beta-1,3-glucuronyltransferase 1 (glucuronosyltransferase P) (B3gat1)	-0.04	-1.49	-1.81	-1.01	-1.12	-1.34	-1.88	0.56	0.72	0.56	-0.3	-0.23	-0.06	0.4	0.76
C	AI849034	NM_145629	102866	plastin 3 (T-isoform) (Pls3)	-0.6	-1.91	-1.72	-1.65	-1.45	-1.29	-1.15	0.01	0.21	0.2	-1.01	-0.56	-0.18	-0.21	-0.44
C	AI847882	NM_011074	18647	PFTAIRE protein kinase 1 (Pftk1)	-0.57	-1.04	-1.31	-0.68	-0.77	-0.63	-0.58	0.24	0.47	0.03	-0.37	-0.16	-0.03	0.26	0.46
C	AA409307	NM_053089	74838	NMDA receptor-regulated gene 1 (Narg1)	-1.02	-1.25	-0.97	-1.07	-0.9	-0.88	-0.84	-0.79	0.08	0.51	-0.56	-0.36	-0.36	-0.58	-0.93
C	AU020375	NM_145975	212880	DEAD (Asp-Glu-Ala-Asp) box polypeptide 46 (Ddx46)	-0.81	-1.28	-1.02	-0.97	-0.95	-0.97	-1.01	-0.74	-0.17	0.46	-0.37	-0.41	-0.34	-0.45	-0.76
C	AI848008	NM_009665|NM_007444	11702|100041585	S-adenosylmethionine decarboxylase 1 (Amd1)|S-adenosylmethionine decarboxylase 2 (Amd2)	-1.38	-0.57	-0.59	-1.09	-0.97	-1.29	-1.58	-0.78	0.87	0.9	-0.16	-0.23	-0.2	-0.45	-0.86
C	AI851127	NM_172867	242466	zinc finger protein 462 (Zfp462)	-0.63	-1.52	-1.5	-0.9	-0.93	-0.81	-0.83	-0.14	0.35	0.41	-0.51	-0.5	-0.06	-0.28	-0.76
C	AU016852	NM_001102458|NM_018745	54375	antizyme inhibitor 1 (Azin1)	-1.18	-0.8	-0.86	-1.31	-1.35	-1.21	-1.26	-0.7	0.97	0.91	-0.45	-0.3	-0.08	-0.01	-0.41
C	AI837643	NM_001080932	68837	forkhead box K2 (Foxk2)	-0.9	-0.97	-0.64	-1.75	-1.44	-1.24	-1.06	-0.47	0.72	0.84	-0.29	-0.27	-0.09	0.02	-0.75
C	AI844050	NM_172594	218629	DEAH (Asp-Glu-Ala-His) box polypeptide 29 (Dhx29)	-1.02	-0.96	-0.68	-1.28	-0.78	-0.86	-0.63	-0.38	0.64	0.87	-0.25	-0.37	0.03	-0.35	-0.33
C	AU016934	NM_001081213	226090	endoplasmic reticulum metallopeptidase 1 (Ermp1)	-1.17	-1.56	-1.46	-1.73	-0.74	-0.87	-1.1	-0.34	-0.56	-0.39	-0.19	-0.01	0.23	0.18	0.25
C	AI854811	NM_138747	110109	nucleolar protein 1 (Nol1)	-0.95	-1.13	-0.3	-1.48	-1.09	-1.26	-1.07	-1.14	1.47	1.26	-0.64	-0.15	-0.26	-0.54	-0.96
C	AI853918	NM_001033630	69662	RIKEN cDNA 2310061I04 gene (2310061I04Rik)	-0.64	-1.32	-0.62	-1.02	-0.16	0.14	0.01	-0.91	-0.17	0.42	-1.01	-0.41	0.14	0.31	0.2
C	AI849566	NM_030241	67956	SET domain containing (lysine methyltransferase) 8 (Setd8)	-1.28	-0.97	-1.22	-1.3	-1.38	-1.24	-0.96	-0.88	0.13	0.42	-0.26	-0.27	-0.18	-0.02	0.06
C	AA407377	NM_001081213	226090	endoplasmic reticulum metallopeptidase 1 (Ermp1)	-1.16	-1.48	-1.39	-1.73	-0.66	-0.86	-1.16	-0.57	-0.76	-0.35	-0.6	-0.09	0.02	0.22	0.23
C	AI849793	NM_008765|NM_001025378	18393	origin recognition complex, subunit 2-like (S. cerevisiae) (Orc2l)	-0.8	-0.84	-0.64	-1.37	-1.07	-0.89	-0.82	-1.01	0.35	0.74	-0.81	-0.81	-0.62	-0.44	-0.77
C	BE376823	NM_029688	76650	sulfiredoxin 1 homolog (S. cerevisiae) (Srxn1)	-0.94	-0.97	-1	-1.51	-1.16	-0.73	-0.5	-0.58	0.58	0.82	0.08	0.26	0.21	0.36	0.2
C	AI852792	NM_007853	13244	degenerative spermatocyte homolog 1 (Drosophila) (Degs1)	-0.74	-0.96	-0.8	-1.22	-0.7	-0.39	-0.3	-0.64	0.17	0.32	-0.25	-0.43	-0.07	-0.09	-0.27
C	AI839002	NM_009606	11459	actin, alpha 1, skeletal muscle (Acta1)	-0.8	-1.33	-1.16	-1	-1.12	-0.84	-1.03	-0.24	0.19	0.39	-0.13	-0.18	-0.01	-0.17	-0.46
C	AW549182	NM_028041	71990	DEAD (Asp-Glu-Ala-Asp) box polypeptide 54 (Ddx54)	-0.61	-0.88	-0.38	-1.33	-0.96	-1	-0.96	-0.8	0.7	0.84	-0.53	-0.2	-0.17	-0.27	-0.8
C	AU042122	NM_021389	58194	SH3-domain kinase binding protein 1 (Sh3kbp1)	-1.46	-0.91	-1.02	-0.72	-0.98	-1.14	-1.22	-0.4	-0.16	-0.1	-0.34	-0.14	-0.21	-0.46	-0.83
C	AU015433	NM_152812	72201	OTU domain containing 6B (Otud6b)	-1.29	-1.24	-0.91	-1.23	-0.94	-0.95	-0.79	-0.81	0.34	0.53	-0.33	-0.42	-0.26	-0.24	-0.22
C	AA410048	NM_001013368	108961	E2F transcription factor 8 (E2f8)	-1.39	-0.67	-1.21	-0.79	-1.24	-0.99	-1.17	-0.92	-0.84	0.14	-0.05	-0.59	-0.14	0	-0.22
C	AA409782	NM_146243	66713	ARP2 actin-related protein 2 homolog (yeast) (Actr2)	-1.06	-1.26	-1.25	-1.47	-1.31	-1.29	-1.19	-0.7	0.03	0.35	-0.79	-0.59	-0.23	-0.38	-0.61
C	C78511	NM_029711	76709	actin related protein 2/3 complex, subunit 2 (Arpc2)	-0.91	-1.53	-1.31	-1.27	-1.2	-1.13	-0.92	-0.74	0.37	0.24	-0.74	-0.71	-0.33	-0.46	-0.8
C	AI845875	NM_001109748|NM_016871	53333	translocase of outer mitochondrial membrane 40 homolog (yeast) (Tomm40)	-1.18	-1.25	-0.91	-1.37	-0.91	-1.03	-0.95	-1.13	0.2	0.68	-0.75	-0.42	-0.13	-0.1	-0.55
C	C79267	NM_183148	212632	expressed sequence C79267 (C79267)	-0.99	-1.23	-1.45	-1.12	-1.02	-0.65	-0.77	-0.17	0.46	0.56	-0.84	-0.24	-0.01	-0.11	-0.31
C	AW536922	NM_172892	243755	solute carrier family 13 (sodium/sulfate symporters), member 4 (Slc13a4)	-1.12	-1.25	-1.18	-1.37	-1.35	-1.14	-1.23	-1.17	-0.15	0.43	-0.73	-1	-0.71	-0.01	-0.22
C	AI848313	NM_011499	20901	serine/threonine kinase receptor associated protein (Strap)	-0.91	-0.83	-0.59	-1.2	-0.92	-0.86	-0.81	-1.07	0.36	0.55	-0.34	-0.5	-0.44	-0.61	-0.87
C	AW549865	NM_172867	242466	zinc finger protein 462 (Zfp462)	-0.74	-2.05	-2.11	-1.23	-1.22	-1.19	-0.92	0.44	0.11	0.53	-0.39	-0.43	-0.15	-0.39	-0.72
C	AW543707	NM_021511	59014	RRS1 ribosome biogenesis regulator homolog (S. cerevisiae) (Rrs1)	-0.88	-1.15	-0.1	-1.42	-0.92	-0.7	-0.59	-1.04	1.25	1.08	-0.95	-0.01	-0.31	-0.32	-0.93
C	AU040983	NM_153419	101612	glutamate-rich WD repeat containing 1 (Grwd1)	-0.95	-0.95	-0.53	-1.24	-1.18	-1.44	-1.34	-1.04	1.19	1.31	-0.47	-0.3	-0.38	-0.85	-1.07
C	AI839417	NM_010833	17698	moesin (Msn)	-1.24	-1.39	-1.41	-1.22	-1.44	-1.43	-1.38	-0.97	-0.35	0.21	-0.18	-0.21	0.15	0.03	-0.43
C	AI851365	NM_001081213	226090	endoplasmic reticulum metallopeptidase 1 (Ermp1)	-1.25	-1.79	-1.51	-1.84	-0.79	-0.91	-0.98	-0.19	-0.51	-0.27	-0.38	0.01	0.07	0.29	0.33
C	AW546067	NM_019819	56405	dual specificity phosphatase 14 (Dusp14)	-0.92	-1.65	-1.24	-1.35	-1.14	-1.29	-1.42	-0.7	1.28	2	1.28	1.61	1.12	-0.57	-0.53
C	AI852636	NM_008928	26397	mitogen-activated protein kinase kinase 3 (Map2k3)	-1.36	-1.14	-1.04	-1.05	-1.03	-0.93	-1.06	-0.85	0.68	0.43	-0.13	-0.15	0.15	-0.14	-0.71
C	AW541487	NM_028523	73379	discoidin, CUB and LCCL domain containing 2 (Dcbld2)	-0.93	-0.93	-1.04	-1.3	-1.36	-1.63	-1.51	-0.85	1.28	1.07	-0.02	0.16	-0.25	-0.21	-0.52
C	AW552638	NM_011733|NM_139117	56449	cold shock domain protein A (Csda)	-0.93	-0.92	-0.54	-1.22	-0.72	-1.13	-1.17	-1.31	0.64	1.06	-0.09	-0.23	-0.42	-0.69	-0.94
C	C77498	NM_053089	74838	NMDA receptor-regulated gene 1 (Narg1)	-1.22	-1.67	-1.15	-1.25	-0.97	-1	-0.93	-0.88	0.42	0.58	-0.72	-0.59	-0.44	-0.58	-0.88
C	C79720	NM_201245|NM_012027	26936	myosin phosphatase Rho interacting protein (Mprip)	-0.71	-0.95	-1.3	-0.93	-1.23	-1.06	-0.95	-0.35	-0.1	0.19	-0.5	-0.59	-0.19	0	-0.16
C	AI848623	NM_009320	21366	solute carrier family 6 (neurotransmitter transporter, taurine), member 6 (Slc6a6)	-1.13	-1.85	-2.18	-1.63	-1.69	-1.79	-1.71	-0.32	1.44	1.42	-0.07	0.06	0.45	0.41	-0.48
C	C78609	NM_001005331|NM_145941	208643	eukaryotic translation initiation factor 4, gamma 1 (Eif4g1)	-0.72	-1.03	-0.63	-1.29	-0.78	-0.69	-0.64	-0.8	0.27	0.58	-0.57	-0.51	-0.38	-0.25	-0.51
C	C80729	NM_009818	12385	catenin (cadherin associated protein), alpha 1 (Ctnna1)	-0.53	-1.08	-1.34	-0.78	-0.91	-1.03	-1.05	-0.23	0.09	0.13	-0.52	-0.57	-0.06	-0.29	-0.75
C	AI851067	NM_175833|NM_175565	321022	carnitine deficiency-associated gene expressed in ventricle 3 (Cdv3)	-0.51	-1.5	-0.91	-1.1	-1.15	-0.84	-0.93	-0.76	0.7	1	-0.65	-0.63	-0.45	-0.62	-0.95
C	AW544641	NM_025644	66583	exosome component 1 (Exosc1)	-0.73	-1.02	-0.26	-1.42	-0.94	-1.1	-0.76	-0.69	0.93	1.09	-0.53	-0.31	-0.25	-0.4	-0.68
C	AI851511	NM_134141	109006	cytokine induced apoptosis inhibitor 1 (Ciapin1)	-0.83	-0.88	-0.58	-1.3	-0.97	-0.9	-0.73	-1.14	-0.08	0.51	-0.42	-0.54	-0.4	-0.44	-0.8
C	AU015510	NM_001080932	68837	forkhead box K2 (Foxk2)	-0.73	-0.83	-0.45	-1.49	-1.39	-1.26	-0.88	-0.39	0.39	0.66	-0.37	-0.22	-0.19	-0.47	-0.55
C	AI848800	NM_133807|NM_177752	98238|268465	leucine rich repeat containing 59 (Lrrc59)|essential meiotic endonuclease 1 homolog 1 (S. pombe) (Eme1)	-0.94	-1.23	-0.89	-1.13	-0.93	-0.85	-0.7	-1.2	0.23	0.69	-0.67	-0.38	-0.32	-0.45	-0.72
C	AU040710	NM_011925|NM_197982	26364|68278	CD97 antigen (Cd97)|DEAD (Asp-Glu-Ala-Asp) box polypeptide 39 (Ddx39)	-1.28	-1.99	-1.27	-1.3	-1.05	-1.03	-0.55	0.24	0.22	0.22	-0.45	-0.61	0.38	-0.61	-0.82
C	AI850815	NM_130863	110355	adrenergic receptor kinase, beta 1 (Adrbk1)	-1.22	-1.16	-1.22	-1.37	-1.35	-1.23	-1.23	-0.56	0.05	0.17	-0.42	-0.47	-0.04	-0.19	-0.39
C	C86052	NM_009922	12797	calponin 1 (Cnn1)	-0.9	-1.19	-1.33	-1.44	-1.02	-0.91	-1.02	-0.93	0.1	0.51	-0.44	-0.28	0.03	0.68	0.5
C	AW544122	NM_015781	53605	nucleosome assembly protein 1-like 1 (Nap1l1)	-1.18	-1.06	-0.75	-1.08	-1.38	-1.46	-1.64	-0.49	0.62	1.11	0.28	-0.36	-0.42	-0.56	-1.05
C	AI854624	NM_133916	27979	eukaryotic translation initiation factor 3, subunit B (Eif3b)	-0.98	-1.05	-0.85	-1.59	-1.33	-1.28	-1.14	-1.05	0.51	0.89	-0.42	-0.42	-0.47	-0.58	-0.93
C	AW546800	NM_146066	14852	G1 to S phase transition 1 (Gspt1)	-1.18	-1.18	-0.87	-1.31	-1.09	-1.01	-0.88	-0.9	0.56	0.81	-0.51	-0.47	-0.4	-0.43	-0.83
C	AI847551	NM_008014	14208	protein phosphatase 1G (formerly 2C), magnesium-dependent, gamma isoform (Ppm1g)	-1.19	-0.77	-0.79	-1.29	-1.26	-1.28	-1.3	-0.97	0.14	0.89	-0.3	-0.38	-0.31	-0.33	-0.84
C	AU020218	NM_009584	22791	DnaJ (Hsp40) homolog, subfamily C, member 2 (Dnajc2)	-0.99	-1.51	-1.2	-1.36	-1.21	-1.24	-1.01	-0.92	0.51	0.63	-0.77	-0.62	-0.48	-0.54	-1.09
C	AI846531	NM_145417	215615	arginyl aminopeptidase (aminopeptidase B) (Rnpep)	-1.12	-1.01	-1.51	-0.77	-0.84	-0.61	-1.12	-0.58	0	0.28	-0.09	0.22	0.4	-0.04	-0.1
C	AU020598	NM_010219	14228	FK506 binding protein 4 (Fkbp4)	-0.79	-1.12	-0.64	-1.31	-1.21	-1.31	-1.41	-0.88	0.16	0.67	-0.5	-0.53	-0.43	-0.49	-0.77
C	AI852451	NM_009954	12927	breast cancer anti-estrogen resistance 1 (Bcar1)	-0.91	-1.11	-1.27	-1.14	-1.02	-1.29	-1.43	-0.54	0.22	0.06	-0.69	-0.26	-0.27	-0.78	-1.22
C	AW544153	NM_001113346|NM_001113345|NM_145596	234366	GATA zinc finger domain containing 2A (Gatad2a)	-0.88	-1.07	-0.83	-1.22	-0.98	-1.09	-0.91	-0.7	0.17	0.34	-0.6	-0.48	-0.41	-0.67	-0.94
C	AI851973	NM_008379	16211	karyopherin (importin) beta 1 (Kpnb1)	-0.99	-0.82	-1.05	-1.1	-1.41	-1.44	-1.23	-0.73	0.25	0.85	0.01	-0.44	-0.37	-0.65	-0.99
C	BE534463	NM_011738|NM_018871	22629|22628	tyrosine 3-monooxygenase/tryptophan 5-monooxygenase activation protein, eta polypeptide (Ywhah)|tyrosine 3-monooxygenase/tryptophan 5-monooxygenase activation protein, gamma polypeptide (Ywhag)	-0.95	-1.37	-1.54	-0.88	-1.11	-1.3	-1.1	-0.43	0.17	0.21	-0.02	-0.52	-0.22	-0.32	-0.74
C	AI852753	NM_027357	70247	proteasome (prosome, macropain) 26S subunit, non-ATPase, 1 (Psmd1)	-1.09	-1.19	-1.31	-1.23	-0.94	-0.85	-0.86	-0.98	-0.12	0.14	-0.37	-0.46	-0.13	0.16	-0.18
C	AW539338	NM_008224	15161	host cell factor C1 (Hcfc1)	-1.33	-1.16	-0.93	-1.01	-0.95	-0.97	-1.08	-0.93	0.68	0.5	-0.21	-0.04	0.1	-0.09	-0.7
C	AI851236	NM_008422|NM_001112739|NM_008421|NM_001025581	16504|16502|268345	potassium voltage gated channel, Shaw-related subfamily, member 3 (Kcnc3)|potassium voltage gated channel, Shaw-related subfamily, member 1 (Kcnc1)|potassium voltage gated channel, Shaw-related subfamily, member 2 (Kcnc2)	-1.04	-1.42	-1.31	-1.43	-1.38	-1.59	-1.65	-0.32	0.75	0.3	-0.59	-0.17	-0.05	-0.42	-0.74
C	AI851268	NM_133804	98170	transmembrane protein 132A (Tmem132a)	-0.59	-1.52	-1.3	-1.11	-1.19	-1.22	-1.07	0.4	-0.16	0	-0.46	0.04	0.54	0.67	0.17
C	AU041893	NM_144846	223601	RIKEN cDNA 0910001A06 gene (0910001A06Rik)	-1.1	-1.17	-0.81	-1.27	-0.67	-0.61	-1.37	-1.07	-0.16	0.28	-1.03	-0.47	-0.01	0.03	-0.46
C	AW536842	NM_008014	14208	protein phosphatase 1G (formerly 2C), magnesium-dependent, gamma isoform (Ppm1g)	-1.32	-0.86	-1.04	-1.38	-1.34	-1.34	-1.26	-0.95	0.13	0.91	-0.18	-0.48	-0.35	-0.38	-0.81
C	AI841326	NM_133977	22041	transferrin (Trf)	-1.38	-1.57	-1.52	-1.35	-1.71	-1.29	0.32	-0.93	0.18	0.4	-0.53	-0.56	-0.41	-0.21	0.18
C	BE372135	NM_178644	102644	OAF homolog (Drosophila) (Oaf)	-1.15	-1.37	-0.86	-1	-0.73	-1.05	-1.22	-0.29	0.64	0.51	-0.36	0.13	-0.32	-0.86	-1
C	AW536518	NM_019673	56456	actin-like 6A (Actl6a)	-1.02	-1.01	-0.86	-1.33	-1.28	-1.21	-1.03	-1.08	-0.24	0.64	-0.36	-0.56	-0.48	-0.69	-1.13
C	AW539326	NM_009774	12237	budding uninhibited by benzimidazoles 3 homolog (S. cerevisiae) (Bub3)	-1.12	-1.04	-0.81	-1.57	-1.24	-1.28	-1.12	-1.07	0.48	0.84	-0.43	-0.43	-0.4	-0.52	-0.92
C	AI844302	NM_176832|NM_194355	68166	spire homolog 1 (Drosophila) (Spire1)	-0.68	-1.02	-0.75	-1.19	-1.11	-1.42	-1.21	-0.58	1.14	0.29	-1.13	-0.65	-0.15	-0.48	-0.5
C	AI840325	NM_023418	18648	phosphoglycerate mutase 1 (Pgam1)	-0.94	-0.14	-1.32	-1.07	-1.4	-1.31	-1.48	-1.39	0.61	0.95	0	-0.4	-0.23	-0.32	-0.03
C	C86972	NM_026369	67771	actin related protein 2/3 complex, subunit 5 (Arpc5)	-0.93	-1.46	-1.2	-1.17	-0.88	-0.9	-0.87	-0.84	0.42	0.34	-0.63	-0.61	-0.24	-0.4	-0.81
C	AW543439	NM_010219	14228	FK506 binding protein 4 (Fkbp4)	-0.86	-0.95	-0.7	-1.3	-1.02	-1.22	-1.44	-0.78	0.14	0.71	-0.49	-0.5	-0.48	-0.57	-0.67
C	AI843295	NM_133807	98238	leucine rich repeat containing 59 (Lrrc59)	-1.02	-1.3	-0.91	-1.2	-0.99	-0.95	-0.94	-1.16	0.3	0.58	-0.72	-0.41	-0.38	-0.49	-0.86
C	AW539449	NM_023203	66422	RIKEN cDNA 2410015N17 gene (2410015N17Rik)	-1.28	-0.42	-0.98	-1.01	-1.25	-1.19	-1.42	-1.2	-0.56	0.54	0.27	-0.68	-0.15	-0.41	-0.66
C	AI837705	NM_010219	14228	FK506 binding protein 4 (Fkbp4)	-0.88	-1.01	-0.77	-1.33	-1.15	-1.32	-1.41	-0.83	0.08	0.64	-0.48	-0.55	-0.48	-0.51	-0.75
C	C76363	NM_010219	14228	FK506 binding protein 4 (Fkbp4)	-0.94	-1.03	-0.76	-1.34	-1.14	-1.34	-1.45	-0.88	0.09	0.63	-0.5	-0.58	-0.55	-0.56	-0.77
C	AU019334	NM_146243	66713	ARP2 actin-related protein 2 homolog (yeast) (Actr2)	-1.1	-1.5	-1.33	-1.52	-1.34	-1.31	-1.24	-0.59	0.16	0.29	-0.6	-0.57	-0.21	-0.39	-0.6
C	AI849120	NM_009344	21664	pleckstrin homology-like domain, family A, member 1 (Phlda1)	-1.3	-1.39	-1.13	-1.66	-1.76	-1.69	-1.21	-0.31	0.66	-0.01	-0.96	-0.69	-0.27	0.13	-0.68
C	AW536807	NM_010807	17357	MARCKS-like 1 (Marcksl1)	-0.29	-1.9	-1.84	-0.97	-0.89	-0.91	-0.96	0.19	0.35	0.48	-0.72	-0.37	-0.45	-0.17	-0.56
C	AW413013	NM_008280	15450	lipase, hepatic (Lipc)	-0.77	-1.41	-1.36	-1.21	-1.19	-1.1	-1.08	-0.55	0.23	0.3	-0.91	-0.52	-0.37	-0.52	-0.74
C	AI854202	NM_145354	28114	NOL1/NOP2/Sun domain family 2 (Nsun2)	-0.88	-1.04	-0.73	-1.25	-1.13	-1.09	-1.11	-1.2	0.83	1.07	-0.61	-0.52	-0.5	-0.54	-0.96
C	AI842994	NM_026995	69225	RIKEN cDNA 0710008K08 gene (0710008K08Rik)	-0.4	-1.38	-0.64	-0.82	-0.71	-0.5	-0.27	-0.07	0.07	-0.06	-0.67	-0.06	0.12	-0.08	-0.22
C	AI854615	NM_133916	27979	eukaryotic translation initiation factor 3, subunit B (Eif3b)	-1.08	-1.03	-0.78	-1.43	-1.2	-1.1	-1.08	-1.04	0.49	0.81	-0.44	-0.42	-0.44	-0.63	-1.2
C	AI837318	NM_013853	27407	ATP-binding cassette, sub-family F (GCN20), member 2 (Abcf2)	-0.78	-0.63	-0.7	-1.36	-1.21	-1.41	-1.15	-1.02	0.2	0.6	-0.39	-0.33	-0.36	-0.54	-0.87
C	AW550679	NM_153065	228889	DEAD (Asp-Glu-Ala-Asp) box polypeptide 27 (Ddx27)	-0.77	-0.72	-0.45	-1.23	-1.17	-1.15	-0.96	-0.94	0.35	0.65	-0.62	-0.65	-0.61	-1	-1.26
C	AA409627	NM_146243	66713	ARP2 actin-related protein 2 homolog (yeast) (Actr2)	-1.13	-1.62	-1.29	-1.5	-1.29	-1.3	-1.11	-0.71	0.17	0.3	-0.57	-0.47	-0.19	-0.38	-0.57
C	AA408960	NM_138592	28035	ubiquitin specific peptidase 39 (Usp39)	-0.71	-0.84	-0.14	-1.38	-1.08	-1.2	-0.99	-0.97	0.35	0.62	-0.48	-0.64	-0.53	-0.67	-1
C	AW538299	NM_011799|NM_001025779	23834	cell division cycle 6 homolog (S. cerevisiae) (Cdc6)	-1.42	-0.45	-0.73	-0.9	-0.76	-1.12	-1.53	-0.48	-0.45	1.02	-0.35	-0.55	-0.53	-0.48	-0.41
C	AI842141	NM_029789	76893	LAG1 homolog, ceramide synthase 2 (Lass2)	-0.19	-1.06	-0.57	-1.29	-0.83	-0.41	-0.32	-0.7	-0.11	0.01	-0.53	-0.37	-0.29	-0.24	-0.45
C	C87652	NM_012005	26896	mediator complex subunit 14 (Med14)	-0.84	-1.2	-1.28	-1.09	-1.12	-1.33	-1.24	-0.46	0.08	0.11	-0.37	-0.66	-0.36	-0.69	-1.09
C	AU042491	NM_024223	68337	cysteine rich protein 2 (Crip2)	-1.72	-2.79	-2.65	-1.37	-1.13	-1.28	-1.34	0.31	0.16	0.31	-0.43	-0.35	-0.11	-0.26	-0.46
C	AI848304	NM_178246	229512	Smg-5 homolog, nonsense mediated mRNA decay factor (C. elegans) (Smg5)	-1.16	-1.19	-1.17	-1.54	-1.32	-1.14	-1.03	-0.78	-0.08	0.04	-0.43	-0.65	-0.32	-0.36	-0.6
C	AU024203	NM_016795	20815	serine/arginine-rich protein specific kinase 1 (Srpk1)	-0.83	-0.99	-0.87	-1.3	-1.13	-1.17	-1.08	-0.93	0	0.41	-0.41	-0.54	-0.48	-0.64	-0.81
C	AI851237	NM_027000	69237	GTP binding protein 4 (Gtpbp4)	-0.96	-1.27	-0.57	-1.27	-1.21	-1.07	-1.09	-0.96	0.64	0.87	-0.48	-0.59	-0.64	-0.78	-1.15
C	AW538472	NM_029711	76709	actin related protein 2/3 complex, subunit 2 (Arpc2)	-0.75	-1.33	-1.27	-1.12	-1.06	-0.97	-1.06	-0.8	0.34	0.31	-0.64	-0.62	-0.37	-0.6	-0.83
C	AU015468	NM_025443	66249	partner of NOB1 homolog (S. cerevisiae) (Pno1)	-1.14	-1.62	-0.85	-1.68	-1.42	-1.18	-0.89	-1.36	0.62	0.69	-0.88	-0.49	-0.54	-1.03	-0.9
C	AA407197	NM_198602	13047	cut-like homeobox 1 (Cux1)	-0.89	-0.58	-1.47	-0.79	-1.46	-1.63	-1.73	-0.67	-0.76	0.47	-0.24	-0.31	0.4	0.1	-0.24
C	AW544689	NM_133791	52357	WW, C2 and coiled-coil domain containing 2 (Wwc2)	-0.39	-1.15	-1.35	-0.59	-0.47	-0.53	-0.55	-0.3	0.21	0.31	-0.49	-0.39	-0.1	-0.33	-0.6
C	AW555713	NM_011304	20174	RuvB-like protein 2 (Ruvbl2)	-0.96	-0.05	-0.45	-0.95	-1.39	-1.47	-0.67	-0.74	0.27	0.67	-0.3	-0.63	-0.62	-0.76	-1.15
C	AI853842	NM_025614	66521	RWD domain containing 1 (Rwdd1)	-0.85	-1.19	-1.06	-1.32	-1.33	-1.35	-1.03	-0.85	0.06	0.29	-0.63	-0.73	-0.62	-0.48	-0.77
C	AI852958	NM_177343	227541	calcium/calmodulin-dependent protein kinase ID (Camk1d)	-0.9	-1.37	-0.74	-0.6	-0.71	-0.89	-0.83	-0.42	-0.02	-0.14	-0.63	-0.54	-0.05	-0.13	-0.39
C	AW549430	NM_018821	54607	suppressor of cytokine signaling 6 (Socs6)	-1.45	-1.94	-1.79	-1.5	-1.49	-1.44	-1.48	-0.34	0.21	0.29	-0.36	-0.36	-0.24	-0.38	-0.66
C	AW537820	NM_001039214	240396	mex3 homolog C (C. elegans) (Mex3c)	-0.77	-1.48	-1.37	-0.89	-0.96	-0.87	-0.93	-0.31	0.13	0.08	-0.36	-0.63	-0.43	-0.52	-0.71
C	AI841815	NM_016856	51786	cleavage and polyadenylation specific factor 2 (Cpsf2)	-0.69	-1.48	-1.2	-1.15	-1.17	-1.1	-0.89	-0.74	-0.13	0.22	-0.54	-0.5	-0.39	-0.48	-0.76
C	AW538629	NM_134129	28000	PRP19/PSO4 pre-mRNA processing factor 19 homolog (S. cerevisiae) (Prpf19)	1.31	-0.05	1.25	-1.1	-0.63	-0.53	0.3	-0.57	0.19	2.02	-0.07	-0.02	0.19	-0.19	-0.37
C	AW543780	NM_010806	17356	myeloid/lymphoid or mixed-lineage leukemia (trithorax homolog, Drosophila); translocated to, 4 (Mllt4)	-0.19	-1.37	-0.73	-0.99	-0.74	-0.46	-0.46	-0.58	-0.34	0.56	-0.57	-0.55	-0.36	-0.54	-0.61
C	AW546209	NM_001111312|NM_008515	16978	leucine rich repeat (in FLII) interacting protein 1 (Lrrfip1)	-0.79	-1.69	-1.17	-1.01	-0.88	-1.07	-1.04	-0.27	0.41	0.02	-1.22	-0.6	-0.23	-0.72	-0.64
C	AI844176	NM_019813	56320	drebrin 1 (Dbn1)	0.05	-1.51	-1.5	-0.49	-0.54	-0.52	-0.5	0.05	0.54	0.24	-0.93	-0.48	-0.24	-0.13	-0.23
C	AW538732	NM_009502	22330	vinculin (Vcl)	-0.34	-1.43	-1.51	-0.8	-0.53	-0.62	-0.7	-0.39	1.39	0.25	-1.59	-1.37	-0.6	-0.12	-0.64
C	AW543640	NM_010807	17357	MARCKS-like 1 (Marcksl1)	-0.27	-1.97	-1.92	-0.88	-0.9	-0.88	-0.83	0.11	0.1	0.54	-0.77	-0.44	-0.43	-0.17	-0.73
C	AI838713	NM_027127	69590	RIKEN cDNA 2310016C16 gene (2310016C16Rik)	-1.13	-1.3	-1.76	-1	-1.07	-0.94	-0.87	-0.19	-0.65	-0.17	-0.39	-0.45	-0.02	0.33	0.43
C	AI847203	NM_001045513	77300	Ras association (RalGDS/AF-6) and pleckstrin homology domains 1 (Raph1)	-1.01	-1.95	-1.73	-1.49	-1.27	-1.02	-1.1	-0.65	-0.15	-0.17	-1.12	-0.71	0.17	0.64	0.16
C	AI851536	NM_026495|NM_001037098	67991	BTB (POZ) domain containing 14A (Btbd14a)	-0.31	-1.67	-1.41	-1.09	-0.69	-0.35	0.04	-0.47	-0.08	-0.24	-0.93	-0.6	0.01	0.18	0.21
C	AI838913	NM_001110794|NM_009674	11750	annexin A7 (Anxa7)	-0.6	-1.55	-1.43	-0.27	-0.26	-0.17	-0.14	-0.19	-0.47	-0.56	-0.52	-0.37	0.07	0.06	0.04
C	BE382155	NM_010688	16796	LIM and SH3 protein 1 (Lasp1)	-0.55	-1.38	-1.23	-0.61	-0.48	-0.63	-0.43	-0.58	0.03	-0.04	-0.69	-0.39	-0.05	-0.55	-0.73
C	AW537989	NM_001045513	77300	Ras association (RalGDS/AF-6) and pleckstrin homology domains 1 (Raph1)	-0.47	-1.24	-1.15	-0.71	-0.78	-0.41	-0.43	-0.36	-0.44	-0.2	-0.84	-0.53	-0.04	0.47	0.09
C	AU024199	NM_001099637	545389	centrosomal protein 170 (Cep170)	-0.77	-1.4	-1.42	-0.64	-0.66	-0.68	-0.61	0.16	-0.4	-0.18	-0.28	-0.39	-0.15	-0.33	-0.32
C	AI839882	NM_024233	104444	REX2, RNA exonuclease 2 homolog (S. cerevisiae) (Rexo2)	-0.74	-1.59	-0.85	-1.43	-1.11	-0.81	-0.56	-1.07	-0.46	0.04	-0.74	-0.72	-0.39	-0.35	-0.47
C	AI847575	NM_175537	245007	zinc finger and BTB domain containing 38 (Zbtb38)	-0.52	-1.6	-1.87	-0.87	-0.96	-0.9	-0.76	-0.08	-0.05	-0.31	-0.54	-0.49	-0.12	0.13	0.16
C	AU040116	NM_021539	59043	WD repeat and SOCS box-containing 2 (Wsb2)	-0.54	-1.37	-1.15	-1.13	-0.85	-0.71	-0.55	-0.62	-0.16	-0.09	-0.87	-0.72	-0.35	-0.39	-0.58
C	C80688	NM_001037877|NM_025804	66855	transcription factor 25 (basic helix-loop-helix) (Tcf25)	-0.09	-1.06	-2.27	-0.29	-0.6	-0.59	-0.35	-0.44	-0.1	0.2	-0.52	-0.4	-0.24	-0.28	-0.47
C	AU021943	NM_178607	51902	ring finger protein 24 (Rnf24)	0.1	-1.19	-0.33	-0.5	-0.32	0.16	0.15	0.1	-1.35	-0.71	-0.97	-0.23	0.11	0.45	0.8
C	AI851672	NM_011063	18611	phosphoprotein enriched in astrocytes 15A (Pea15a)	-0.63	-0.98	-1.63	-0.68	-0.98	-0.83	-0.58	-0.39	-0.7	-0.34	-0.54	-0.47	0.13	0.1	0.17
C	AW549721	NM_010481	15526	heat shock protein 9 (Hspa9)	-0.06	-1.24	-0.45	-1.13	-0.57	-0.02	0.21	-0.98	-0.21	-0.2	-1.13	-0.98	-0.75	-0.29	-0.36
C	AI842663	NM_011020	18415	heat shock protein 4 like (Hspa4l)	-1.04	-1.04	-1.28	-0.94	-0.96	-0.7	-0.77	-0.62	-0.74	-0.48	-0.35	-0.35	-0.12	0.05	0.17
C	AW557882	NM_001110794|NM_009674	11750	annexin A7 (Anxa7)	-0.66	-1.6	-1.55	-0.48	-0.5	-0.45	-0.39	-0.42	-0.7	-0.68	-0.69	-0.51	-0.07	0.03	-0.14
C	AW557499	NM_021539	59043	WD repeat and SOCS box-containing 2 (Wsb2)	-0.53	-1.28	-1.09	-1.16	-0.96	-0.78	-0.45	-0.65	-0.2	-0.13	-0.98	-0.7	-0.38	-0.34	-0.61
C	AI843682	NM_010937	18176	neuroblastoma ras oncogene (Nras)	-0.49	-1.71	-1.41	-0.67	-0.73	-0.54	-0.6	-0.25	-0.07	-0.09	-0.8	-0.46	-0.16	-0.38	-0.56
C	AU020173	NM_010688	16796	LIM and SH3 protein 1 (Lasp1)	-0.59	-1.32	-1.5	-0.65	-0.6	-0.77	-0.57	-0.5	-0.1	-0.02	-0.65	-0.44	-0.09	-0.57	-0.84
C	AI854673	NM_145401	108099	protein kinase, AMP-activated, gamma 2 non-catalytic subunit (Prkag2)	-1.41	-2.38	-2.12	-1.74	-1.44	-0.96	-1.08	-1.04	0.24	0.06	-0.99	-0.6	-0.16	-0.27	-0.47
C	AW496303	NM_026524	68041	Mid1 interacting protein 1 (gastrulation specific G12-like (zebrafish)) (Mid1ip1)	-0.19	-1.46	-1.38	-1.03	-0.52	0.44	0.29	-0.4	-0.46	-0.33	-0.66	-0.83	-0.32	0.21	0.36
C	AI839527	NM_177034	319924	amyloid beta (A4) precursor protein binding, family A, member 1 (Apba1)	0.86	0.52	0.46	-0.37	-1.38	-1.15	-0.69	-0.67	-0.02	-0.04	-0.87	-0.88	-0.66	-0.89	-0.57
C	AU021641	NM_146054	218952	fermitin family homolog 2 (Drosophila) (Fermt2)	-0.68	-1.1	-1.36	-0.9	-0.87	-0.98	-0.67	-0.63	0.29	-0.11	-1.1	-1.11	-0.6	-0.31	-0.47
C	AW556673	NM_001110794|NM_009674	11750	annexin A7 (Anxa7)	-0.54	-1.3	-1.24	-0.4	-0.47	-0.47	-0.3	-0.37	-0.69	-0.45	-0.59	-0.45	0.01	0.06	-0.1
C	AI850505	NM_025740	216618	coiled-coil domain containing 104 (Ccdc104)	-1.24	-0.73	-1.28	-0.5	-1.06	-0.95	-0.94	-0.45	-0.75	-0.5	-0.41	-0.35	-0.1	0	-0.31
C	C87567	NM_175260	77579	myosin, heavy polypeptide 10, non-muscle (Myh10)	0.35	-0.97	-1.86	-0.37	-0.96	-0.72	-0.66	-0.5	-0.21	-0.1	-0.44	-1.03	-0.5	-0.08	-0.16
C	AW544359	NM_001037809|NM_007665	12560	cadherin 3 (Cdh3)	-0.6	-0.95	-1.47	-0.36	-0.9	-0.88	-0.93	-0.77	-0.06	0.1	-0.34	-0.62	-0.26	-0.72	-1.18
C	AW544170	NM_010688	16796	LIM and SH3 protein 1 (Lasp1)	-0.51	-1.08	-1.29	-0.62	-0.57	-0.69	-0.59	-0.57	-0.12	-0.01	-0.67	-0.49	-0.14	-0.68	-0.84
C	AI846501	NM_011803	23849	Kruppel-like factor 6 (Klf6)	0.1	-1.22	-1.05	0.27	0.34	0.14	-0.03	-0.08	-0.28	-0.3	-0.8	-0.59	-0.01	-0.53	-0.79
C	AI849200	NM_010357	14860	glutathione S-transferase, alpha 4 (Gsta4)	0.33	-0.99	-1.66	-0.34	0.06	0.76	0.87	-0.61	-0.69	-0.71	-1.01	-0.33	-0.2	0.45	0.45
C	AI844851	NM_025848	66925	succinate dehydrogenase complex, subunit D, integral membrane protein (Sdhd)	-0.59	-0.9	-1.38	-0.61	-0.94	-0.83	-0.66	-0.54	-0.64	-0.39	-0.48	-0.57	-0.17	-0.03	0.11
C	C78423	NM_026113	67371	general transcription factor IIIC, polypeptide 6, alpha (Gtf3c6)	-0.85	-1.54	-1.53	-0.89	-1.1	-0.95	-0.8	-0.55	-0.42	0.02	-0.91	-0.61	-0.25	-0.49	-0.56
C	BE534574	NM_011400	20525	solute carrier family 2 (facilitated glucose transporter), member 1 (Slc2a1)	-0.08	-0.22	-0.45	-1.27	-1.3	-1.39	-1.05	-0.25	-0.04	-0.38	-0.89	-0.99	-0.78	-0.35	-0.17
C	AW538274	NM_177613	216150	cell division cycle 34 homolog (S. cerevisiae) (Cdc34)	-1.24	-1.55	-1.25	-1.62	-0.96	-0.65	-0.65	-1.21	-0.23	-0.05	-0.85	-0.78	-0.62	-0.46	-0.53
C	AW549304	NM_022009	14248	flightless I homolog (Drosophila) (Flii)	-0.34	-1.5	-1.4	-0.55	-0.66	-0.75	-0.85	-0.56	-0.61	-0.24	-0.52	-0.48	-0.3	-0.27	-0.4
C	AW551411	NM_177613	216150	cell division cycle 34 homolog (S. cerevisiae) (Cdc34)	-1.18	-1.53	-1.33	-1.66	-0.96	-0.43	-0.53	-1.19	-0.26	-0.08	-0.87	-0.81	-0.56	-0.45	-0.51
C	AI846352	NM_133838	98878	EH-domain containing 4 (Ehd4)	-0.19	-1.54	-1.41	-0.81	-0.76	-0.57	-0.22	-0.94	-0.56	-0.33	-0.52	-0.57	-0.35	-0.32	-0.52
C	AW539366	NM_001033198	99696	ankrin repeat domain 50 (Ankrd50)	-0.28	-1.29	-1.27	-0.96	-0.87	-0.68	-0.4	0.29	-0.75	-0.71	-1.07	-0.7	-0.18	0.19	0.32
C	AI852411	NM_011448	20682	SRY-box containing gene 9 (Sox9)	-0.57	-1.29	-1.19	-0.72	-0.99	-0.95	-0.97	-0.18	-0.27	0.3	-0.68	-0.62	-0.39	-0.58	-1.12
C	AI846637	NM_177678	231148	actin-binding LIM protein 2 (Ablim2)	-0.67	-0.69	-1.33	-0.25	-0.73	-1.13	-1.36	-0.5	-0.32	-0.27	-0.4	-0.45	-0.08	-0.34	-0.44
C	AI848679	NM_011063	18611	phosphoprotein enriched in astrocytes 15A (Pea15a)	-0.7	-1.04	-1.63	-0.68	-1.07	-0.97	-0.69	-0.54	-0.81	-0.47	-0.56	-0.67	-0.11	-0.04	0.15
C	AI852799	NM_011430	20618	synuclein, gamma (Sncg)	-0.92	-1.84	-2.02	-0.95	-0.88	0.91	2.24	-0.4	-0.3	-0.48	-0.76	-0.4	0.09	0.24	2.09
C	AI841117	NM_054050|NM_001039087|NM_001039086	107746	Rap guanine nucleotide exchange factor (GEF) 1 (Rapgef1)	-0.69	-1.29	-1.11	-0.76	-0.85	-0.78	-0.66	-0.6	-0.38	-0.15	-0.65	-0.7	-0.49	-0.39	-0.6
C	AI837287	NM_021881	19317	quaking (Qk)	-0.6	-1.39	-0.98	-0.38	-0.04	0.5	0.77	-0.21	0.14	0.34	-0.31	-0.17	0.34	1.27	1.43
C	AI842846	NM_010864	17918	myosin Va (Myo5a)	0.26	-1.29	-0.16	-0.91	-0.58	-0.25	0.07	-0.77	-0.19	-0.48	-1.18	-0.97	-0.69	-0.68	-0.85
C	AW557035	NM_025740	216618	coiled-coil domain containing 104 (Ccdc104)	-1.32	-0.87	-1.29	-0.65	-1.08	-1	-0.86	-0.57	-0.78	-0.55	-0.42	-0.4	-0.23	-0.09	-0.29
C	AI848954	NM_012037	26949	vesicle amine transport protein 1 homolog (T californica) (Vat1)	0.06	-1.9	-1.92	-0.78	-0.16	0.07	0.42	-0.23	-0.89	-1.04	-1.04	-0.61	0.02	-0.3	-0.14
C	AI839563	NM_180678	353172	glycyl-tRNA synthetase (Gars)	0.25	-1.25	-0.17	-1.13	-0.8	-0.17	0.25	-1.5	0.04	-0.21	-1.38	-1.46	-1.31	-0.85	-1.1
C	AI842623	NM_020610	78593	nuclear receptor interacting protein 3 (Nrip3)	-0.52	-1.45	-1.53	-1.01	-1.33	-1.15	-1.33	-0.7	-0.47	-0.15	-0.45	-0.03	0.26	-0.66	-1.04
C	AI852267	NM_027872	71706	solute carrier family 46, member 3 (Slc46a3)	-1	-1	-1.36	0.45	-0.23	-0.97	-1.01	-0.76	-0.21	0.01	-0.43	-0.84	-0.44	-0.64	-0.64
C	AW537292	NM_016856	51786	cleavage and polyadenylation specific factor 2 (Cpsf2)	-0.73	-1.44	-1.18	-1.1	-1.27	-1.09	-0.97	-0.84	-0.25	0.2	-0.54	-0.58	-0.44	-0.61	-0.89
C	AI854152	NM_007462	11789	adenomatosis polyposis coli (Apc)	-0.3	-1.34	-1.24	-0.81	-0.71	-0.8	-0.69	-0.64	-0.11	0	-0.99	-0.91	-0.51	-0.44	-0.82
C	AU017222	NM_015807	50773	5',3'-nucleotidase, cytosolic (Nt5c)	-0.8	-1.53	-1.49	-1.26	-1.2	-1.44	-1.32	-0.64	-0.53	0.08	-0.53	-0.42	-0.01	-0.34	-0.66
C	AI841798	NM_011595	21859	tissue inhibitor of metalloproteinase 3 (Timp3)	0.53	-1.77	-2.2	-1.2	-1.19	-0.01	1.04	-0.77	1.62	0.4	-1.56	-1.61	-1.57	-1.3	-1.01
C	AW547625	NM_009829	12444	cyclin D2 (Ccnd2)	0.07	-1.81	-0.73	-1.39	-0.17	0.19	0.18	-0.96	-1.02	-0.23	-2.07	-1.72	-1.04	-0.09	-0.31
C	AI842868	NM_021389	58194	SH3-domain kinase binding protein 1 (Sh3kbp1)	-1.55	-1	-1.12	-0.76	-1.15	-1.25	-1.23	-0.6	-0.27	-0.25	-0.39	-0.19	-0.37	-0.66	-1.01
C	AW548671	NM_001081343	73205	RIKEN cDNA 3110043O21 gene (3110043O21Rik)	-0.18	-1.91	-1.56	-1.19	-0.84	-0.09	0.33	-0.2	-0.01	-0.29	-2.07	-2.38	-1.46	0.29	0.11
C	AI848184	NM_145978	213019	PDZ and LIM domain 2 (Pdlim2)	0.84	-1.42	-1.76	0.29	-0.03	-0.25	-0.57	-0.37	-0.46	-0.67	-0.66	-1.13	-0.47	-0.59	-0.68
C	AU044505	NM_133838	98878	EH-domain containing 4 (Ehd4)	-0.43	-1.49	-1.57	-0.89	-0.93	-1.1	-0.78	-0.85	-0.5	-0.26	-0.31	-0.54	-0.22	-0.46	-0.77
C	AU019813	NM_026113	67371	general transcription factor IIIC, polypeptide 6, alpha (Gtf3c6)	-0.96	-0.95	-1.28	-0.94	-1.16	-1.08	-0.97	-0.97	-0.37	-0.09	-0.51	-0.61	-0.42	-0.4	-0.66
C	AI852989	NM_001012401	243912	heat shock protein, alpha-crystallin-related, B6 (Hspb6)	0.24	0.31	-1.39	0.05	-0.9	-1.05	-1.17	-0.86	-0.64	-0.2	-0.35	-1.19	-0.03	-0.2	-0.59
C	AI840184	NM_010212	14200	four and a half LIM domains 2 (Fhl2)	0.82	-1.39	-1.17	0.34	-0.11	0.03	0.16	-0.61	-0.33	-0.67	-1.68	-1.45	-1.19	-0.82	-0.81
C	AW544015	NM_001004361	66648	RIKEN cDNA 5730494M16 gene (5730494M16Rik)	-1.39	-1.39	-1.77	-1.54	-1.47	-1.08	-1.08	-0.64	-0.61	-0.1	-0.36	-0.89	-0.24	-0.1	-0.09
C	AI841383	NM_177613	216150	cell division cycle 34 homolog (S. cerevisiae) (Cdc34)	-1.32	-1.24	-1.06	-1.57	-1.08	-0.66	-0.7	-1.43	-0.28	-0.09	-0.94	-0.86	-0.62	-0.44	-0.64
C	AI842741	NM_011281	19885	RAR-related orphan receptor gamma (Rorc)	-0.55	-1.39	-1.39	-1.03	-1	-0.97	-0.67	-0.9	-0.16	0.02	-0.99	-1.01	-0.49	-0.35	-0.56
C	C87231	NM_001113529|NM_007778	12977	colony stimulating factor 1 (macrophage) (Csf1)	0	-1.63	-1.51	-0.86	-0.87	-0.82	-0.53	-0.36	0.76	0.14	-1.46	-1.68	-0.41	-0.7	-1.05
C	AI853746	NM_028713	74013	raftlin family member 2 (Rftn2)	-0.25	-1.45	-1.6	-0.03	-0.42	-0.52	-0.6	0.15	-1.55	-1.1	-0.72	-0.73	-0.01	-0.06	0.02
C	AW543423	NM_011400	20525	solute carrier family 2 (facilitated glucose transporter), member 1 (Slc2a1)	-0.06	-0.33	-0.51	-1.09	-1.38	-1.32	-1.29	-0.3	-0.05	-0.49	-1.06	-1.28	-0.88	-0.34	-0.21
C	AI853146	NM_020282	18105	NAD (P)H dehydrogenase, quinone 2 (Nqo2)	-0.97	-1.65	-1.84	-0.93	-0.76	-0.89	-0.89	-0.65	-0.77	-0.42	-0.58	-0.33	-0.11	-0.46	-0.49
C	AW552722	NM_013657	20348	sema domain, immunoglobulin domain (Ig), short basic domain, secreted, (semaphorin) 3C (Sema3c)	0.27	-1.54	-1.74	-1.12	-0.26	1.27	1.98	0.48	0.37	0.76	0.72	0.59	0.46	0.3	0.62
C	AW557306	NM_009829	12444	cyclin D2 (Ccnd2)	-0.08	-1.87	-0.69	-1.49	-0.35	0.1	0.15	-1	-0.93	-0.52	-2.13	-1.64	-1.14	-0.29	-0.56
C	AI851618	NM_013883	29871	sex comb on midleg homolog 1 (Scmh1)	-0.31	-0.92	-1.41	-0.82	-0.92	-1.05	-0.85	-0.34	-0.92	-0.56	-1.14	-1.01	-0.12	-0.51	-0.67
C	AU021649	NM_181732	108909	RIKEN cDNA 2610208M17 gene (2610208M17Rik)	-0.52	-1.2	-1.32	-0.54	-0.74	-0.86	-0.73	-0.73	-0.55	-0.27	-0.61	-0.84	-0.61	-0.78	-0.95
C	AI839733	NM_008138	14678	guanine nucleotide binding protein (G protein), alpha inhibiting 2 (Gnai2)	-0.41	-0.9	-1.31	-0.46	-0.75	-0.84	-0.63	-0.59	-0.89	-0.68	-0.93	-0.94	-0.52	-0.67	-0.83
C	AI841650	NM_021890	60527	fatty acid desaturase 3 (Fads3)	0.57	-1.2	-1.59	-0.5	-0.74	-0.35	0.43	-0.94	-1.06	-0.7	-1.35	-1.42	-0.51	-0.14	-0.31
C	AI852377	NM_008258	15374	hematological and neurological expressed sequence 1 (Hn1)	-0.85	-0.11	-1.38	-0.14	-1.09	-0.94	-1.02	-0.98	-0.84	-0.38	0.4	-0.55	-0.53	-0.59	-0.94
C	AW536592	NM_009829	12444	cyclin D2 (Ccnd2)	0.06	-1.37	-0.61	-1.18	-0.28	-0.02	0.01	-0.98	-0.91	-0.46	-1.94	-1.58	-1.17	-0.32	-0.53
C	AW552497	NM_145452	218397	RAS p21 protein activator 1 (Rasa1)	-1.32	-2.21	-1.97	-1.43	-1.38	-1.35	-1.24	-0.31	-0.34	-0.27	-0.58	-0.48	-0.27	-0.23	-0.26
C	AU020424	NM_009194	20496	solute carrier family 12, member 2 (Slc12a2)	-0.55	-1.32	-1.15	-1.05	-0.83	-0.58	-0.39	-0.65	-0.69	-0.4	-1.35	-1.76	-0.92	-0.68	-0.72
C	AI850942	NM_028137	66665	RIKEN cDNA 5730528L13 gene (5730528L13Rik)	-1.19	-1.68	-1.78	-1.84	-1.71	-1.64	-1.3	-0.36	-0.36	-0.23	-0.4	-0.32	-0.22	-0.22	-0.19
C	C80733	NM_021284	16653	v-Ki-ras2 Kirsten rat sarcoma viral oncogene homolog (Kras)	-0.91	-1.74	-1.39	-1.2	-1	-0.58	-0.61	-0.77	-0.4	-0.09	-1.03	-1.14	-0.55	-0.67	-0.85
C	AI846520	NM_198108	226123	cDNA sequence BC023055 (BC023055)	-0.19	-1.19	-1.55	-0.54	-1.31	-1.35	-1.51	-0.18	-0.79	-0.68	-0.44	-0.58	-0.13	-0.22	-0.26
C	AW552172	NM_145452	218397	RAS p21 protein activator 1 (Rasa1)	-0.98	-2.27	-2.06	-1.44	-1.49	-1.39	-1.23	-0.29	-0.34	-0.32	-0.52	-0.51	-0.2	-0.21	-0.35
C	AW557889	NM_012055	27053	asparagine synthetase (Asns)	0.68	-1.28	-0.24	-1.57	-1.08	-0.13	0.53	-1.77	-0.38	-0.83	-1.62	-1.71	-1.67	-1.15	-1.26
C	C79697	NM_016966	236539	3-phosphoglycerate dehydrogenase (Phgdh)	-0.29	-1.26	-0.28	-1.67	-1.23	-1	-0.7	-1.62	-0.33	-0.07	-0.67	-1.01	-0.82	-0.71	-0.81
C	AI848740	NM_011106|NM_001039391|NM_001039390	18769	protein kinase inhibitor, gamma (Pkig)	-0.1	-0.68	-1.46	-0.28	-0.86	-1.14	-1.51	-0.99	-0.63	-0.57	-0.51	-0.81	-0.24	0.12	-0.45
C	C80398	NM_016966	236539	3-phosphoglycerate dehydrogenase (Phgdh)	-0.03	-1.97	-1.31	-1.69	-1.39	-0.64	-0.22	-1.55	-0.3	-0.08	-0.8	-1.11	-0.91	-0.72	-0.79
C	AW544081	NM_009031	245688	retinoblastoma binding protein 7 (Rbbp7)	-0.54	-0.8	-1.15	-1.09	-1.3	-1.44	-1.3	-0.29	-0.37	-0.31	-0.63	-0.83	-0.46	-0.56	-0.6
C	AI838482	NM_001110216|NM_001076789|NM_007626	12419	chromobox homolog 5 (Drosophila HP1a) (Cbx5)	-1.3	-0.24	-1.14	-0.44	-0.81	-1.18	-1.28	-0.89	-0.9	0.11	-0.01	-0.68	-0.46	-0.56	-0.86
C	AI851063	NM_016966	236539	3-phosphoglycerate dehydrogenase (Phgdh)	-0.03	-2.12	-1.37	-1.66	-1.37	-0.48	-0.23	-1.53	-0.31	-0.09	-0.81	-1.14	-0.89	-0.75	-0.82
C	AI847261	NM_016782	53321	contactin associated protein-like 1 (Cntnap1)	-1.16	-1.44	-1.5	-0.98	-0.81	-0.97	-1.14	-0.64	-0.56	-0.51	-0.82	-0.86	-0.3	-0.58	-0.45
C	AW553645	NM_009194	20496	solute carrier family 12, member 2 (Slc12a2)	-0.41	-1.25	-0.97	-0.89	-0.78	-0.45	-0.38	-0.67	-0.62	-0.39	-1.15	-1.72	-0.86	-0.71	-0.69
C	AW538566	NM_018864	55980	inositol (myo)-1 (or 4)-monophosphatase 1 (Impa1)	-0.85	-1.27	-1.41	-1.07	-1.25	-0.89	-0.97	-0.96	-0.55	-0.17	-0.85	-0.92	-0.67	-0.51	-0.69
C	AI840166	NM_031392|NM_026378	83669|67789	WD repeat domain 6 (Wdr6)|DALR anticodon binding domain containing 3 (Dalrd3)	-0.19	-0.73	-1.38	-0.15	-0.43	-0.57	-0.52	-0.77	-2.06	-1	-0.97	-0.64	-0.59	-0.72	-0.79
C	AI838282	NM_009450|NM_023716|NM_026473	22151|73710|67951	tubulin, beta 2a (Tubb2a)|tubulin, beta 2b (Tubb2b)|tubulin, beta 6 (Tubb6)	-0.63	-0.24	-1.82	-0.04	-0.69	-0.76	-0.74	-1.05	0.13	0.11	-0.11	-1.44	-0.78	-0.81	-1.27
C	AI852219	NM_001110147|NM_016788	51789	tyrosine kinase, non-receptor, 2 (Tnk2)	-0.75	-1.85	-1.52	-1.58	-1.28	-1.07	-0.94	-0.52	-0.36	-0.24	-0.94	-0.68	-0.56	-0.46	-0.6
C	AI851246	NM_001025262|NM_009412|NM_001025264|NM_001025263|NM_001025261	21985	tumor protein D52 (Tpd52)	-0.28	-1.57	-1.58	-1	-0.92	-0.81	-0.97	-0.49	-0.05	-0.19	-1.5	-1.29	-0.62	-0.72	-1.17
C	AI847028	NM_026929	69065	ChaC, cation transport regulator-like 1 (E. coli) (Chac1)	1.39	-0.71	0.18	-0.55	-0.15	0.53	0.98	-0.68	-1.35	-1.22	-1.5	-1.28	-1.28	-0.9	-0.45
C	AI846983	NM_008634	17755	microtubule-associated protein 1B (Mtap1b)	-0.35	-1.4	-1.35	-0.73	-1.09	-1.04	-0.95	-0.57	-0.38	-0.67	-0.25	-0.84	-0.59	-0.63	-1.04
C	AW545639	NM_016966	236539	3-phosphoglycerate dehydrogenase (Phgdh)	-0.1	-1.65	-1.43	-1.57	-1.5	-0.75	-0.45	-1.48	-0.29	0.28	-0.6	-1.11	-0.92	-0.73	-0.88
C	AI853333	NM_172787	237339	l (3)mbt-like 3 (Drosophila) (L3mbtl3)	-0.41	-1.12	-1.31	-0.61	-0.81	-0.96	-0.84	-0.71	-0.98	-0.5	-0.87	-0.98	-0.52	-0.64	-0.97
C	AU040360	NM_146057	223453	death-associated protein (Dap)	-1.07	-1.05	-1.5	-0.67	-1.01	-0.85	-1.02	-1.14	-0.86	-0.38	-0.19	-0.58	-0.32	-0.61	-0.89
C	AI843531	NM_007761	12909	calcitonin gene-related peptide-receptor component protein (Crcp)	-0.65	-1.31	-0.89	-1.19	-1.2	-1.3	-1.01	-0.83	-0.87	-0.34	-0.54	-0.67	-0.42	-0.5	-0.81
C	AI846382	NM_024207	67819	Der1-like domain family, member 1 (Derl1)	0.45	-1.35	-0.31	-1.74	-1.12	-0.14	0.61	-1.69	-0.34	-0.83	-1.64	-1.74	-1.65	-1.17	-1.21
C	AW556266	NM_009786	12301	calcyclin binding protein (Cacybp)	-1.02	-1.83	-1.53	-1.58	-1.32	-0.97	-0.76	-1.05	0.16	0.44	-1.03	-0.98	-0.71	-0.65	-0.91
C	BE376405	NM_001110216|NM_001076789|NM_007626	12419	chromobox homolog 5 (Drosophila HP1a) (Cbx5)	-1.31	-0.37	-1.32	-0.58	-1.01	-1.08	-1.22	-0.86	-1.07	0.3	0.01	-0.76	-0.49	-0.46	-0.83
C	AW538035	NM_008142	14688	guanine nucleotide binding protein (G protein), beta 1 (Gnb1)	-0.74	-1.25	-1.53	-1.09	-1.15	-1.24	-1.15	-0.67	-0.47	-0.13	-0.88	-0.72	-0.43	-0.55	-0.75
C	AI846922	NM_145452	218397	RAS p21 protein activator 1 (Rasa1)	-1.03	-2.45	-2.18	-1.5	-1.52	-1.33	-1.3	-0.26	-0.36	-0.33	-0.5	-0.6	-0.28	-0.3	-0.31
C	AU045744	NM_009559|NM_001013745	22715	zinc finger protein 57 (Zfp57)	0.72	-1.5	-1.57	-0.67	-0.66	-0.61	-0.71	-0.36	-0.38	-0.35	-1.41	-0.98	-1.01	-1.24	-1.56
C	AI843886	NM_001003950	216363	RAB3A interacting protein (Rab3ip)	-0.84	-1.45	-1.37	-1.46	-1.16	-1.24	-1.12	-0.91	-0.71	-0.08	-1.05	-0.96	-0.64	-0.27	-0.51
C	AW537177	NM_001110216|NM_001076789|NM_007626	12419	chromobox homolog 5 (Drosophila HP1a) (Cbx5)	-1.19	-0.38	-1.29	-0.58	-0.92	-1.13	-1.34	-0.85	-1.01	0.05	0.01	-0.72	-0.45	-0.5	-0.86
D	AI849229	NM_139272	108148	UDP-N-acetyl-alpha-D-galactosamine:polypeptide N-acetylgalactosaminyltransferase 2 (Galnt2)	0.12	1.41	1.31	-0.07	-0.02	-0.29	-0.25	-0.27	0.9	0.68	-0.08	-0.3	-0.11	-0.11	-0.17
D	AI848789	NM_009746	12055	B-cell CLL/lymphoma 7C (Bcl7c)	1.04	1.36	1.08	0.62	0.5	0.08	-0.16	0.04	0.78	0.74	0.43	0.5	0.16	-0.15	-0.31
D	AI841306	NM_033320	93683	glucuronyl C5-epimerase (Glce)	1.28	-0.17	0.03	-0.03	0.06	0.47	1.19	-0.97	0.19	0.01	-0.17	0.23	0.23	-0.93	-0.76
D	AI847448	NM_174991	107831	brain-specific angiogenesis inhibitor 1 (Bai1)	0.57	0.78	1.54	0.17	0.56	-0.03	-0.19	-0.27	0.01	0	0.09	0.45	0.09	-0.71	-1.15
D	AW537812	NM_016957	15331	high mobility group nucleosomal binding domain 2 (Hmgn2)	-0.17	1.44	0.19	0.89	-0.21	-0.17	-0.35	-0.95	-0.95	-0.69	0.37	-0.78	-0.6	-0.71	-1.01
D	C80676	NM_009084	19981	ribosomal protein L37a (Rpl37a)	-0.1	1.05	1.52	0.81	0.75	0.26	-0.13	-0.32	0.12	0.25	0.54	0.29	0.3	-0.29	-0.65
D	AW545558	NM_030612	80859	nuclear factor of kappa light polypeptide gene enhancer in B-cells inhibitor, zeta (Nfkbiz)	1.53	1.68	1.33	0.73	0.6	0.38	0.38	-0.56	0.27	0.22	-0.26	0.23	-0.22	-1.11	-1.34
D	AW557197	NM_007924	13716	elongation factor RNA polymerase II (Ell)	0.48	1.3	1.07	0.7	0.84	0.49	0.44	-0.33	0.36	0.43	-0.32	0.24	0.39	-0.3	-0.47
D	AW551984	NM_178737	244810	expressed sequence AW551984 (AW551984)	2.06	0.46	-0.01	1.56	0.89	1.25	1.41	-0.65	-0.14	-0.13	-0.73	-0.72	-0.6	-0.68	-0.9
D	AI848381	NM_019435	104130	NADH dehydrogenase (ubiquinone) 1 beta subcomplex, 11 (Ndufb11)	0.18	1.23	0.92	0.82	0.79	1.08	0.79	-0.67	-0.29	0.19	0.25	-0.07	0.23	0.44	0.39
D	AW822201	NM_013599	17395	matrix metallopeptidase 9 (Mmp9)	0.82	0.35	-0.06	0.9	0.83	1.79	1.86	-0.18	-0.3	-0.4	-0.92	-1.06	-0.95	-1.28	-1.46
D	AA408329	NM_009875	12576	cyclin-dependent kinase inhibitor 1B (Cdkn1b)	0.9	1.41	1.12	1.68	1.32	0.86	0.65	-0.12	-1.06	-0.64	0.41	-0.5	-0.09	-0.5	-0.65
D	AI850616	NM_175244	76608	HECT domain containing 3 (Hectd3)	1.02	0.47	0.79	1.21	1.39	1.2	1.06	0.55	-0.72	-0.35	-0.25	-0.27	0.41	0.13	0.1
D	AI854263	NM_009297	20926	suppressor of Ty 6 homolog (S. cerevisiae) (Supt6h)	-0.07	1.61	0.16	1	-0.2	-0.42	-0.54	-0.65	-1.4	-1.31	0.24	-0.73	-0.36	-0.55	-0.9
D	AI847207	NM_016766	51812	microspherule protein 1 (Mcrs1)	0.55	0.82	1.55	0.16	0.56	-0.08	-0.46	-0.28	0.01	0.02	0.16	0.59	0.22	-0.81	-1.32
D	AI851574	NM_030700	80884	melanoma antigen, family D, 2 (Maged2)	1.02	0.15	0.75	1.19	0.82	0.93	0.8	-0.41	-1.07	-0.44	-0.58	-0.65	-0.49	-0.54	-0.87
D	AI849372	NM_028223	72392	transmembrane protein 175 (Tmem175)	0	1.31	1.1	-0.2	0	-0.25	-0.19	-0.34	0.85	0.75	-0.09	-0.3	-0.07	-0.04	-0.16
D	AI843635	NM_021344	57816	tescalcin (Tesc)	1.01	-0.02	1.42	-0.58	-0.27	0.41	1.48	-0.36	1	1.49	-0.28	0.07	0.3	0.27	0.04
D	AW547208	NM_183426	216161	strawberry notch homolog 2 (Drosophila) (Sbno2)	1.1	1.57	1.13	0.69	0.24	0.04	0.09	-0.44	-0.16	0.34	-0.5	-0.08	0.27	-0.02	-0.46
D	AI850555	NM_008416	16477	Jun-B oncogene (Junb)	0.78	2.13	2.05	0.61	0.16	-0.28	-0.4	-0.33	1	0.41	-0.83	0.4	-0.39	-1.47	-2.06
D	C76301	NM_008813	18605	ectonucleotide pyrophosphatase/phosphodiesterase 1 (Enpp1)	0.83	1.51	1.62	0.76	0.43	-0.12	-0.08	-0.45	0.29	0.58	-0.13	0.17	0.18	-0.29	-0.47
D	AW539555	NM_016773	53322	nucleobindin 2 (Nucb2)	1.47	-0.48	0.41	0.24	0.48	0.64	0.9	0.19	0.82	0.85	-0.14	0.03	0.66	0.34	0.06
D	AU023958	NM_029337	75560	E1A binding protein p400 (Ep400)	0.09	0.94	1.26	0.41	0.18	0.3	0.18	-0.24	0.07	0.55	-0.16	-0.03	0.27	-0.12	-0.4
D	C87703	NM_011173	19128	protein S (alpha) (Pros1)	1.01	1.35	1.17	1.43	0.92	0.63	0.4	-0.53	-0.85	-0.5	-0.48	-0.49	-0.07	-0.19	-0.35
D	AI841884	NM_139272	108148	UDP-N-acetyl-alpha-D-galactosamine:polypeptide N-acetylgalactosaminyltransferase 2 (Galnt2)	0.19	1.39	1.26	-0.03	0.04	-0.3	-0.26	-0.22	0.87	0.69	-0.15	-0.37	-0.14	-0.13	-0.13
D	AU041888	NM_018887	56050	cytochrome P450, family 39, subfamily a, polypeptide 1 (Cyp39a1)	0.36	0.92	0.1	1.51	0.67	-0.02	-0.26	-0.49	-0.55	-0.36	0.09	-0.63	-0.14	-0.54	-1.17
D	AI843576	NM_176831	66812	phosphopantothenoylcysteine decarboxylase (Ppcdc)	1.16	-0.13	1.56	-0.72	-0.29	0.39	1.59	-0.42	1.13	1.56	-0.29	0.06	0.27	0.27	0.06
D	AI838577	NM_022563	18214	discoidin domain receptor family, member 2 (Ddr2)	0.94	1.22	1.03	0.65	0.59	0.64	0.72	0.08	0.37	0.24	-0.59	-0.74	-0.54	-0.25	-0.07
D	AW544601	NM_023054	65961	UTP3, small subunit (SSU) processome component, homolog (S. cerevisiae (Utp3)	0.13	1.54	1.25	0.25	0.45	0.06	-0.28	-0.4	1.7	1.31	0.01	0.08	0.01	-0.32	-0.52
D	AI851605	NM_010840	17769	5,10-methylenetetrahydrofolate reductase (Mthfr)	1.29	-0.14	0.41	0.89	1.02	0.89	0.76	0.06	0.23	-0.13	-1.03	-0.26	-0.09	-0.62	-0.73
D	AU041666	NM_021474	58859	epidermal growth factor-containing fibulin-like extracellular matrix protein 2 (Efemp2)	0.97	1.75	1.23	0.66	0.37	0.21	0.38	-0.28	-0.16	0.19	-0.21	-0.49	-0.2	-0.32	-0.64
D	AW538058	NM_009627	11535	adrenomedullin (Adm)	1.96	0.43	0.22	1.71	1.8	1.49	1.19	-0.7	0.31	-0.1	-1.7	-1.77	-0.94	-1.15	-1.3
D	AW538840	NM_144808	213053	solute carrier family 39 (zinc transporter), member 14 (Slc39a14)	0.39	2.95	2.52	0.64	0.14	-0.29	-0.39	-0.28	1.96	1.37	-0.1	1.13	0.7	-0.44	-0.82
D	BE533138	NM_008416	16477	Jun-B oncogene (Junb)	0.91	2.17	2.03	0.72	0.22	-0.18	-0.27	-0.26	0.95	0.41	-0.73	0.84	-0.13	-2.08	-2.09
D	AI853172	NM_011673	22234	UDP-glucose ceramide glucosyltransferase (Ugcg)	2.11	0.68	0.98	0.82	0.56	0.7	0.92	0.63	0.03	0.12	-0.4	-0.4	0.02	-0.1	-0.28
D	AW553551	NM_001081298	99633	latrophilin 2 (Lphn2)	1.72	1.29	1.08	0.91	0.81	0.98	1.29	-0.24	0.19	0.35	-1.08	-0.98	-0.8	-0.52	-0.5
D	AI852104	NM_153319	27494	angiomotin (Amot)	1.3	-0.11	0.15	0.69	0.76	0.85	0.64	0.1	-1.06	-0.15	-0.37	-0.58	-0.68	-1	-1.53
D	AW556041	NM_009888|NM_001025575|NM_015780|NM_001029977	12628|545366|50702|214403	complement component factor h (Cfh)|cDNA sequence BC026782 (BC026782)|complement factor H-related 1 (Cfhr1)|predicted gene, EG214403 (EG214403)	-0.11	1.34	1.54	0.74	0.44	0.13	0.16	-0.72	0.17	0.75	0.09	0.39	0.66	0.54	0.44
D	AW537793	NM_011399	20524	solute carrier family 25 (mitochondrial carrier, peroxisomal membrane protein), member 17 (Slc25a17)	0.07	1.62	1.02	0.92	0.92	0.65	0.4	-0.68	0.36	0.68	0.14	0.2	0.34	-0.04	-0.28
D	AI839156	NM_009369	21810	transforming growth factor, beta induced (Tgfbi)	2.54	2.25	0.74	0.79	0.64	1.16	1.57	-0.08	-0.29	-1.61	-1.57	-1.05	-1.05	-0.83	-0.46
D	AI844713	NM_001034891|NM_001039552	381062	RIKEN cDNA 2210404J11 gene (2210404J11Rik)	0.78	1.13	0.99	1.2	1.07	0.88	0.92	0.15	-0.46	-0.19	-0.08	-0.13	-0.25	0.32	0.22
D	AI852492	NM_008778	18481	p21 (CDKN1A)-activated kinase 3 (Pak3)	1.71	0.8	0.78	1.42	0.66	0.59	0.44	-0.1	0.04	0.26	-0.54	-0.54	0.22	0.27	-0.3
D	AI854043	NM_025931	67042	RAB, member of RAS oncogene family-like 4 (Rabl4)	0.6	1.12	0.83	1.36	1.4	1.14	1.1	-0.16	-0.37	-0.2	-0.05	-0.02	0.3	-0.08	-0.38
D	AW544045	NM_024207	67819	Der1-like domain family, member 1 (Derl1)	1.06	0.2	1.21	0.23	0.64	1.04	1.73	-0.54	-0.34	0.03	-0.32	0.03	0.12	0.23	0.08
D	AW551760	NM_030694	80876	interferon induced transmembrane protein 2 (Ifitm2)	0.4	1.23	1.44	0.85	0.55	0.33	0.72	-0.18	0.01	0.34	0.18	0.22	0.2	-0.21	-0.26
D	AW558857	NM_029640|NM_180662	76510	trafficking protein particle complex 9 (Trappc9)	0.7	1.21	0.81	0.55	0.88	1.04	0.93	-0.1	0	0.34	0.07	0.33	0.49	0.54	0.43
D	AI851027	NM_026669	110213	testis enhanced gene transcript (Tegt)	0.93	0.95	0.87	0.64	0.76	1.15	1.56	-0.45	-0.17	-0.04	-0.12	-0.13	0.2	0.4	0.3
D	AI843052	NM_026486	67978	tectonic family member 2 (Tctn2)	0.49	1.24	0.99	0.92	0.52	0.17	0.11	-0.07	0.27	0.58	-0.02	0.33	0.54	-0.16	-0.43
D	AU042799	NM_008197	14958	H1 histone family, member 0 (H1f0)	0.23	1.13	0.48	1.19	0.66	0.22	0.16	-0.51	-1.43	-1.09	-0.31	-0.47	-0.57	-0.51	-0.53
D	AW537811	NM_001003948	98496	RIKEN cDNA 5033414K04 gene (5033414K04Rik)	-0.37	1.48	0.2	0.89	-0.25	-0.18	-0.41	-0.34	-0.3	0.02	0.56	0.19	-0.06	-0.32	-0.33
D	AW558411	NM_008144	14705	Bernardinelli-Seip congenital lipodystrophy 2 homolog (human) (Bscl2)	0.41	0.91	0.94	0.87	1.42	1.77	1.59	-0.5	-0.26	-0.07	-0.29	-0.23	-0.3	-0.04	-0.12
D	AW558168	NM_019953	56530	canopy 2 homolog (zebrafish) (Cnpy2)	1.08	1.28	1.11	1.02	0.92	0.85	1.02	-0.08	0.1	0.24	-0.17	-0.08	0.14	0.17	0.03
D	AI848233	NM_011897	24064	sprouty homolog 2 (Drosophila) (Spry2)	1.49	0.73	0.82	0.63	0.47	0.93	0.74	0.75	0.18	0.14	-0.94	0.05	-0.33	-0.26	-0.17
D	AI854132	NM_023544|NM_001017966	69994|68817	regulatory solute carrier protein, family 1, member 1 (Rsc1a1)|DNA-damage inducible protein 2 (Ddi2)	0.67	1.41	1.43	0.65	0.86	0.44	0.17	-0.29	0.94	0.89	-0.08	0.26	0.33	0	-0.23
D	AI838024	NM_021295	14768	LanC (bacterial lantibiotic synthetase component C)-like 1 (Lancl1)	1.27	1.46	1.22	1.26	1.3	1.1	1.27	-0.45	-0.31	-0.14	-0.15	-0.37	-0.18	-0.21	-0.34
D	AI852519	NM_153594	245867	protein-L-isoaspartate (D-aspartate) O-methyltransferase domain containing 2 (Pcmtd2)	0.85	1.06	1	1.42	1.16	0.72	0.6	0.31	-0.55	-0.12	0.2	0.3	0.5	0.36	0.31
D	AI845968	NM_008906|NM_001038492	19025	cathepsin A (Ctsa)	1.28	0.79	0.69	0.84	1.17	0.82	0.9	0.16	-0.1	-0.18	-0.7	-0.29	0.35	-0.18	-0.08
D	AI847396	NM_001042591	105171	arrestin domain containing 3 (Arrdc3)	0.72	1.55	1.45	0.91	1.32	1.14	0.72	0.11	-0.44	-0.22	0.01	-0.12	-0.53	-0.28	-0.09
D	AI849455	NM_010891	18000	septin 2 (Sept2)	0.87	1.37	1.53	0.09	0.14	-0.05	0.35	0.33	0.46	0.67	0.02	0.6	0.19	0.06	0.15
D	AI844208	NM_011992	26611	reticulocalbin 2 (Rcn2)	1.3	0.8	0.73	1.19	0.65	0.76	0.54	-0.15	-0.12	0.19	-0.36	-0.41	0.16	0.25	-0.14
D	AW552534	NM_009084	19981	ribosomal protein L37a (Rpl37a)	-0.09	0.98	1.42	0.87	0.74	0.17	-0.06	-0.27	0.07	0.55	0.49	0.24	0.35	-0.37	-0.7
D	AI840129	NM_012049	27045	nitrilase 1 (Nit1)	0.91	1.19	0.94	1.31	1	1.08	1.03	-0.14	-1.04	-0.49	0.03	0.09	0.26	0.31	0.56
D	C81388	NM_009196	20501	solute carrier family 16 (monocarboxylic acid transporters), member 1 (Slc16a1)	1.15	2.35	2.41	0.47	0.67	0.62	0.94	-0.76	1.65	0.18	-1.08	0.02	-0.27	-0.31	-0.12
D	AW551875	NM_020045	56748	NFU1 iron-sulfur cluster scaffold homolog (S. cerevisiae) (Nfu1)	1.09	1.17	1.02	1.43	1.37	1.12	1.43	-0.28	-0.86	-0.64	-0.3	-0.22	0.21	0.08	0.16
D	AW542466	NM_139272	108148	UDP-N-acetyl-alpha-D-galactosamine:polypeptide N-acetylgalactosaminyltransferase 2 (Galnt2)	0.19	1.43	1.33	-0.16	0.01	-0.28	-0.22	-0.2	0.93	0.74	-0.08	-0.28	-0.08	-0.09	-0.13
D	AW552278	NM_008537	17117	alpha-methylacyl-CoA racemase (Amacr)	1.07	1.46	1.23	0.81	1.1	0.75	0.84	-0.44	-0.54	0.05	-0.03	0.12	0.02	0.11	0.26
D	AI854066	NM_133219|NM_008105|NM_023887	14538	glucosaminyl (N-acetyl) transferase 2, I-branching enzyme (Gcnt2)	0.44	1.48	0.59	0.37	-0.02	-0.27	-0.35	-0.23	1.54	0.87	-0.4	0.1	0.54	0.4	0.5
D	AW550326	NM_007471	11820	amyloid beta (A4) precursor protein (App)	1.86	1.32	1.21	1.06	1.46	1.39	1.42	0.01	0.2	0.36	-0.24	-0.28	0.04	-0.18	-0.21
D	AI843720	NM_009806	12361	calcium/calmodulin-dependent serine protein kinase (MAGUK family) (Cask)	1.75	0.81	0.99	1.3	1.27	1.48	1.6	-0.17	0.28	0.12	-0.84	-0.85	-0.5	-0.46	-0.3
D	AI852978	NM_009686	11787	amyloid beta (A4) precursor protein-binding, family B, member 2 (Apbb2)	0.55	0.92	0.81	1.32	1.34	0.68	0.44	0.16	0.45	0.94	0.12	0.3	0.51	-0.08	-0.76
D	AW552585	NM_001113470|NM_146012	52468	CTD (carboxy-terminal domain, RNA polymerase II, polypeptide A) small phosphatase 2 (Ctdsp2)	1.37	1.41	1.3	1.71	1.44	1.1	0.94	0.01	-0.85	-0.33	-0.19	-0.28	0.05	-0.25	-0.63
D	AW537705	NM_023525	69719	carbamoyl-phosphate synthetase 2, aspartate transcarbamylase, and dihydroorotase (Cad)	0.5	0.52	0.99	1.3	1.42	1.12	0.78	-0.48	0.36	0.37	-0.72	-0.67	-0.42	-0.37	-0.51
D	AI846372	NM_012055	27053	asparagine synthetase (Asns)	1.11	0.42	1.31	0.38	0.75	1.1	1.5	0.07	0.1	0.02	-0.58	0.41	0.61	0.38	0.64
D	AW557680	NM_021345	57874	protein tyrosine phosphatase-like A domain containing 1 (Ptplad1)	0.34	1.16	1.39	0.48	0.94	0.65	0.5	0.14	1.01	1.11	0.13	0.68	0.54	0.28	0.07
D	AW546788	NM_009369	21810	transforming growth factor, beta induced (Tgfbi)	2.56	2.14	0.75	0.58	0.49	1.02	1.28	-0.23	-0.24	-0.99	-1.35	-0.88	-1	-0.76	-0.63
D	AW557848	NM_007656	12521	CD82 antigen (Cd82)	1.46	1.38	1.4	1.87	1.73	1.76	1.49	-0.64	-0.69	-0.85	-0.12	-0.04	-0.05	-0.51	-0.62
D	AU024719	NM_001081216	83946	pleckstrin homology domain interacting protein (Phip)	-0.07	-0.13	0.51	1.31	1.49	0.97	0.37	0.15	-0.22	0.35	0.32	0.52	0.78	0.49	0.03
D	AW543750	NM_029735	107508	glutamyl-prolyl-tRNA synthetase (Eprs)	0.95	0.07	0.92	0.28	0.69	1.09	1.46	-0.7	0.05	0.06	-1.05	-0.84	-0.67	-0.33	-0.34
D	AI844042	NM_007547	19261	signal-regulatory protein alpha (Sirpa)	0.85	1.25	0.81	0.58	0.75	1.02	1.06	-0.06	0.51	0.65	-0.42	-0.77	0.07	0.24	0.27
D	AI847285	NM_016693	53608	mitogen-activated protein kinase kinase kinase 6 (Map3k6)	-0.15	0.89	1.27	1.08	1.64	0.53	-0.18	-0.35	2.71	2.26	1.43	1.82	1.74	-0.38	-0.49
D	AU042831	NM_008913	19055	protein phosphatase 3, catalytic subunit, alpha isoform (Ppp3ca)	0.84	1.92	1.72	0.99	1.18	1.19	1.41	0.07	0.31	0.74	-0.48	-0.13	-0.31	-0.14	-0.12
D	AI844860	NM_025449	66257	nicolin 1 (Nicn1)	0.75	1.07	0.27	1.34	0.68	0.67	0.47	0.04	-1.17	-0.33	0.17	-0.15	0.26	0.14	-0.28
D	AI846587	NM_010629	16579	kinesin-associated protein 3 (Kifap3)	0.28	0.83	0.55	1.23	0.85	0.71	0.13	0.04	-0.59	-0.19	0.11	-0.16	0.33	0.07	-0.29
D	AI853729	NM_001114971|NM_001114970|NM_153081	216867	solute carrier family 16 (monocarboxylic acid transporters), member 11 (Slc16a11)	0.86	0.46	0.63	1.24	1.07	0.75	0.38	0.21	-0.08	0.49	-0.17	-0.12	0.27	-0.23	-0.52
D	AI844829	NM_178149	216505	phosphoinositide-3-kinase interacting protein 1 (Pik3ip1)	1.56	1.45	0.83	1.78	1.65	1.01	0.82	-0.01	-1.03	-0.91	-0.49	-0.14	0.33	-0.04	-0.52
D	AI839902	NM_001109991|NM_009929	12822	collagen, type XVIII, alpha 1 (Col18a1)	-0.11	0.78	2.13	2.24	1.84	1.6	1.17	-0.38	0.56	0.66	-0.33	0.3	-0.23	-0.62	-0.68
D	AW547618	NM_183146	212281	RIKEN cDNA A530054K11 gene (A530054K11Rik)	1.42	2.6	1.81	1.86	1.27	0.98	0.89	-0.31	-1.02	-0.3	-0.36	-0.8	-0.42	-0.51	-1.07
D	AI840252	NM_130862|NM_001037754	108100	brain-specific angiogenesis inhibitor 1-associated protein 2 (Baiap2)	-0.28	0.92	0.9	1.19	1.43	0.86	0.38	-0.49	0.89	0.85	0.09	0.92	0.71	-0.2	-0.36
D	AI842874	NM_019464	54673	SH3-domain GRB2-like B1 (endophilin) (Sh3glb1)	0.85	1.9	1.93	0.99	1.26	1.17	1.37	0.3	0.56	1.02	-0.26	0.05	-0.17	-0.12	-0.15
D	AU043374	NM_213660|NM_213659|NM_011486	20848	signal transducer and activator of transcription 3 (Stat3)	1.75	2.27	1.7	1.79	1.36	1.36	1.1	-0.57	0.47	0.35	-0.57	0.08	0.04	-0.63	-0.37
D	AW553315	NM_027015	57294	ribosomal protein S27 (Rps27)	0.53	0.82	1.24	0.73	0.9	0.48	0.31	-0.13	0.08	0.03	-0.14	-0.03	0.04	-0.67	-0.92
D	AW558267	NM_016910	53892	protein phosphatase 1D magnesium-dependent, delta isoform (Ppm1d)	-0.14	1.39	1.04	0.82	0.45	-0.09	-0.18	0.01	-0.06	0.3	0.37	-0.17	0.06	0.07	-0.08
D	AI854757	NM_175136	68867	ring finger protein 122 (Rnf122)	0.57	1.28	0.96	0.41	-0.02	-0.17	0.07	0.15	-0.87	-0.31	0.07	0.06	0.06	0.62	-0.1
D	AI836878	NM_010882	17984	necdin (Ndn)	0.74	-0.26	0.31	1.29	1.31	0.91	0.76	-0.26	0.13	-0.06	-0.07	0.09	0.37	-0.05	-0.03
D	AW553480	NM_025735	66734	microtubule-associated protein 1 light chain 3 alpha (Map1lc3a)	1.94	1.13	1	1.29	0.94	1.32	1.66	-0.33	0.33	0.13	-0.68	-0.69	-0.02	0.57	0.45
D	AI843196	NM_009642	11610	angiotensin II, type I receptor-associated protein (Agtrap)	1.06	1.65	1.34	1.46	1.42	0.99	0.72	-0.57	0.04	0.27	0.14	0.71	0.49	-0.82	-1.16
D	AI849179	NM_183208	328365	zinc finger, MIZ-type containing 1 (Zmiz1)	0.67	1.42	1.46	0.69	0.58	0.41	0.47	0.07	1.51	0.9	-0.11	0.2	-0.5	-0.2	-0.33
D	AW542320	NM_025965	107513	signal sequence receptor, alpha (Ssr1)	0.25	1.81	1.53	1.08	1.17	0.55	0.21	-0.48	1.17	1.26	0.22	0.2	0.16	-0.46	-0.55
D	AU044849	NM_145953	107869	cystathionase (cystathionine gamma-lyase) (Cth)	2.02	1.09	1.98	0.77	1.46	1.67	2.55	-1.57	-0.42	-0.67	-1.1	-0.52	-0.46	-0.42	-0.97
D	AU040374	NM_013864	29811	N-myc downstream regulated gene 2 (Ndrg2)	-0.35	1.28	0.7	1.47	1.44	0.52	-0.53	-0.76	-0.45	0.03	-0.53	-0.41	-0.17	-0.12	-0.34
D	AI840451	NM_008577	17254	solute carrier family 3 (activators of dibasic and neutral amino acid transport), member 2 (Slc3a2)	1.61	0.26	1.14	-0.05	0.34	0.73	1.3	-0.63	0.37	-0.04	-0.94	-0.72	-0.77	-0.96	-0.84
D	AI847094	NM_011399	20524	solute carrier family 25 (mitochondrial carrier, peroxisomal membrane protein), member 17 (Slc25a17)	0.06	1.54	1.05	0.98	0.87	0.73	0.45	-0.63	0.45	0.67	0.16	0.17	0.41	-0.06	-0.28
D	AI854026	NM_025449	66257	nicolin 1 (Nicn1)	0.72	0.95	0.37	1.23	0.66	0.69	0.63	0.21	-1.6	-0.52	0.05	-0.42	0.3	0.02	-0.14
D	AI851247	NM_008037	14284	fos-like antigen 2 (Fosl2)	1.45	1.94	1.53	0.84	0.73	0.23	-0.19	0.51	1.25	1.23	0.53	0.74	0.47	-0.72	-0.05
D	AI839109	NM_134131	106869	tumor necrosis factor, alpha-induced protein 8 (Tnfaip8)	0.38	1.21	0.71	0.63	0.5	0.28	0.25	-0.33	-0.28	0.02	-0.04	0.1	0.3	0.34	0.2
D	AW536523	NM_010907	18035	nuclear factor of kappa light polypeptide gene enhancer in B-cells inhibitor, alpha (Nfkbia)	-0.24	1.02	1.22	1.27	1.33	0.74	0.33	-0.27	1.38	1.28	0.29	0.82	0.97	0.29	-0.21
D	AU023815	NM_001081216	83946	pleckstrin homology domain interacting protein (Phip)	-0.15	0.09	0.35	1.33	1.59	1.02	0.46	0.1	-0.24	0.32	0.24	0.5	0.75	0.45	-0.02
D	BE531475	NM_001081216	83946	pleckstrin homology domain interacting protein (Phip)	-0.1	0.09	0.38	1.32	1.56	1	0.25	0.27	-0.2	0.34	0.29	0.5	0.71	0.46	0.05
D	AU041685	NM_025378|NM_030694|NM_001112715|NM_026820|NM_028968	66141|80876|68713|74482	interferon induced transmembrane protein 3 (Ifitm3)|interferon induced transmembrane protein 2 (Ifitm2)|interferon induced transmembrane protein 1 (Ifitm1)|interferon induced transmembrane protein 7 (Ifitm7)	2.6	2.7	2.69	2.67	1.99	1.73	1.64	-0.85	-0.34	0.07	-0.33	-0.77	-0.64	-1.27	-1.67
D	AW545809	NM_008577	17254	solute carrier family 3 (activators of dibasic and neutral amino acid transport), member 2 (Slc3a2)	1.59	0.27	1.26	-0.04	0.13	0.79	1.37	-0.68	0.43	0.01	-0.93	-0.67	-0.74	-0.89	-0.8
D	AU042652	NM_198862	216856	neuroligin 2 (Nlgn2)	1.49	0.71	0.48	0.99	0.55	0.64	0.61	0.45	-0.73	0.08	-0.49	0.03	0.3	0.28	0.01
D	AI851817	NM_007924	13716	elongation factor RNA polymerase II (Ell)	0.52	1.48	1.24	0.85	0.92	0.6	0.47	-0.22	0.47	0.48	-0.47	0.59	0.29	-0.22	-0.36
D	AW537792	NM_022310	14828	heat shock protein 5 (Hspa5)	1.1	-0.18	1.5	-0.82	-0.3	0.35	1.31	-0.34	1.09	1.63	-0.33	0.01	0.24	0.28	0.05
D	AI850915	NM_011673	22234	UDP-glucose ceramide glucosyltransferase (Ugcg)	2.29	0.81	1.12	0.96	0.61	0.67	1	0.65	0.08	0.08	-0.35	-0.37	0.06	-0.04	-0.3
D	AI846040	NM_178149	216505	phosphoinositide-3-kinase interacting protein 1 (Pik3ip1)	1.27	0.84	0.93	2.04	1.61	0.75	0.8	0.08	-1.45	-1.09	-0.45	-0.2	0.34	-0.05	-0.5
D	AW231037	NM_008413|NM_001048177	16452	Janus kinase 2 (Jak2)	1.5	1.33	1.38	0.64	0.29	0.39	0.47	0	0.24	-0.02	-0.41	-0.34	0.08	0.03	-0.16
D	AU046009	NM_001017966|NM_023544	68817|69994	DNA-damage inducible protein 2 (Ddi2)|regulatory solute carrier protein, family 1, member 1 (Rsc1a1)	0.76	1.54	1.4	0.75	0.95	0.46	0.21	-0.14	1.1	0.99	-0.25	0.38	0.42	0	-0.16
D	AI844600	NM_026281	67623	transmembrane 7 superfamily member 3 (Tm7sf3)	1.5	0.32	0.55	0.82	1.18	1.37	1.57	0.39	0.14	0.08	-0.55	0.02	0.08	0.07	0.34
D	AI846607	NM_172671	107515	leucine-rich repeat-containing G protein-coupled receptor 4 (Lgr4)	0.94	1.48	1.66	1.14	1.33	1.5	0.73	-0.62	-0.45	0.23	-0.1	0.07	-0.16	-0.64	-1.13
D	AI840122	NM_177390	338367	myosin ID (Myo1d)	1.47	0.41	-0.16	0.89	0.37	0.45	0.53	-0.73	1.29	0.93	-1	-0.44	0.3	-0.05	-0.15
D	AW536248	NM_001081298	99633	latrophilin 2 (Lphn2)	1.35	0.9	0.86	0.42	0.39	0.53	0.64	-0.32	-0.02	0.32	-0.69	-0.82	-0.56	-0.42	-0.45
D	AW552260	NM_001033175	76524	ceroid-lipofuscinosis, neuronal 6 (Cln6)	0.71	1.71	0.86	1.17	0.77	0.54	0.58	-0.4	-0.92	-0.42	-0.01	-0.58	-0.25	-0.5	-0.96
D	AU041202	NM_022417	64294	integral membrane protein 2C (Itm2c)	1.52	0.9	0.85	0.86	0.97	0.98	1.15	0.45	0.51	0.46	0.02	0.32	0.61	0.52	0.49
D	AW552114	NM_145705	28113	Terf1 (TRF1)-interacting nuclear factor 2 (Tinf2)	1.16	2.03	2.07	1.72	1.64	1.67	1.61	-0.82	-0.86	-0.17	-0.03	-0.9	-0.81	-0.65	-1
D	AU042511	NM_013632	18950	purine-nucleoside phosphorylase 1 (Pnp1)	0.64	1.87	1.56	1.35	1.32	0.86	0.49	-0.66	-0.53	0.87	0.92	0.77	0.88	-0.34	-0.56
D	AW553258	NM_009084	19981	ribosomal protein L37a (Rpl37a)	-0.14	1.11	1.55	0.79	0.82	0.22	-0.02	-0.34	0.16	0.26	0.26	0.29	0.33	-0.23	-0.74
D	AI849308	NM_053108	93692	glutaredoxin (Glrx)	-0.53	0.19	0.4	1.03	1.37	0.73	-0.11	0.07	2.49	2.08	0.59	0.74	0.9	0.6	0.45
D	AW544535	NM_025842	66914	vacuolar protein sorting 28 (yeast) (Vps28)	0.76	1.3	0.81	0.85	0.8	0.86	0.74	-0.49	-0.24	-0.01	-0.31	-0.26	0.01	-0.01	-0.11
D	AI851598	NM_026217	67526	autophagy-related 12 (yeast) (Atg12)	0.67	1.5	1.51	0.93	0.98	1.13	0.76	-0.24	1.15	0.78	0.37	0.37	0.41	-0.12	-0.15
D	AU044555	NM_019734	11886	N-acylsphingosine amidohydrolase 1 (Asah1)	1.33	0.33	0.24	0.84	0.67	0.99	1.04	-0.28	-0.1	-0.33	-0.69	-0.53	-0.01	-0.43	-0.4
D	AI849076	NM_010753	17122	Max dimerization protein 4 (Mxd4)	0.95	0.67	0.48	1.38	1.13	0.55	0.34	0.3	-0.13	-0.11	-0.34	-0.08	0.15	-0.27	-0.64
D	AU020425	NM_011116	18807	phospholipase D family, member 3 (Pld3)	1.66	1.22	0.97	1.21	1.38	1.41	1.44	0.35	0.04	-0.12	-0.39	-0.18	0.49	0.17	0.15
D	AI837888	NM_031177	81896	intraflagellar transport 122 homolog (Chlamydomonas) (Ift122)	0.96	1.18	1.03	1.23	1.14	1.02	0.76	0.42	-0.85	-0.36	0.2	0.28	0.56	0.35	0.48
D	AI854218	NM_001111052|NM_001111051|NM_019978	13175	doublecortin-like kinase 1 (Dclk1)	0.91	1.01	0.55	1.38	1.31	1.21	1.17	0.23	-0.08	0.57	0.19	0.13	0.55	-0.01	-0.19
D	AW546999	NM_023409	67963	Niemann Pick type C2 (Npc2)	1.03	0.66	0.74	0.46	0.83	1.46	1.72	0.13	0.59	0.87	0.37	0.37	0.71	0.17	0.13
D	AU042367	NM_153152	224904	RIKEN cDNA 2410015M20 gene (2410015M20Rik)	0.82	1.14	1.23	0.9	1.12	1.25	1.18	-0.27	0.13	0.43	0.22	0.09	0.41	0.48	0.44
D	AW556291	NM_007722	12778	chemokine (C-X-C motif) receptor 7 (Cxcr7)	1.63	2.55	1.8	0.87	0.63	0.75	0.84	-0.16	-0.11	-0.24	-0.65	-0.8	-0.53	-0.13	-0.29
D	AU019391	NM_019963	20847	signal transducer and activator of transcription 2 (Stat2)	1.99	0.68	0.44	1	0.66	0.91	1.06	-0.06	-0.76	-0.33	-0.14	-0.08	0.49	0.15	-0.06
D	AU023211	NM_153555	98193	WD repeat domain 42A (Wdr42a)	1.05	1.33	1.11	1.35	1.31	0.97	0.89	-0.05	-0.4	0.04	-0.28	0.14	0.16	0.16	0.07
D	AW549259	NM_009057	19729	recombination activating gene 1 activating protein 1 (Rag1ap1)	1.37	1.73	1.79	1.17	1.29	1.19	1.43	-0.23	-0.38	0.01	-0.19	0	0.14	-0.17	-0.23
D	AI849529	NM_008537	17117	alpha-methylacyl-CoA racemase (Amacr)	1.03	1.56	1.25	0.96	1	1.04	0.97	-0.3	-0.48	0.08	0.17	0.09	0.31	0.09	0.13
D	AU043044	NM_009705	11847	arginase type II (Arg2)	0.72	1.79	1.55	1.35	0.95	0.51	0.38	-0.37	0.48	0.5	0.22	0.43	0.43	0.48	0.63
D	AW547231	NM_010132	13797	empty spiracles homolog 2 (Drosophila) (Emx2)	1.16	1.34	1.4	1.15	0.98	0.8	0.89	-0.24	-0.3	-0.3	-0.27	-0.22	-0.05	-0.75	-0.46
D	AI845991	NM_028127	319710	FERM domain containing 6 (Frmd6)	1.39	0.54	0.6	0.84	0.71	0.93	0.99	0.39	-0.25	-0.04	0	0.56	0.49	0.03	-0.07
D	AI853668	NM_028027	52666	DNA segment, Chr 10, ERATO Doi 610, expressed (D10Ertd610e)	0.99	0.52	0.58	1.26	1.07	0.86	0.54	0.09	-0.12	0.46	-0.18	-0.01	0.31	-0.22	-0.53
D	AW558914	NM_011486|NM_213660|NM_213659	20848	signal transducer and activator of transcription 3 (Stat3)	1.83	2.08	1.87	1.6	1.44	1.13	1.22	-0.57	0.41	0.41	-0.33	0.12	-0.11	-0.28	-0.3
D	AU045552	NM_008512	16971	low density lipoprotein receptor-related protein 1 (Lrp1)	0.97	1.61	1.75	0.26	0.15	0.03	0.33	0.2	0.48	0.66	0.2	0.63	0.19	0.08	0.04
D	C79132	NM_030084	78308	G protein-coupled receptor 108 (Gpr108)	0.82	1.27	1.37	0.92	1.02	0.96	1.05	-0.14	-0.91	0.13	-0.18	-0.06	0.55	0.39	0.5
D	AW558556	NM_008916	19062	putative phosphatase (RP23-136K12.4)	1.07	1.25	1.1	1.57	1.43	1.37	1.09	-0.04	-0.39	-0.07	0.05	0.44	0.92	0.17	-0.12
D	C80267	NM_016884	15381	heterogeneous nuclear ribonucleoprotein C (Hnrnpc)	0.08	1.33	0.19	-0.03	-0.07	0.29	0.56	-0.57	0.09	0.14	-0.46	-0.25	0.59	1	0.7
D	AI854772	NM_013912	30878	apelin (Apln)	0.11	1.28	1.15	-0.73	-0.46	-0.32	-0.38	-0.56	-1.14	-0.89	-1.07	-0.3	0.15	0.43	0.18
D	AI844730	NM_027937	268932	CASK interacting protein 1 (Caskin1)	0.94	0.66	0.76	0.48	0.73	1.13	1.46	-0.47	-0.28	-0.02	-0.41	-0.22	0.08	0.36	0.33
D	AI852418	NM_146041	218138	GDP-mannose 4, 6-dehydratase (Gmds)	0.7	1.27	1.28	1.15	0.95	1.15	1.09	0.05	0.05	0.47	0.23	0.43	0.42	0.17	0.37
D	AI844280	NM_010741|NM_001099217|NM_010738	17067|100093633|110454	lymphocyte antigen 6 complex, locus C1 (Ly6c1)|lymphocyte antigen 6 complex, locus C2 (Ly6c2)|lymphocyte antigen 6 complex, locus A (Ly6a)	1.84	3.33	2.58	1.93	1.39	0.92	2.13	-1.76	-1.43	-0.54	-0.73	-1.81	-1.98	-1.78	-1.92
D	AI844072	NM_009255	20720	serine (or cysteine) peptidase inhibitor, clade E, member 2 (Serpine2)	1.03	2.51	1.28	0.92	0.82	0.99	1.31	0.02	0.06	0.08	-0.78	-1.38	-0.88	-0.53	-0.91
D	AW552080	NM_028778	74137	NUAK family, SNF1-like kinase, 2 (Nuak2)	1.66	0.68	0.95	0.88	1.19	1.39	1.67	-0.2	0.58	-0.18	-0.35	0.09	-0.19	-0.68	-0.38
D	AI848162	NM_001033231	192173	cDNA sequence BC003940 (BC003940)	1.28	1.39	1.34	1.09	1.13	1.24	1.3	0.07	0.04	0.25	0.27	0.21	0.4	0.44	0.3
D	AA407811	NM_010052	13386	delta-like 1 homolog (Drosophila) (Dlk1)	0.36	0.64	0.77	1.17	1.59	2	1.94	0.41	0.41	0.57	0.06	-0.84	-0.82	-0.67	-0.81
D	AW553179	NM_029832	77006	RIKEN cDNA 2600009E05 gene (2600009E05Rik)	0.86	1.52	1.2	0.65	0.75	1.09	1.32	-0.15	0.06	0.44	0.39	0.19	0.33	0.67	0.63
D	AI851143	NM_026516	68027	transmembrane protein 178 (Tmem178)	0.82	1.76	1.62	0.96	1.05	0.66	0.38	0.22	1.3	1.17	0	0.64	1.13	0.36	0.27
D	AW548397	NM_025335	66074	transmembrane protein 167 (Tmem167)	0.29	1.39	1.49	0.83	0.85	0.48	0.48	-0.21	1.02	1.32	0.98	0.86	0.77	0.17	-0.07
D	AW549671	NM_153198	73389	high mobility group box transcription factor 1 (Hbp1)	1.27	0.79	1.09	1.46	1.35	1.13	1.23	0.26	-0.58	-0.11	0.02	0.18	0.47	0.35	0.07
D	AI848996	NM_026191	67487	DEAH (Asp-Glu-Ala-His) box polypeptide 40 (Dhx40)	0.89	1	0.77	1.18	0.93	0.81	0.8	-0.17	-0.44	-0.48	-0.15	-0.1	0.18	0.59	0.43
D	AI846130	NM_177364	268396	SH3 and PX domains 2B (Sh3pxd2b)	0.81	1.29	1.61	0.66	0.84	0.42	0.31	0.22	1.3	0.66	0.15	0.48	0.42	0.1	0.02
D	AI842322	NM_001037136|NM_178119	347722	centaurin, gamma 2 (Centg2)	1.27	0.51	0.52	0.75	0.66	0.85	0.98	0.26	-0.29	0.06	-0.53	-0.43	0.42	0.07	0.22
D	AI847431	NM_026942	69106	stomatin-like 1 (Stoml1)	1.34	0.77	0.88	1.23	1.12	1.18	1.22	0.23	-0.53	-0.27	-0.09	0.17	0.51	0.38	-0.03
D	AI849175	NM_001081216	83946	pleckstrin homology domain interacting protein (Phip)	0.04	0.35	0.59	1.55	1.64	1.07	0.23	0.04	-0.25	0.25	0.41	0.44	0.79	0.3	0.02
D	AW552057	NM_133903	100689	spondin 2, extracellular matrix protein (Spon2)	1.73	0.45	1.01	0.83	1.25	1.26	1.6	-0.2	0.63	-0.1	-0.45	0.06	-0.15	-0.88	-0.44
D	AW546697	NM_008906|NM_001038492	19025	cathepsin A (Ctsa)	1.57	0.94	0.89	1.08	1.39	0.98	1.18	0.27	-0.06	-0.1	-0.76	-0.25	0.44	-0.15	0.01
D	AU040867	NM_015754	26450	retinoblastoma binding protein 9 (Rbbp9)	0.77	1.22	1.24	1.38	1.22	0.87	0.6	-0.01	-0.88	-0.3	-0.04	0.18	0.42	0.28	0.23
D	AW548212	NM_026167	67455	kelch-like 13 (Drosophila) (Klhl13)	0.46	0.9	1.16	1.06	1.38	1.13	0.92	-0.26	-0.14	-0.01	-0.03	-0.04	-0.03	-0.31	-0.6
D	AI841252	NM_019953	56530	canopy 2 homolog (zebrafish) (Cnpy2)	1.23	1.27	1.09	1.09	1.01	0.86	1	0.05	-0.21	0.04	-0.16	-0.09	0.19	0.21	0.16
D	AU023989	NM_026217	67526	autophagy-related 12 (yeast) (Atg12)	0.61	1.6	1.4	0.88	0.88	0.99	0.83	-0.27	1.15	0.8	0.11	0.42	0.47	-0.1	-0.11
D	AU019422	NM_028076	72053	transmembrane and ubiquitin-like domain containing 2 (Tmub2)	1.06	1.01	0.59	1.28	0.92	0.83	0.77	-0.02	-0.81	-0.24	0	-0.05	0.28	0.15	0.07
D	AW545445	NM_153533	209039	tensin like C1 domain-containing phosphatase (Tenc1)	0.98	1	1.3	1.2	1.65	1.36	1.46	0.07	-0.17	0.06	0.13	0.37	0.39	-0.01	0.31
D	AW553207	NM_010097	13602	SPARC-like 1 (mast9, hevin) (Sparcl1)	0.17	0.5	0.8	0.82	1.78	0.58	0.12	0.67	0.42	0.26	-0.34	0.22	0.99	1.06	0.77
D	C81254	NM_026029	67201	glyoxalase domain containing 4 (Glod4)	0.29	1.67	2	1.25	3.03	0.91	0.52	-0.36	-0.71	-0.27	0.04	-0.13	0.03	0.01	0
D	AW536465	NM_028027	52666	DNA segment, Chr 10, ERATO Doi 610, expressed (D10Ertd610e)	1.09	0.54	0.68	1.27	1.16	0.78	0.62	0.05	-0.14	0.49	-0.15	-0.03	0.35	-0.18	-0.53
D	AI849516	NM_025335	66074	transmembrane protein 167 (Tmem167)	0.32	1.39	1.51	0.79	0.89	0.71	0.53	-0.17	1.16	1.45	1	0.86	0.79	0.15	-0.07
D	AW546446	NM_010683	226519	laminin, gamma 1 (Lamc1)	0.96	1.47	1.29	0.91	0.82	0.69	0.89	0.13	1.22	1.03	0.37	0.61	0.66	0.74	0.75
D	AI847997	NM_025362	66114	Williams-Beuren syndrome chromosome region 18 homolog (human) (Wbscr18)	0.83	1.27	1.14	0.86	1.06	0.97	1.17	-0.13	-0.01	0.24	-0.06	0.14	0.4	0.44	0.33
D	AI841771	NM_026859	68877	MAF1 homolog (S. cerevisiae) (Maf1)	2.51	2.42	1.88	2.04	1.72	2.43	2.9	-1.28	-0.73	-0.07	-0.68	-0.82	-1.17	-1.12	-1.23
D	AI854245	NM_026824	68730	dihydrouridine synthase 1-like (S. cerevisiae) (Dus1l)	1.06	0.99	1.28	1.25	1.37	1.22	1.14	0.06	0.33	0.67	-0.05	0.32	0.48	0.07	-0.25
D	AI841311	NM_026160	67443	microtubule-associated protein 1 light chain 3 beta (Map1lc3b)	1.27	1.09	1.01	1.29	1.39	1.07	1.2	0.12	-0.46	-0.42	-0.28	0.12	0.39	0.13	0.12
D	AI841111	NM_008529	17069	lymphocyte antigen 6 complex, locus E (Ly6e)	1.65	1.54	1.25	1.08	0.98	1.43	1.72	-0.96	-0.56	-0.08	-0.65	-0.57	-0.84	-1	-1.15
D	AW549916	NM_133918	100952	elastin microfibril interfacer 1 (Emilin1)	1.14	1.29	0.78	1.4	1.38	1.24	1.06	0.01	-1.1	-0.39	-0.11	-0.09	0.18	0.01	-0.28
D	AI853795	NM_009371	21813	transforming growth factor, beta receptor II (Tgfbr2)	1.1	1.36	1.7	1.11	1.03	0.89	0.91	-0.04	0.44	0.69	0.51	0.71	0.15	-0.16	-0.17
D	AW547247	NM_001033225	108767	proline-rich nuclear receptor coactivator 1 (Pnrc1)	1.09	1.59	1.11	1.38	1.1	0.96	1.15	0.12	-0.92	-0.54	0.3	0.44	0.46	0.46	0.54
D	AI848984	NM_008960	19211	phosphatase and tensin homolog (Pten)	1.16	0.75	0.79	1.28	1.36	1.04	0.84	0.17	0.79	0.98	0.62	0.68	0.89	0.34	0.18
D	AW536803	NM_008529	17069	lymphocyte antigen 6 complex, locus E (Ly6e)	1.63	1.49	1.04	1.17	0.96	1.54	1.83	-0.94	-0.56	-0.1	-0.59	-0.64	-0.76	-1.05	-1.22
D	AI854707	NM_177632	224093	cDNA sequence BC022623 (BC022623)	1.48	1.02	1.17	1.31	1.47	1.16	0.89	0.22	-0.26	-0.36	-0.7	-0.36	0.02	-0.16	-0.25
D	AI844507	NM_025445	66251	ADP-ribosylation factor GTPase activating protein 3 (Arfgap3)	1.12	0.86	0.83	1.22	1.2	1.01	1.02	-0.01	-0.05	-0.15	-0.5	-0.01	0.25	0.16	0.13
D	AW552253	NM_011250|NM_010241	19651|14339	retinoblastoma-like 2 (Rbl2)|thymoma viral proto-oncogene 1 interacting protein (Aktip)	0.7	1.22	0.55	1.44	1.1	0.94	0.95	0.35	-0.68	-0.28	0.33	-0.05	0.36	0.41	0.44
D	AW557717	NM_133247|NM_001076676	170822	ubiquitin specific peptidase 33 (Usp33)	1.47	1.41	1.79	2.07	1.91	1.79	1.68	-0.52	-0.83	-0.69	-0.4	-0.04	0.4	-0.15	-0.56
D	AI842333	NM_001111052|NM_001111051|NM_019978	13175	doublecortin-like kinase 1 (Dclk1)	0.69	0.47	0.37	1.48	1.22	1.54	1.23	0.44	-0.33	0.62	-0.02	0.3	0.43	-0.1	-0.17
D	AW537026	NM_019744|NM_001033988	27057	nuclear receptor coactivator 4 (Ncoa4)	0.25	0.68	1.3	0.42	1.66	1.4	0.87	-0.29	0.89	0.83	-0.23	0.15	0.35	0.33	0.62
D	AI851503	NM_012032	26943	serine incorporator 3 (Serinc3)	1.83	1.36	1.31	1.81	1.38	1.46	1.33	-0.04	0.1	-0.17	-0.26	-0.19	0.15	0.19	0.39
D	AI836902	NM_010361	14872	glutathione S-transferase, theta 2 (Gstt2)	0.69	1.51	1.47	1.06	1.14	0.88	0.93	-0.11	0.33	0.72	-0.3	0.4	0.27	-0.45	-0.05
D	AU020105	NM_010422	15212	hexosaminidase B (Hexb)	1.68	0.76	0.79	1.39	1.81	1.55	1.72	0.36	0.15	-0.47	-0.65	-0.36	0.17	-0.12	0.13
D	AW556467	NM_001123372|NM_001123370|NM_001039552	100041621|100041574|381062	hypothetical protein LOC100041621 (LOC100041621)|RIKEN cDNA 9030025P20 gene (9030025P20Rik)|RIKEN cDNA 2210404J11 gene (2210404J11Rik)	0.78	0.68	0.94	1.25	1.59	1.26	0.97	0.08	-0.24	0.01	-0.04	0	0.31	0.13	-0.06
D	AW557471	NM_173182	72007	fibronectin type III domain containing 3B (Fndc3b)	0.93	1.4	1.55	0.76	1.13	0.99	1.06	0.27	1.45	0.86	0.24	0.71	0.61	0.27	0.43
D	AI853706	NM_027871	71704	Rho guanine nucleotide exchange factor (GEF) 3 (Arhgef3)	0.33	1.2	1.49	1.41	1.23	1.01	0.92	-0.04	0.29	0.17	0.02	0.08	0.28	0.02	0.07
D	AI842158	NM_009806	12361	calcium/calmodulin-dependent serine protein kinase (MAGUK family) (Cask)	1.87	0.77	0.89	1.3	1.28	1.46	1.56	-0.19	0.07	0.11	-0.75	-0.89	-0.63	-0.54	-0.51
D	AW553586	NM_175483	235406	sorting nexin 33 (Snx33)	1.25	0.72	1.07	1.15	1.58	1.17	1.13	0.19	0.47	0.25	-0.14	0.33	0.22	-0.12	-0.13
D	AW549588	NM_025362	66114	Williams-Beuren syndrome chromosome region 18 homolog (human) (Wbscr18)	0.72	1.26	1.21	0.87	1.07	0.98	1.05	-0.21	0	0.22	0.11	0.09	0.3	0.35	0.26
D	C85135	NM_008749	18220	nucleobindin 1 (Nucb1)	1.33	0.88	0.72	0.81	0.96	1.02	1.02	0.05	-0.02	0.19	-0.22	-0.01	0.21	-0.05	0.04
D	AU017050	NM_172134	216134	pyridoxal (pyridoxine, vitamin B6) kinase (Pdxk)	1.05	0.68	1.39	0.68	1.21	1.09	1.33	-0.27	1.4	1.31	-0.5	0.6	0.32	-0.26	-0.15
D	AW547850	NM_033575|NM_033595|NM_033583|NM_033591|NM_033578|NM_033590|NM_033581|NM_033594|NM_033582|NM_033586	93700|93724|93708|93716|93703|93715|93706|93723|93707|93711	protocadherin gamma subfamily B, 2 (Pcdhgb2)|protocadherin gamma subfamily A, 12 (Pcdhga12)|protocadherin gamma subfamily C, 5 (Pcdhgc5)|protocadherin gamma subfamily A, 8 (Pcdhga8)|protocadherin gamma subfamily B, 6 (Pcdhgb6)|protocadherin gamma subfamily A, 7 (Pcdhga7)|protocadherin gamma subfamily C, 3 (Pcdhgc3)|protocadherin gamma subfamily A, 11 (Pcdhga11)|protocadherin gamma subfamily C, 4 …	1.15	1.25	1.13	0.81	1.03	1	1.13	0.08	-0.45	-0.39	-0.52	-0.06	0.11	0.28	0.33
D	AW545279	NM_026669	110213	testis enhanced gene transcript (Tegt)	0.83	0.88	1.02	0.7	0.8	1.14	1.57	-0.48	-0.15	-0.01	-0.14	-0.07	0.21	0.43	0.32
D	AI840748	NM_018788	54616	exostoses (multiple)-like 3 (Extl3)	0.01	1.22	1.55	1.45	1.72	1.39	0.89	-0.25	-0.02	0.3	0.4	0.57	0.45	0.03	-0.15
D	AW556413	NM_172964	268970	Rho GTPase activating protein 28 (Arhgap28)	1.16	1.01	0.96	1.47	1.48	1.28	1.25	0.37	-0.12	-0.15	-0.32	-0.32	-0.23	-0.33	-0.5
D	BE371789	NM_023275	80837	ras homolog gene family, member J (Rhoj)	0.73	1.89	1.64	2.14	2.12	1.37	1.38	-0.38	2.3	1.41	-0.36	-0.18	-0.34	-0.8	-0.62
D	AW556068	NM_009712	11881	arylsulfatase B (Arsb)	0.89	1.03	0.94	1.14	1.42	1.41	1.33	0.34	-0.05	-0.01	-0.11	-0.04	0.24	0.1	-0.01
D	AI852316	NM_027180|NM_001040112|NM_001040111|NM_198096	69710	centaurin, delta 2 (Centd2)	1.13	0.16	0.61	1.52	1.65	1.18	0.96	-0.29	0.92	0.75	0.75	0.84	0.82	-0.15	-0.43
D	AI854418	NM_001025615|NM_026202	67501	coiled-coil domain containing 50 (Ccdc50)	0.62	0.66	1	1.58	1.36	1.12	1	0.37	0.75	0.72	0.18	0.56	0.59	0.16	0.17
D	AI842486	NM_145970	212139	coiled-coil and C2 domain containing 1A (Cc2d1a)	0.91	1.09	1.51	0.88	1.11	0.93	1.04	-0.21	-0.11	0.18	-0.11	0.13	0.1	-0.04	-0.21
D	AI852237	NM_013758	27360	adducin 3 (gamma) (Add3)	-0.08	1.46	1.48	1.27	1.14	0.52	0.62	0.13	0.24	0.61	0.71	0.93	0.52	0.09	0.31
D	AW556431	NM_146131	229534	pre-B-cell leukemia transcription factor interacting protein 1 (Pbxip1)	1.85	1.05	1.14	1.43	1.31	1.31	1.48	0.04	-0.15	-0.29	-0.49	-0.25	0.11	-0.13	-0.26
D	AI854206	NM_010422	15212	hexosaminidase B (Hexb)	1.55	0.59	0.66	1.22	1.53	1.5	1.51	0.42	0.2	-0.34	-0.62	-0.36	0.17	-0.08	0.12
D	AU021489	NM_026160	67443	microtubule-associated protein 1 light chain 3 beta (Map1lc3b)	1.26	1.19	1.01	1.41	1.42	1.04	1.19	0.21	-0.5	-0.39	-0.24	0.12	0.45	0.09	0.14
D	AI839536	NM_178608	52250	receptor accessory protein 1 (Reep1)	0.13	0.63	1.13	0.3	1.57	1.32	0.8	-0.14	0.92	0.89	-0.18	0.2	0.34	0.34	0.55
D	AI854854	NM_011663	22183	zinc finger (CCCH type), RNA binding motif and serine/arginine rich 1 (Zrsr1)	0.65	0.26	0.28	0.94	1.35	1.06	0.94	0.15	0.14	-0.09	-0.11	-0.06	0.52	0.43	0.37
D	AU041363	NM_031177	81896	intraflagellar transport 122 homolog (Chlamydomonas) (Ift122)	0.96	1.2	1	1.34	0.93	0.98	0.98	0.43	-0.97	-0.38	0.11	0.3	0.61	0.37	0.49
D	AI846793	NM_145138	217718	NIMA (never in mitosis gene a)-related expressed kinase 9 (Nek9)	0.89	1.16	1.03	1.22	1.19	0.89	1.01	0.16	0.36	0.67	0.26	0.51	0.59	0.31	0.29
D	AI840878	NM_175606	74318	HOP homeobox (Hopx)	0.2	0.64	1.12	1.43	1.4	1.18	0.87	-0.42	0.31	0.36	-0.19	0.1	0.42	0.45	0.2
D	AW553155	NM_021296	17714	GrpE-like 2, mitochondrial (Grpel2)	0.31	0.65	0.81	0.72	1.82	0.77	0.42	0.24	0.28	0.14	-0.39	-0.07	0.56	0.74	0.66
D	AW553038	NM_009713	11883	arylsulfatase A (Arsa)	1.59	1.19	0.81	1.36	1.38	1.42	1.49	0.31	-0.33	-0.43	-0.43	-0.08	0.46	0.14	0.09
D	AU042961	NM_001109991|NM_009929	12822	collagen, type XVIII, alpha 1 (Col18a1)	-0.01	0.75	1.91	1.94	1.85	1.55	1.21	-0.27	0.5	0.59	-0.34	0.24	-0.04	-0.29	-0.54
D	AI854778	NM_172409	71409	formin-like 2 (Fmnl2)	0.56	0.4	0.73	1.2	1.29	1.02	0.62	0.38	0.96	0.83	0.2	0.64	0.73	0.59	0.49
D	AU018783	NM_026054	67246	RIKEN cDNA 2810474O19 gene (2810474O19Rik)	0.85	1.01	0.67	1.33	1.71	1.79	1.69	-0.11	0.06	0.18	-0.16	0.05	-0.06	-0.07	-0.5
D	AI846398	NM_025378	66141	interferon induced transmembrane protein 3 (Ifitm3)	2.41	2.75	2.49	2.47	1.92	1.69	1.57	-0.85	-0.31	0.08	-0.36	-0.75	-0.64	-1.2	-1.57
D	AU016998	NM_173752	216551	RIKEN cDNA 1110067D22 gene (1110067D22Rik)	1.81	1.29	1.03	1.86	1.88	1.93	1.39	-0.64	0.31	0.6	-0.18	-0.39	0.31	-0.38	-0.67
D	AI851630	NM_013632	18950	purine-nucleoside phosphorylase 1 (Pnp1)	0.62	1.94	1.63	1.32	1.46	1.08	0.62	-0.63	-0.59	0.87	0.82	0.75	0.85	-0.28	-0.52
D	AI851358	NM_025526	66383	IscU iron-sulfur cluster scaffold homolog (E. coli) (Iscu)	0.24	1.85	1.5	0.28	0.81	0.9	1.11	-0.29	1.06	1.02	0.13	0.11	0.39	0.86	0.91
D	AI837104	NM_213660|NM_213659|NM_011486	20848	signal transducer and activator of transcription 3 (Stat3)	1.88	2.18	1.94	1.87	1.66	1.35	1.38	-0.56	0.39	0.42	-0.29	0.1	-0.2	-0.41	-0.4
D	BE381902	NM_007737	12832	collagen, type V, alpha 2 (Col5a2)	2.21	1.29	1.68	1.79	1.89	1.85	2.01	-0.18	0.07	0	-0.55	-0.37	-0.17	0.08	0.02
D	AW556642	NM_007428	11606	angiotensinogen (serpin peptidase inhibitor, clade A, member 8) (Agt)	0.14	1.08	1.8	1.64	1.7	1.2	0.56	-0.3	0.13	0.26	0.2	0.96	1.25	0.73	0.23
D	AI839340	NM_153152	224904	RIKEN cDNA 2410015M20 gene (2410015M20Rik)	0.89	1.27	1.37	0.91	1.12	1.22	1	-0.37	0.09	0.41	0.28	0.07	0.51	0.58	0.47
D	AI844780	NM_144917	232089	RNA binding motif and ELMO domain 1 (Rbed1)	0.34	0.94	0.93	1.22	1.08	0.95	0.76	0.05	-0.12	0.28	-0.11	0.35	0.63	0.64	0.58
D	AI838761	NM_146162	231633	transmembrane protein 119 (Tmem119)	1.47	2.28	2.06	1.44	1.64	1.29	1.16	-0.55	1.95	1.29	-0.33	-0.23	-0.05	-0.59	-0.74
D	AW551586	NM_029626	76485	glycosyltransferase 8 domain containing 1 (Glt8d1)	1.21	0.73	0.9	1.33	1.29	1.43	1.41	0.4	-0.31	-0.04	-0.04	0.1	0.5	0.3	0.16
D	AI851074	NM_009057	19729	recombination activating gene 1 activating protein 1 (Rag1ap1)	1.56	1.83	1.87	1.39	1.46	1.42	1.58	-0.24	-0.46	0	-0.3	-0.04	0.17	-0.13	-0.25
D	AW547270	NM_025812	66867	high mobility group 20A (Hmg20a)	0.75	0.85	0.7	0.78	0.94	1.27	1.44	0.29	-0.02	0.27	0	0.16	0.26	0.35	0.62
D	C87394	NM_030180	78787	ubiquitin specific peptidase 54 (Usp54)	0.84	2.24	1.86	1.86	1.26	0.77	0.51	-0.59	0.65	0.57	0.3	0.59	0.49	0.6	0.76
D	AW546272	NM_010683	226519	laminin, gamma 1 (Lamc1)	0.89	1.36	1.31	0.9	0.9	0.6	0.76	0.19	1.37	1.13	0.34	0.71	0.68	0.74	0.64
D	AI854367	NM_053159	94062	mitochondrial ribosomal protein L3 (Mrpl3)	1.56	0.82	0.77	0.92	0.52	1.1	1.31	-1.37	-1.26	-0.93	-0.77	-1.23	-1.12	-0.83	-0.88
D	AW547365	NM_133891	100434	solute carrier family 44, member 1 (Slc44a1)	0.86	1.34	1.28	1.44	1.3	1.38	1.6	-0.14	0.16	0.6	0.12	0.03	0.41	0.29	-0.04
D	AI839869	NM_022417	64294	integral membrane protein 2C (Itm2c)	1.42	0.83	0.85	0.87	0.9	1.08	1.16	0.52	0.58	0.4	0.12	0.3	0.65	0.56	0.45
D	AI842968	NM_011416|NM_026003	67155	SWI/SNF related, matrix associated, actin dependent regulator of chromatin, subfamily a, member 2 (Smarca2)	0.62	1.05	1.05	1.28	1.3	1.23	1.25	0.23	-0.38	-0.02	0.12	0.27	0.37	0.42	0.66
D	AI845395	NM_031997|NM_001033759	83921	transmembrane protein 2 (Tmem2)	0.88	1.17	1.25	0.88	1.15	1.23	1.17	-0.33	0.11	0.49	0.24	0.08	0.38	0.59	0.48
D	AU042493	NM_023056	65963	transmembrane protein 176B (Tmem176b)	1.63	1.75	1.79	2.4	2.09	1.87	1.84	-0.62	-0.91	-0.84	-0.36	-0.07	0.3	-0.25	-0.53
D	AU016000	NM_144866	225363	eukaryotic translation termination factor 1 (Etf1)	0	1.22	0.94	2.1	1.79	1.95	1.48	-1.59	1.19	0.84	-0.18	-0.27	0.18	0.23	0.1
D	AW557622	NM_011546	21417	zinc finger E-box binding homeobox 1 (Zeb1)	1	0.79	0.88	1.53	1.57	0.82	0.7	0.45	0.02	-0.2	0.37	0.8	0.43	0.21	0.37
D	AW544864	NM_026776	28084	vacuolar protein sorting 25 (yeast) (Vps25)	0.69	1.23	1.23	0.68	1.1	1.34	1.39	-0.17	0.1	0.43	0.29	0.28	0.55	0.72	0.82
D	AI853863	NM_001083891|NM_030087	78330	RIKEN cDNA 1500032D16 gene (1500032D16Rik)	0.23	1.22	1.22	0.82	0.85	1.03	1.04	-0.28	-0.16	0.11	0.32	0.39	0.62	0.62	0.81
D	AW552227	NM_133947	101706	nuclear mitotic apparatus protein 1 (Numa1)	0.78	1.61	2.04	1.74	1.67	1.44	1.41	-0.07	-0.73	-0.12	0.06	-0.09	0.03	0.03	-0.27
D	AI842296	NM_054042	70445	CD248 antigen, endosialin (Cd248)	0.72	0.89	1.21	1.05	1.65	1.53	1.53	0.26	-0.11	0.37	0.23	0.35	0.6	0.26	0.05
D	AW544992	NM_173182	72007	fibronectin type III domain containing 3B (Fndc3b)	0.92	1.49	1.64	0.88	1.2	1.05	1.06	0.17	1.47	0.85	0.21	0.68	0.61	0.3	0.26
D	AW558804	NM_001081045	76719	RIKEN cDNA 1700081L11 gene (1700081L11Rik)	1.16	1.42	1.34	1.15	1.38	1.16	1.12	0.44	0.45	0.54	0.37	0.87	0.78	0.35	0.43
D	C75972	NM_024412	12733	chloride channel Ka (Clcnka)	1.37	-0.14	-0.02	0.35	0.44	0.58	1.2	-0.25	-0.64	-0.47	-0.97	-0.58	-0.14	-0.63	-0.77
D	C79482	NM_010683	226519	laminin, gamma 1 (Lamc1)	0.79	1.33	1	0.75	0.77	0.6	0.7	0.26	1.56	1.2	0.41	0.81	0.79	0.84	0.89
D	AU043497	NM_007464	11796	baculoviral IAP repeat-containing 3 (Birc3)	1.42	1.65	1.78	1.79	1.6	1.4	1.36	0.22	0.36	0.16	-0.25	0.47	0.28	0.08	-0.1
D	AW557082	NM_011179	19156	prosaposin (Psap)	1.05	0.98	1.01	0.98	1.39	1.19	1.26	0.31	0.29	0.08	-0.08	0.55	0.94	0.66	0.63
D	AI843648	NM_009713	11883	arylsulfatase A (Arsa)	1.62	1.26	0.96	1.45	1.38	1.51	1.74	0.26	-0.28	-0.55	-0.37	-0.15	0.55	0.19	0.12
D	AI848418	NM_172772	235461	RIKEN cDNA B230380D07 gene (B230380D07Rik)	1.22	0.6	0.82	1.68	1.37	1.07	1.1	0.32	-0.17	-0.26	-0.05	0.8	0.63	0.33	0.46
D	AI848175	NM_026122|NM_175074	94353	high mobility group nucleosomal binding domain 3 (Hmgn3)	0.06	0.8	1.32	2.1	2.32	1.33	0.55	-0.41	-0.14	-0.09	-0.06	0.28	0.74	0.4	0.15
D	AI848275	NM_026432	67887	transmembrane protein 66 (Tmem66)	1.4	1.11	1.47	0.69	1.01	1.47	1.93	-0.18	0.03	0.18	-0.31	-0.19	0.14	0.56	0.76
D	AI851073	NM_001033238	208650	Casitas B-lineage lymphoma b (Cblb)	0.96	1.68	1.58	1.18	1.34	0.7	0.59	0.76	1.21	1.29	0.48	0.97	1.09	0.55	0.24
D	AI851470	NM_013671	20656	superoxide dismutase 2, mitochondrial (Sod2)	0.32	1.74	1.76	0.48	0.68	1.09	1.04	-0.27	0.65	0.84	-0.04	0.39	0.48	0.72	0.95
D	AI851329	NM_172974	26895	COP9 (constitutive photomorphogenic) homolog, subunit 7b (Arabidopsis thaliana) (Cops7b)	1.52	2.08	2.23	2.31	2.28	1.76	1.57	-0.32	-0.83	-0.35	-0.52	-0.35	-0.27	-0.18	-0.56
D	AI847745	NM_008960	19211	phosphatase and tensin homolog (Pten)	1.57	0.87	0.82	1.49	1.56	1.35	1.22	0.19	0.83	1.03	0.56	0.66	1.02	0.4	0.29
D	AW538602	NM_026432	67887	transmembrane protein 66 (Tmem66)	1.55	0.96	1.35	0.81	0.95	1.46	1.8	-0.22	0.03	0.13	-0.21	-0.13	0.11	0.57	0.73
D	AI841145	NM_172529	214505	N-acetylglucosamine-1-phosphotransferase, gamma subunit (Gnptg)	0.84	1.25	1.24	0.9	1.11	1.4	1.66	0.47	0.47	0.38	-0.06	0.22	0.61	0.44	0.37
D	AI842934	NM_010017	13138	dystroglycan 1 (Dag1)	0.72	0.4	0.31	1.22	1.22	0.9	1.17	0.16	0.16	0.23	0.02	0.62	0.79	0.5	0.64
D	AU022700	NM_009709|NM_001037737	11863	aryl hydrocarbon receptor nuclear translocator (Arnt)	1.42	1.61	1.54	1.59	1.62	1.41	1.18	0.41	-0.01	0.31	0.04	0.4	0.51	0.32	0.32
D	AW556473	NM_010515	16004	insulin-like growth factor 2 receptor (Igf2r)	1.31	0.78	1.31	1.24	1.23	1.35	1.52	0.39	-0.55	-0.56	0.15	0.83	0.22	-0.05	0.21
D	AI843251	NM_009065	19762	Ras-like without CAAX 2 (Rit2)	2.69	1.74	1.54	1.99	1.99	1.86	2.15	-0.3	-0.34	0.02	-0.19	-0.13	0.06	-0.04	-0.12
D	AI839293	NM_001018063|NM_024170	553127|66158	CAAX box 1 homolog B (human) (Cxx1b)|CAAX box 1 homolog A (human) (Cxx1a)	0.71	0.77	1.31	1.14	1.5	1.48	1.64	-0.26	0.14	0.29	-0.23	0.15	0.4	0.29	0.36
D	AI854112	NM_029023	74617	serine carboxypeptidase 1 (Scpep1)	1.51	0.37	0.51	0.67	0.7	0.75	0.95	-0.23	-0.66	-0.75	-1.04	-0.86	-0.04	-0.43	-0.39
D	AW536864	NM_008654	17872	myeloid differentiation primary response gene 116 (Myd116)	1.36	0.37	1.11	-0.05	0.18	0.75	1.07	-0.27	-0.83	-0.67	-1.77	-1.19	-1.22	-1.14	-0.28
D	C86354	NM_009255	20720	serine (or cysteine) peptidase inhibitor, clade E, member 2 (Serpine2)	0.65	1.5	1.58	1.15	2.75	0.99	0.67	0.19	0.36	0.11	-0.86	-0.79	-0.1	1.35	1.19
D	AI851681	NM_001101433	71918	RIKEN cDNA 2310047A01 gene (2310047A01Rik)	0.33	0.89	1.23	0.85	1.02	0.9	0.59	0.08	1.38	0.45	0.71	1.3	0.63	0.4	0.66
D	BE372195	NM_010917	18073	nidogen 1 (Nid1)	0.21	0.92	1.22	1.47	1.63	1.17	0.76	-0.1	0.54	0.71	0.27	0.78	0.75	0.57	0.37
D	AW536657	NM_028994	74551	phosphoenolpyruvate carboxykinase 2 (mitochondrial) (Pck2)	1.86	1.28	0.89	0.99	0.58	1.18	1.51	-1.39	-1.79	-1.26	-0.92	-1.61	-1.52	-1.17	-1.01
D	AW536795	NM_001042634|NM_009905	12747	CDC-like kinase 1 (Clk1)	0.76	1.2	1.44	1.6	1.57	0.96	0.74	0.33	0.22	0.27	0.28	0.68	0.82	0.56	0.23
D	C86454	NM_153198	73389	high mobility group box transcription factor 1 (Hbp1)	1.42	1.2	1.35	1.55	1.64	1.69	1.39	0.34	-0.79	-0.17	0.16	0.38	0.63	0.44	0.33
D	AW552701	NM_007471	11820	amyloid beta (A4) precursor protein (App)	1.98	1.1	1	1.12	1.52	1.62	1.59	0.47	0.58	0.62	-0.07	0.2	0.68	0.63	0.5
D	AI850669	NM_010847|NM_001008543|NM_001008542	17859	Max interacting protein 1 (Mxi1)	0.78	1.21	0.48	1.25	1.05	0.62	0.06	0.66	0.03	0.33	0.72	0.91	0.98	0.95	1.22
D	AI851757	NM_028787	74150	solute carrier family 35, member F5 (Slc35f5)	1.35	1.02	1.12	1.32	1.4	1.4	1.38	0.3	-0.05	0.13	0.12	0.27	0.59	0.32	0.39
D	AI850162	NM_010683	226519	laminin, gamma 1 (Lamc1)	1.02	1.54	1.35	1.07	0.97	0.92	0.94	0.37	1.61	1.3	0.38	0.88	0.81	0.85	0.89
D	AU017375	NM_009709|NM_001037737	11863	aryl hydrocarbon receptor nuclear translocator (Arnt)	1.09	1.39	1.22	1.44	1.43	1.37	1.22	0.25	-0.12	0.17	0.14	0.3	0.43	0.24	0.14
D	AI844736	NM_018824	54338	solute carrier family 23 (nucleobase transporters), member 2 (Slc23a2)	0.48	1.22	1.79	0.68	0.92	0.75	0.75	0.18	1.74	1.49	1.6	2.41	1.02	0.2	0.41
D	AI840160	NM_027445	70510	ring finger protein 167 (Rnf167)	1.25	1.38	1.12	1.42	1.29	1.28	1.48	0.17	-0.68	-0.16	0.09	0.1	1.15	0.59	0.77
D	AU040743	NM_207652|NM_009366	21807	TSC22 domain family, member 1 (Tsc22d1)	1.1	2.41	2	1.91	1.35	0.88	0.57	-0.69	0.69	0.57	0.3	0.63	0.54	0.62	0.86
D	AW537420	NM_007798	13030	cathepsin B (Ctsb)	0.98	1.2	1.33	0.65	0.94	1.36	1.61	0.09	0.08	0	-0.42	0.01	0.34	0.52	0.83
D	AI852587	NM_145492|NM_181326	225207	zinc finger protein 521 (Zfp521)	1.98	1.38	1.29	2.07	1.79	1.7	1.79	0.72	-0.16	0.44	0.16	0.16	0.42	0.09	0.04
D	AI849293	NM_008027	14251	flotillin 1 (Flot1)	1.39	0.58	0.47	1	0.74	0.71	0.62	-0.38	-0.8	-0.95	-0.99	-0.45	0.14	0.03	0.2
D	AU022716	NM_024186|NM_024272	66970	single-stranded DNA binding protein 2 (Ssbp2)	1.57	1.97	1.87	2.18	1.82	1.5	1.22	0.41	-1.34	-0.01	-0.3	-0.05	-0.15	0.04	-0.07
D	AI851466	NM_023056	65963	transmembrane protein 176B (Tmem176b)	1.85	1.74	1.84	2.61	2.26	1.89	1.86	-0.64	-0.96	-0.79	-0.47	-0.12	0.26	-0.34	-0.65
D	AW553363	NM_012032	26943	serine incorporator 3 (Serinc3)	1.69	1.32	1.32	1.74	1.63	1.59	1.71	-0.14	-0.19	-0.33	-0.53	-0.32	0.04	0.18	0.27
D	AI847906	NM_001114140|NM_013836	21411	transcription factor 20 (Tcf20)	2.1	1.27	1.29	1.73	1.81	1.65	1.97	0.16	-0.11	-0.41	-0.82	-0.26	0.19	-0.02	-0.19
D	AI852356	NM_008737	18186	neuropilin 1 (Nrp1)	0.64	0.59	0.8	1.28	1.34	1.06	1.08	0.64	0.78	1.44	0.59	0.36	1.27	0.85	0.37
D	AI841677	NM_025360	66111	transmembrane emp24 domain containing 3 (Tmed3)	1.6	1.49	1.51	1.27	1.51	1.71	1.74	0.27	0.09	0.51	0.43	0.04	0.44	0.48	0.26
D	AI839742	NM_023805	76257	solute carrier family 38, member 3 (Slc38a3)	0.69	1.91	1.7	1.16	1.1	0.87	0.82	0.13	0.52	0.7	0.55	0.5	0.85	0.36	0.4
D	AU019655	NM_023409	67963	Niemann Pick type C2 (Npc2)	1.22	0.96	0.78	0.93	1.45	1.91	1.83	0.09	0.92	1.16	0.67	0.54	0.75	0.25	0.13
D	C87724	NM_177614	216440	amplified in osteosarcoma (Os9)	1.67	1.5	1.68	1.48	1.8	1.44	1.57	0.2	0.14	0.28	-0.08	0.33	0.59	0.34	0.16
D	AI852430	NM_008885	18858	peripheral myelin protein (Pmp22)	1.84	2.18	1.48	1.71	1.61	1.41	1.41	0.15	0.71	0.44	0.51	0.4	0.45	0.04	0.29
D	AU020406	NM_001115018|NM_146177	232811	suppressor of variegation 4-20 homolog 2 (Drosophila) (Suv420h2)	0.99	0.74	0.62	0.73	1.03	1.53	1.45	0.1	0.71	0.99	0.52	0.55	0.68	0.24	0.14
D	AI837771	NM_025443	66249	partner of NOB1 homolog (S. cerevisiae) (Pno1)	-0.07	1.64	1.72	1.6	1.37	0.93	0.75	0.27	0.18	0.66	1.09	1.14	0.84	0.24	0.55
D	AW545338	NM_017478	54160	coatomer protein complex, subunit gamma 2 (Copg2)	1.19	1.92	1.86	1.94	1.74	1.92	1.53	-0.1	-1.39	-0.68	-0.13	-0.05	0.15	0.2	0.57
D	AI852708	NM_145569	232087	methionine adenosyltransferase II, alpha (Mat2a)	0.25	1.28	1.36	0.99	1.39	0.71	0.17	0.43	1.78	1.4	0.97	1.39	1.18	0.57	0.39
D	AI841755	NM_007483	11852	ras homolog gene family, member B (Rhob)	-0.29	1.19	1.17	0.56	1.3	1.07	0.81	-0.65	2.53	1.53	0.42	1.06	0.89	0.58	0.52
D	AI843541	NM_009367	21808	transforming growth factor, beta 2 (Tgfb2)	1.4	1.01	1.53	1.04	1.21	1.52	1.62	-0.19	-0.16	0.28	-0.58	-0.2	0.27	0.73	0.6
D	AI848424	NM_030037	68929	motile sperm domain containing 3 (Mospd3)	0.8	1.92	2.06	1.26	1.22	1.11	1.09	0.35	0.65	0.83	0.93	0.81	1.08	0.51	0.23
D	AW552272	NM_181650	72843	PR domain containing 4 (Prdm4)	1.36	2.16	2.34	2.23	2.31	2.07	2.16	-0.49	-0.16	0.18	-0.5	-0.56	-0.41	-0.61	-1.01
D	AU042400	NM_001111279	69368	WD repeat and FYVE domain containing 1 (Wdfy1)	0.8	0.63	0.84	1.25	1.37	1.42	1.57	0.22	0.56	0.34	0.29	0.17	0.49	0.46	0.53
D	AW547441	NM_207298	99151	cerebral endothelial cell adhesion molecule (Cercam)	1.55	0.79	0.73	1.45	1.82	1.89	1.98	-0.02	-0.02	0.26	0.12	0.31	0.38	0.23	0.18
D	AW547147	NM_011360	20392	sarcoglycan, epsilon (Sgce)	1.45	1.02	0.51	1.61	1.42	1.46	1.45	0.61	-0.03	-0.23	0.08	-0.08	0.43	0.5	0.68
D	AI854890	NM_011122	18822	procollagen-lysine, 2-oxoglutarate 5-dioxygenase 1 (Plod1)	1.05	1.67	1.44	1.13	1.28	1.12	1.2	-0.19	0.24	0.64	0.45	1.06	0.94	0.36	0.66
D	AW555895	NM_026752	68520	zinc finger, FYVE domain containing 21 (Zfyve21)	1.13	1.15	1.23	1.08	1.27	1.24	1.04	-0.09	0.09	0.23	-0.15	0.18	0.59	0.79	0.83
D	AU019329	NM_009177	20442	ST3 beta-galactoside alpha-2,3-sialyltransferase 1 (St3gal1)	0.12	1.73	1.57	0.68	0.76	0.8	0.71	0.79	1.32	0.84	0.39	0.94	0.74	0.86	0.89
D	AU023245	NM_207652|NM_009366	21807	TSC22 domain family, member 1 (Tsc22d1)	0.95	2.16	1.85	1.94	1.27	0.93	0.45	-0.58	0.68	0.57	0.33	0.55	0.5	0.59	0.58
D	AU015574	NM_008960	19211	phosphatase and tensin homolog (Pten)	1.58	0.84	0.98	1.49	1.6	1.29	1.32	0.17	0.74	0.98	0.52	0.64	1.03	0.44	0.26
D	AI853711	NM_178269|NM_001080158|NM_025639	66570	centromere protein M (Cenpm)	1.06	2.36	1.47	1.47	1.23	1.25	1.15	0.5	0.74	1.01	1.07	0.77	0.92	0.34	0.28
D	AI840537	NM_009866	12552	cadherin 11 (Cdh11)	1.56	0.85	1.22	1.17	1.43	1.41	1.49	0.81	0.92	0.64	0.22	0.33	0.75	0.53	0.4
D	AW538190	NM_010239	14319	ferritin heavy chain 1 (Fth1)	0.65	2.42	2.03	1.54	1.36	1	0.97	0.31	0.61	0.77	0.76	0.58	1.02	0.44	0.49
D	AW741662	NM_011734	22619	sialic acid acetylesterase (Siae)	1.28	1.73	1.13	2.12	1.63	1.51	1.51	0.3	-0.78	-0.49	0.41	-0.15	0.81	0.51	0.42
D	AI847002	NM_013477	11972	ATPase, H+ transporting, lysosomal V0 subunit D1 (Atp6v0d1)	1.09	0.99	1	1.17	1.56	1.63	1.64	-0.09	-0.17	0.02	-0.12	0.36	0.58	0.35	0.33
D	AI837808	NM_010308	14681	guanine nucleotide binding protein, alpha O (Gnao1)	0.51	2.48	2.43	1.5	1.53	0.79	0.56	0.37	1.15	1.31	0.41	1.2	0.71	0.29	0.08
D	AI844630	NM_007488	11864	aryl hydrocarbon receptor nuclear translocator 2 (Arnt2)	1.77	-0.07	-0.12	0.73	0.57	0.72	0.53	-0.38	-0.74	-0.54	-0.65	-0.81	-0.31	-0.16	-0.67
D	AI837773	NM_021306	13599	endothelin converting enzyme-like 1 (Ecel1)	1.34	1.55	1.38	1.15	1.55	1.65	1.53	0.58	0.19	0.25	0.06	0.46	0.78	0.52	0.74
D	BE381796	NM_008489	16803	lipopolysaccharide binding protein (Lbp)	1.45	3.01	3.08	2.56	2.09	1.29	2.06	-0.44	-0.14	-0.03	-0.03	0.18	0.22	-0.2	-0.63
D	AU020349	NM_172404	70266	cysteine conjugate-beta lyase 1 (Ccbl1)	0.46	1.69	1.93	1.03	1.64	1.42	0.97	-0.1	1.54	1.25	0.37	0.75	0.81	0.54	0.41
D	AI839518	NM_028235	72421	tetratricopeptide repeat domain 30B (Ttc30b)	0.76	0.85	0.68	1.24	1.15	0.91	1	-2.38	-2.93	-1.86	0.6	-1.75	-1.65	-1.07	-1.85
D	AW537048	NM_011809	23872	E26 avian leukemia oncogene 2, 3' domain (Ets2)	1.64	1.72	1.83	1.14	1.44	1.31	1.14	0.68	1	0.31	0.05	0.53	0.75	0.55	0.81
D	AU020860	NM_009681	11777	adaptor-related protein complex 3, sigma 1 subunit (Ap3s1)	0.9	1.78	1.34	1.38	1.53	1.38	1.28	-0.32	1.22	1.1	0.39	0.47	0.67	0.51	0.61
D	AI843252	NM_009776	12258	serine (or cysteine) peptidase inhibitor, clade G, member 1 (Serping1)	2.78	1.81	1.6	2.2	2.22	1.91	2.29	-0.45	-0.14	0.15	-0.2	-0.19	0.06	-0.11	-0.28
D	AW558437	NM_026555	52377	reticulocalbin 3, EF-hand calcium binding domain (Rcn3)	1.6	1.12	1.33	1.69	1.75	1.73	1.64	0.51	0.46	0.72	0.14	0.04	0.41	0.44	0.46
D	AI838336	NM_011179	19156	prosaposin (Psap)	1.05	0.97	1.1	1.08	1.5	1.32	1.27	0.25	0.27	0.14	-0.03	0.5	1.01	0.67	0.57
D	AI839343	NM_010726	16922	phytanoyl-CoA hydroxylase (Phyh)	1.8	2.32	1.78	1.77	1.96	1.93	2.01	-0.62	-0.81	-1.18	-0.93	-0.65	-0.37	-0.12	0.2
D	AW549864	NM_008737	18186	neuropilin 1 (Nrp1)	0.83	0.62	0.9	1.32	1.17	0.93	0.83	0.53	0.8	1.28	0.72	0.63	1.34	0.97	0.5
D	AI839365	NM_011116	18807	phospholipase D family, member 3 (Pld3)	2.19	1.53	1.53	1.71	1.97	1.94	1.94	0.36	0.05	-0.15	-0.47	-0.12	0.53	0.31	0.44
D	AU043776	NM_027115|NM_001045483	69546	mitogen-activated protein kinase 1 interacting protein 1 (Mapk1ip1)	1.08	1.23	1.13	1.43	1.68	0.92	0.97	0.52	-0.64	0.18	0.08	0.56	1.15	0.74	0.94
D	AI840761	NM_008960	19211	phosphatase and tensin homolog (Pten)	1.42	0.69	1	1.48	1.57	1.4	1.11	0.29	0.97	1.07	0.64	0.79	1.01	0.48	0.42
D	AI837107	NM_024272|NM_024186	66970	single-stranded DNA binding protein 2 (Ssbp2)	1.57	2.1	1.82	2.27	1.93	1.78	1.54	0.45	-0.83	0.01	0.14	0.21	0.32	0.26	0.12
D	AI843614	NM_011254	19659	retinol binding protein 1, cellular (Rbp1)	2.09	1.84	2.21	2.21	2.12	1.73	1.78	-0.08	0.01	0.22	0.76	1.39	0.96	-0.83	-0.59
D	AU042293	NM_001017959	16784	lysosomal-associated membrane protein 2 (Lamp2)	1.65	1.43	1.59	1.48	1.82	1.79	1.74	0.44	0.37	0.2	-0.35	0.02	0.44	0.05	0.22
D	AI838260	NM_011663	22183	zinc finger (CCCH type), RNA binding motif and serine/arginine rich 1 (Zrsr1)	0.84	0.21	0.39	0.99	1.45	1.22	1.35	0.15	0.13	0.04	-0.21	0.08	0.55	0.44	0.31
D	AW558650	NM_025347|NM_026875	66090	yippee-like 3 (Drosophila) (Ypel3)	1.75	1.66	1.78	2.13	2.13	1.82	1.88	-0.02	-0.85	-0.64	-0.32	-0.12	0.17	0.56	0.83
D	AW558053	NM_201641|NM_201644|NM_201643|NM_201642|NM_013701|NM_145079|NM_201645|NM_201410	394430|394434|394433|394432|22236|94284|394436|394435	UDP glycosyltransferase 1 family, polypeptide A10 (Ugt1a10)|UDP glucuronosyltransferase 1 family, polypeptide A9 (Ugt1a9)|UDP glucuronosyltransferase 1 family, polypeptide A5 (Ugt1a5)|UDP glucuronosyltransferase 1 family, polypeptide A7C (Ugt1a7c)|UDP glucuronosyltransferase 1 family, polypeptide A2 (Ugt1a2)|UDP glucuronosyltransferase 1 family, polypeptide A6A (Ugt1a6a)|UDP glucuronosyltransfera…	0.71	1.84	1.97	1.33	1.47	1.19	1.03	0.3	0.39	0.28	0.34	0.82	0.85	0.73	0.81
D	AU040984	NM_001109657|NM_008088	14457	growth arrest specific 7 (Gas7)	0.45	1.84	2.16	1.94	1.72	1.12	0.48	0.51	0.67	0.86	1.1	1.17	1.55	0.46	-0.19
D	C78951	NM_010764	17159	mannosidase 2, alpha B1 (Man2b1)	0.97	1.9	2.21	1.45	2.04	1.43	1.25	0.71	0.66	0.61	0.13	0.56	0.93	0.53	0.65
D	AW553366	NM_010685	16784	lysosomal-associated membrane protein 2 (Lamp2)	1.63	1.53	1.94	1.72	2.03	2.04	1.79	0.54	0.56	0.44	-0.09	0.25	0.71	0.31	0.3
D	BE199054	NM_001081212	384783	insulin receptor substrate 2 (Irs2)	1.35	2.34	2.83	1.55	1.64	0.91	0.7	0.29	1.45	0.48	-0.23	0.81	0.33	0.55	0.37
D	AI848749	NM_009025	19414	RAS p21 protein activator 3 (Rasa3)	0.71	1.53	1.24	0.99	1.18	0.92	0.83	-0.22	1.72	2	1.28	1.59	1.45	0.39	0.34
D	AW559157	NM_008183|NM_008184	14863|14867	glutathione S-transferase, mu 2 (Gstm2)|glutathione S-transferase, mu 6 (Gstm6)	1.89	1.79	1.71	2.12	2.43	2.29	2.22	-0.41	-0.69	-0.7	-0.93	-0.67	-0.16	-0.08	0.18
D	AU016189	NM_029415	75750	solute carrier family 10 (sodium/bile acid cotransporter family), member 6 (Slc10a6)	1.75	1.61	1.64	1.85	2.11	2.26	2.31	-0.4	-0.65	-0.59	-0.84	-0.62	-0.11	-0.05	0.22
D	AW549684	NM_134076	105501	abhydrolase domain containing 4 (Abhd4)	1.28	0.79	0.69	1.31	1.57	1.23	1.16	0.13	-0.47	-0.76	-0.95	-0.14	0.24	0.14	0.15
D	AI852037	NM_011809	23872	E26 avian leukemia oncogene 2, 3' domain (Ets2)	1.7	1.63	1.82	1.03	1.49	1.26	1.44	0.99	1.04	0.36	-0.19	0.63	0.93	0.46	0.86
D	AI839995	NM_138665	192166	sarcosine dehydrogenase (Sardh)	1.91	1.32	1.4	2.22	2.3	2.77	2.72	-0.21	-0.25	-0.07	-0.48	-0.27	0.07	0.2	0.02
D	BE336544	NM_008885	18858	peripheral myelin protein (Pmp22)	1.99	2.33	1.76	1.9	1.82	1.69	1.69	0.13	0.71	0.54	0.46	0.44	0.45	0.03	0.32
D	AU042549	NM_194334	67016	TBC1 domain family, member 2B (Tbc1d2b)	1.5	1.28	1.69	1.73	1.74	2.02	2	0.4	0.13	0.52	0.4	0.94	0.7	0.21	0.12
D	AI838612	NM_008183	14863	glutathione S-transferase, mu 2 (Gstm2)	1.96	1.84	1.79	2.22	2.55	2.38	2.45	-0.41	-0.66	-0.71	-0.99	-0.66	-0.16	-0.13	0.23
D	AI852926	NM_133854	20615	SNAP-associated protein (Snapin)	1.4	0.64	0.81	1.42	1.59	1.46	1.62	0.05	-0.58	-0.48	-0.35	-0.17	0.14	0.2	0.22
D	AI851107	NM_008885	18858	peripheral myelin protein (Pmp22)	2.14	2.18	1.68	1.8	1.8	1.63	1.72	0.09	0.71	0.61	0.37	0.45	0.47	0.04	0.26
D	AW537759	NM_010580	16419	integrin beta 5 (Itgb5)	2.01	0.98	0.94	1.08	1.09	1.22	1.54	0.48	-0.39	-1.18	-1.64	-1.3	-0.71	-0.07	0.14
D	AI854507	NM_024207	67819	Der1-like domain family, member 1 (Derl1)	1.1	0.23	1.05	0.25	0.69	1.21	1.68	-0.51	-0.39	-0.01	-0.32	0.01	-0.07	0.15	0.14
D	AI850161	NM_134076	105501	abhydrolase domain containing 4 (Abhd4)	1.56	1.19	0.85	1.57	1.83	1.6	1.46	0.19	-0.61	-1.04	-0.69	-0.11	0.24	0.11	0.27
D	AI848411	NM_007569	12226	B-cell translocation gene 1, anti-proliferative (Btg1)	0.94	2.24	2.23	1.3	1.19	1.24	1.09	0.54	1.06	1.13	1.21	1.1	1.35	0.64	0.3
D	AW215391	NM_013459	11537	complement factor D (adipsin) (Cfd)	1.98	2.43	1.65	1.87	1.83	1.84	1.85	0.1	0.66	0.5	0.45	0.44	0.46	0.1	0.44
D	AU017579	NM_007913	13653	early growth response 1 (Egr1)	1.57	1	2.95	1.7	2.64	2.62	1.82	1.49	0.31	0.01	-1.6	1.27	0.24	-0.55	-0.14
D	AI840030	NM_001103178|NM_001103177|NM_178688	226251	actin-binding LIM protein 1 (Ablim1)	3.06	1.55	1.35	3.21	3.01	3.17	3.32	-0.66	-0.1	0.18	-1	-0.67	-0.81	-1.01	-0.65
D	AW552026	NM_133345	28019	inhibitor of growth family, member 4 (Ing4)	1.15	0.82	0.95	1.2	1.01	1.36	1.3	0.15	-0.76	-0.11	-0.32	0.3	0.4	0.71	0.7
D	AI851966	NM_019963	20847	signal transducer and activator of transcription 2 (Stat2)	2.67	0.99	0.58	1.2	0.82	1.49	1.63	0.05	-0.85	-0.6	-1.13	-0.14	0.28	0.21	0.22
D	AI843537	NM_011782	23794	a disintegrin-like and metallopeptidase (reprolysin type) with thrombospondin type 1 motif, 5 (aggrecanase-2) (Adamts5)	2.35	2.7	2.95	2.93	3.12	2.55	2.23	-0.37	-1.44	-0.29	-1.07	-0.82	-0.4	-0.17	-0.18
D	AW558234	NM_001013370	140742	sestrin 1 (Sesn1)	0.54	1.48	1.89	2.63	2.61	1.33	0.99	0.01	-0.09	0.57	1.19	1.45	1.11	0.4	0.65
D	AI838788	NM_016760|NM_001080386|NM_001080385|NM_001080384	12757	clathrin, light polypeptide (Lca) (Clta)	2.6	0.77	0.34	0.56	0.74	1.65	1.98	-0.22	-0.27	-0.21	-0.79	-0.58	-0.04	-0.14	-0.21
D	AW546080	NM_172684	229675	rosbin, round spermatid basic protein 1 (Rsbn1)	0.98	0.51	0.59	1.17	1.47	1.48	1.37	0.14	-1.17	-0.36	-0.17	-0.63	-0.33	-0.18	-0.08
D	AI851775	NM_007570	12227	B-cell translocation gene 2, anti-proliferative (Btg2)	1.15	0.83	1.1	1.07	1.45	1.73	1.28	-0.25	-0.43	-0.99	-1.93	-0.63	-0.19	-0.26	-0.1
D	AI846605	NM_008175	14824	granulin (Grn)	1.74	0.97	0.67	1.35	1.63	1.59	1.75	-0.25	-0.79	-0.93	-0.79	-0.24	0.19	-0.12	-0.12
D	AI854794	NM_153533	209039	tensin like C1 domain-containing phosphatase (Tenc1)	1.67	1.64	2.07	1.85	2.43	2.29	2.21	0.07	0.23	0.17	0.23	0.44	0.45	0.27	0.36
D	AW546394	NM_008538	17118	myristoylated alanine rich protein kinase C substrate (Marcks)	1.73	0.95	1.05	1.6	2.22	2.36	2.11	0.15	-1.5	-0.49	0.08	-0.69	-0.37	-0.2	-0.14
D	AW557980	NM_001098231|NM_001098230|NM_001033453	381511	protein phosphatase 2C, magnesium dependent, catalytic subunit (Ppm2c)	0.42	1.01	1.27	2.32	2.62	1.68	0.7	0.78	1.21	1.39	1.36	1.6	1.45	0.19	0.01
D	BE531981	NM_007913	13653	early growth response 1 (Egr1)	1.79	1.41	3.05	1.68	2.34	2.52	1.8	1.63	0.25	0.07	-1.57	1.23	0.71	-0.25	-0.27
D	AI852882	NM_027293	70028	dopey family member 2 (Dopey2)	1.31	0.55	1.05	1.21	1.4	1.62	1.86	0.29	0.04	-0.29	-0.43	-0.2	0.53	0.62	0.35
D	AW556192	NM_001122953|NM_010905|NM_001122952	18027	nuclear factor I/A (Nfia)	0.88	2.25	2.52	1.98	2.03	1.61	1.36	0.44	0.59	1	0.55	0.83	0.76	0.32	0.18
D	AI838662	NM_028266	107581	collagen, type XVI, alpha 1 (Col16a1)	1.23	0.07	-0.12	1.08	1.32	1.33	1.57	-0.11	-0.05	-0.05	-0.46	-0.47	-0.02	-0.04	-0.09
D	AI849001	NM_007913	13653	early growth response 1 (Egr1)	1.73	1.34	2.96	1.69	2.6	2.53	1.93	1.57	0.32	0.1	-1.07	1.29	0.29	-0.52	-0.17
D	AI853647	NM_008309	15552	5-hydroxytryptamine (serotonin) receptor 1D (Htr1d)	1.29	2.38	1.69	1.5	1.45	1.69	1.43	0.8	1.11	1.32	1.1	0.99	1.19	0.51	0.57
D	AW546738	NM_007569	12226	B-cell translocation gene 1, anti-proliferative (Btg1)	1.06	2.34	2.3	1.33	1.35	1.16	1.32	0.61	1.05	1.14	1.25	1.17	1.43	0.76	0.42
D	AW546141	NM_008538	17118	myristoylated alanine rich protein kinase C substrate (Marcks)	1.54	0.89	0.94	1.74	2.16	2.17	1.99	0.14	-1.57	-0.33	-0.26	-0.61	-0.41	-0.18	-0.05
D	AI853924	NM_194334	67016	TBC1 domain family, member 2B (Tbc1d2b)	1.65	1.64	1.83	1.92	2.01	1.99	2.15	0.65	0.16	0.61	0.7	0.89	0.69	0.24	0.14
D	AI844450	NM_172961	268860	4-aminobutyrate aminotransferase (Abat)	1.03	0.84	0.93	1.16	1.48	1.36	1.58	0.25	-0.46	-0.24	-0.37	-0.47	0.32	0.74	0.55
D	AI851495	NM_011812	23876	fibulin 5 (Fbln5)	2.15	-0.85	-0.93	0.93	1.32	1.3	1.22	-1.12	-0.36	0.07	-0.57	-1.45	-1.08	-0.7	-0.64
D	AA407026	NM_009318|NM_001025313	21356	TAP binding protein (Tapbp)	2.16	0.61	0.52	1.74	1.66	1.5	2.31	-0.29	-0.67	-0.81	-0.87	-0.53	-0.08	-0.12	0.09
D	AI845602	NM_008809	18596	platelet derived growth factor receptor, beta polypeptide (Pdgfrb)	1.44	0.16	0.22	0.97	1.22	1.19	1.42	0.29	-0.21	-0.51	-1.18	-0.83	-0.14	0.04	0.21
D	AW761984	NM_021457|NM_020510	14362|57265	frizzled homolog 1 (Drosophila) (Fzd1)|frizzled homolog 2 (Drosophila) (Fzd2)	1.98	2.43	2.35	1.84	2.13	2.05	2.15	0.93	0.43	0.45	-0.09	-0.23	0.08	0.49	0.66
D	AI838220	NM_009025	19414	RAS p21 protein activator 3 (Rasa3)	0.94	2.08	1.69	1.46	1.56	1.16	0.99	0	1.69	2.22	1.41	1.9	1.64	0.37	0.37
D	AU040253	NM_001098271|NM_025326	66058	transmembrane protein 176A (Tmem176a)	2.57	3.02	2.87	3.39	3.03	2.66	2.5	-0.83	-1.27	-1.19	-0.77	-0.45	0.16	-0.43	-0.86
D	AI839975	NM_023290	67027	makorin, ring finger protein, 2 (Mkrn2)	0.78	0.73	0.5	1.21	1.41	1.39	1.39	-0.32	-0.76	-0.63	-0.78	-0.65	-0.21	0.01	0.43
D	AI842323	NM_010551	16170	interleukin 16 (Il16)	1.47	1.48	1.01	2.22	2.11	1.88	2.14	-0.57	-1.03	-0.89	-1.46	-1.34	-0.51	-0.05	0.23
D	AW547620	NM_011264	19714	REV3-like, catalytic subunit of DNA polymerase zeta RAD54 like (S. cerevisiae) (Rev3l)	1.03	2.54	2.49	1.66	1.6	1.29	1.4	0.5	1.05	1.34	0.68	0.94	1.31	0.48	0.64
D	AI839690	NM_028057	72017	cytochrome b5 reductase 1 (Cyb5r1)	1.97	-0.38	1.09	-0.42	0.02	1.38	2.17	-0.82	-0.4	-0.91	-1.7	-1.67	-1.34	-0.54	0.03
D	AW553065	NM_011067	18628	period homolog 3 (Drosophila) (Per3)	1.46	0.85	0.71	1.46	1.78	1.78	1.78	-0.3	-0.96	-1.06	-1.25	-0.82	-0.82	0.24	0.26
D	C79462	NM_028057	72017	cytochrome b5 reductase 1 (Cyb5r1)	1.92	-0.4	1	-0.42	0.05	1.28	2.07	-0.84	-0.4	-0.84	-1.72	-1.66	-1.3	-0.49	0
D	AI851042	NM_030693	107503	activating transcription factor 5 (Atf5)	1.42	-0.71	0.47	-0.06	0.46	1.04	1.25	-0.49	-0.79	-0.58	-0.86	-0.84	-0.58	-0.04	-0.03
D	AW552780	NM_010358|NM_010359	14862|14864	glutathione S-transferase, mu 1 (Gstm1)|glutathione S-transferase, mu 3 (Gstm3)	1.55	1.06	0.81	2.13	2.39	2.26	2.28	-0.64	-1.18	-1.36	-1.37	-1.11	-0.58	-0.07	0.22
D	AI850396	NM_008686	18023	nuclear factor, erythroid derived 2,-like 1 (Nfe2l1)	1.34	0.03	0.87	0.36	0.48	1.08	1.58	-0.62	-0.81	-0.66	-0.82	-0.36	0.02	0.15	0.3
D	AI839976	NM_010311	14687	guanine nucleotide binding protein, alpha z subunit (Gnaz)	1.76	-0.49	0.63	-0.24	-0.02	1.18	1.91	-0.75	-0.35	-0.4	-1.76	-1.54	-0.96	-0.43	0.08
D	AI840919	NM_007837	13198	DNA-damage inducible transcript 3 (Ddit3)	2.77	0.1	2.42	0.55	1.03	2.14	3.01	-0.04	-1.85	-1.74	-1.93	-1.19	-0.8	-0.12	0.17
D	AI851309	NM_201359	380967	transmembrane protein 106C (Tmem106c)	1.42	1.18	0.36	1.25	1.16	1.49	1.6	-0.14	-0.8	-0.92	-0.06	-0.36	0.03	0.4	0.78
D	AI842696	NM_027166	383295	yippee-like 5 (Drosophila) (Ypel5)	1.24	0.59	0.75	0.78	0.99	1.42	1.63	-0.4	-1.05	-1.09	-1.04	-0.54	-0.31	0.21	0.55
D	AW558254	NM_020270	56807	secretory carrier membrane protein 5 (Scamp5)	0.92	0.49	0.51	0.24	0.69	1.32	1.68	-0.17	-0.27	0.03	-0.53	-0.11	0.37	0.17	0.44
D	AU040127	NM_173866	108682	glutamic pyruvate transaminase (alanine aminotransferase) 2 (Gpt2)	1.94	-0.58	0.7	0.12	1.53	2.63	1.96	-1.04	-0.44	-0.82	-0.93	-0.41	-0.63	-0.59	-0.29
D	AU042738	NM_010145	13849	epoxide hydrolase 1, microsomal (Ephx1)	1.5	0.43	-0.53	1.09	1.72	2.17	2.23	-0.31	-1.05	-1.18	-0.88	-0.97	-0.59	-0.38	-0.28
D	AU020215	NM_146126	20322	sorbitol dehydrogenase (Sord)	0.42	0.04	-0.24	1.19	1.12	0.57	0.6	-0.07	-2.02	-1.41	-0.32	0.2	0.26	0.14	0.22
D	AW553206	NM_010358	14862	glutathione S-transferase, mu 1 (Gstm1)	1.45	0.93	0.65	2.11	2.35	2.43	2.2	-0.56	-1.23	-1.33	-1.32	-1.14	-0.58	-0.09	0.2
D	AA408798	NM_008686	18023	nuclear factor, erythroid derived 2,-like 1 (Nfe2l1)	1.29	-0.01	0.8	0.21	0.47	1.15	1.54	-0.56	-0.72	-0.6	-0.86	-0.36	0.01	0.15	0.33
D	AW556355	NM_177152	320398	leucine-rich repeats and immunoglobulin-like domains 3 (Lrig3)	1.47	2.26	2.38	2.24	2.1	2	1.72	0.77	0.45	0.62	0.5	0.69	0.43	0.31	0.41
D	AU041415	NM_001111027|NM_001111026|NM_009822	12395	runt-related transcription factor 1; translocated to, 1 (cyclin D-related) (Runx1t1)	2.11	-0.06	0.58	1.92	1.79	1.92	1.75	0.81	-0.81	-0.64	-0.52	-0.18	0.16	0.32	0.19
D	AU021456	NM_146126	20322	sorbitol dehydrogenase (Sord)	0.47	0.06	-0.5	1.31	1.14	0.47	0.74	-0.09	-2.55	-1.92	-0.82	-0.12	0.34	0.19	0.51
D	AW558327	NM_027166	383295	yippee-like 5 (Drosophila) (Ypel5)	1.39	0.84	0.97	0.94	1.11	1.56	1.89	-0.45	-1.11	-1.14	-0.97	-0.5	-0.22	0.34	0.67
D	C78584	NM_023065	65972	interferon gamma inducible protein 30 (Ifi30)	1.05	0.07	-0.03	0.3	0.72	1.36	2	-0.18	-0.22	-0.38	-0.29	-0.31	-0.33	-0.49	0.55
D	AI854239	NM_019811	60525	acyl-CoA synthetase short-chain family member 2 (Acss2)	0.54	0.76	0.6	1.01	0.9	1.45	0.99	-1.12	-1.53	-0.82	-1.05	-0.81	0.2	0.45	0.99
D	AI845824	NM_146126	20322	sorbitol dehydrogenase (Sord)	0.4	0.04	-0.28	1.4	1.26	0.7	0.63	-0.09	-2.29	-1.77	-0.25	0.21	0.23	0.16	0.19
D	AI854587	NM_011172	19125	proline dehydrogenase (Prodh)	-0.04	0.32	0	0.12	0.82	1.89	0.67	-0.66	-0.12	0.09	-0.25	-0.44	0.35	0.33	0.32
D	AI841346	NM_010358|NM_010359	14862|14864	glutathione S-transferase, mu 1 (Gstm1)|glutathione S-transferase, mu 3 (Gstm3)	1.53	0.98	0.77	2.2	2.46	2.86	2.31	-0.51	-1.26	-1.33	-1.38	-1.21	-0.57	-0.06	0.22
D	AI844520	NM_023065	65972	interferon gamma inducible protein 30 (Ifi30)	0.95	-0.36	-0.4	0.54	1.14	1.57	1.84	-0.85	-0.56	-0.68	-0.69	-0.49	-0.59	-0.79	0.55
D	AI844559	NM_019401	64685	N-myc (and STAT) interactor (Nmi)	1.74	0.07	-0.06	1.08	0.84	1.65	1.97	-0.15	-0.96	-1.03	-0.69	-0.69	0.01	0.39	0.33
D	AW321356	NM_011250	19651	retinoblastoma-like 2 (Rbl2)	1.46	2.54	2.38	2.38	2.51	1.65	1.43	0.17	0.74	0.72	0.32	0.86	0.72	0.27	0.17
D	AI850638	NM_017376|NM_153484	21685	thyrotroph embryonic factor (Tef)	0.71	0.53	0.49	0.91	1.3	1.54	1.56	0.21	-0.28	-0.51	-0.94	-0.28	0.28	0.93	0.33
D	AI839226	NM_001045558|NM_008837	18693	protein interacting with C kinase 1 (Pick1)	1.25	-0.05	0.1	1	0.92	1.44	1.16	-0.1	-1.03	-0.45	-0.51	-0.2	0.31	0.59	0.68
D	AU041522	NM_019738	56312	nuclear protein 1 (Nupr1)	0.8	-0.38	0.49	0.64	0.65	0.61	1.52	-0.7	-1.72	-1.83	-0.42	-0.21	0.17	0.7	1.02
D	AU022533	NM_026844	66531	RIKEN cDNA 2310061C15 gene (2310061C15Rik)	-0.51	1.32	0.19	0.27	-0.18	-0.17	-0.37	-1.2	-1.13	0.1	0.76	-0.5	-0.45	-0.11	-0.27
E	AW542456	NM_010721	16906	lamin B1 (Lmnb1)	-1.92	-0.33	-2.18	-0.57	-2.23	-2.46	-2.96	-1.93	-1.64	-0.3	0.4	-1.97	-1.96	-2.18	-3.05
E	AW548527	NM_001004140	80986	cytoskeleton associated protein 2 (Ckap2)	-1.71	0.74	-1.16	0.46	-1.64	-2	-2.17	-2.37	-2.11	-1.34	0.49	-2.02	-1.97	-1.93	-2.94
E	AI848909	NM_178218	319162	histone cluster 3, H2a (Hist3h2a)	-1.8	0.57	-1.55	-0.52	-2.19	-2.47	-2.59	-1.77	-2.49	-1.64	0.3	-1.72	-1.59	-1.48	-2.36
E	AW544881	NM_007634	12449	cyclin F (Ccnf)	-2.01	0.26	-1.67	-0.48	-2.24	-2.64	-2.98	-2.11	-1.56	-1.1	0.42	-1.73	-1.73	-1.69	-2.39
E	AU023506	NM_024245	71819	kinesin family member 23 (Kif23)	-2.81	-0.28	-2.75	-0.37	-3.56	-3.74	-3.98	-2.46	-2.78	-2.54	0.58	-2.63	-2.28	-2.67	-3.47
E	AU019284	NM_172616	224171	RIKEN cDNA C330027C09 gene (C330027C09Rik)	-1.57	0.01	-1.69	-0.11	-1.69	-1.76	-1.85	-1.5	-1.49	-0.97	0.51	-1.29	-1.14	-1.07	-1.48
E	C77364	NM_001083188|NM_010715	16881	ligase I, DNA, ATP-dependent (Lig1)	-1.62	0	-1.68	-0.35	-1.88	-1.98	-2.3	-1.87	-2.2	-0.6	0.51	-1.65	-1.49	-1.45	-2.45
E	AW536640	NM_001111079|NM_001111080|NM_001111078|NM_010931	18140	ubiquitin-like, containing PHD and RING finger domains, 1 (Uhrf1)	-1.98	-0.22	-1.87	-1.02	-2.55	-2.92	-2.98	-2.16	-2.32	0.07	0.12	-1.75	-1.94	-1.46	-3.3
E	AI843398	NM_178218	319162	histone cluster 3, H2a (Hist3h2a)	-2.24	0.61	-1.8	-0.7	-2.67	-2.83	-3.35	-1.97	-2.73	-1.39	0.24	-1.93	-1.63	-1.59	-2.43
E	AW536120	NM_026507	68014	Zwilch, kinetochore associated, homolog (Drosophila) (Zwilch)	-1.86	0.62	-1.18	-0.69	-2.07	-2.27	-1.98	-1.91	-2.13	-0.77	0.56	-1.77	-1.68	-1.24	-2.19
E	AA407173	NM_009862	12544	cell division cycle 45 homolog (S. cerevisiae)-like (Cdc45l)	-1.36	0.34	-1.09	-1.03	-2.08	-2.15	-2.39	-1.99	-2.2	0.21	0.35	-1.46	-1.16	-0.72	-1.95
E	AW557617	NM_001110234|NM_001110233|NM_009750	12070	nerve growth factor receptor (TNFRSF16) associated protein 1 (Ngfrap1)	-0.49	-0.16	-0.78	-0.56	-1.12	-1.68	-1.95	-1.07	-1.4	-1.34	-1.26	-1.75	-1.59	-1.84	-2.47
E	AU040377	NM_178748	268780	EGF-like, fibronectin type III and laminin G domains (Egflam)	-0.64	-2.63	-1.66	-2.35	-2.81	-1.98	-1.24	-2.55	-0.15	-0.62	-2.43	-3.14	-3.26	-3.2	-3.11
E	AW536910	NM_008017	14211	structural maintenance of chromosomes 2 (Smc2)	-1.95	-0.14	-1.85	-0.69	-2.14	-2.36	-2.48	-1.55	-1.34	-0.39	0.3	-1.43	-1.16	-1.2	-1.94
E	AW545653	NM_026014	67177	chromatin licensing and DNA replication factor 1 (Cdt1)	-1.09	-0.29	-1.01	-0.98	-1.53	-1.89	-2.06	-2.1	-1.77	0.74	-0.3	-1.5	-1.82	-1.65	-2.86
E	AU014609	NM_153599	264064	cyclin-dependent kinase 8 (Cdk8)	-1.17	-2.77	-3.5	-1.48	-3.36	-3.77	-3.89	-2.12	-1.61	-1.15	-2.22	-2.65	-2.22	-1.97	-1.8
E	AW548297	NM_013882	29870	G two S phase expressed protein 1 (Gtse1)	-1.24	-0.01	-1.27	-0.54	-1.45	-1.58	-1.83	-1.71	-1.47	-1.19	-0.28	-1.57	-1.53	-1.49	-2.57
E	AU017342	NM_001040435	21335	transforming, acidic coiled-coil containing protein 3 (Tacc3)	-1.75	0.44	-1.72	-0.24	-2.32	-2.51	-2.62	-2.02	-2	-1.48	0.48	-1.78	-1.69	-1.53	-2.26
E	AU022593	NM_024245	71819	kinesin family member 23 (Kif23)	-2.55	-0.15	-2.6	-0.28	-3.12	-3.51	-3.88	-2.51	-2.74	-2.48	0.69	-2.62	-2.33	-2.61	-3.56
E	AU022276	NM_013726	27214	DBF4 homolog (S. cerevisiae) (Dbf4)	-1.76	-0.52	-1.95	-0.94	-2.42	-2.51	-2.82	-2.12	-1.99	-1.43	-0.37	-2.25	-2.29	-2.12	-3.11
E	AW536811	NM_016750	51788	H2A histone family, member Z (H2afz)	-1.36	0.03	-1.22	-0.4	-1.74	-1.67	-1.9	-1.75	-1.63	-0.93	-0.01	-1.77	-1.18	-1.43	-1.71
E	AU040668	NM_007532|NM_001024468	12035	branched chain aminotransferase 1, cytosolic (Bcat1)	-0.74	-2.6	-1.88	-2.8	-2.85	-2.39	-1.4	-2.69	-0.19	-0.73	-2.7	-3.38	-4.04	-3.59	-3.44
E	AU044112	NM_023284	66977	NUF2, NDC80 kinetochore complex component, homolog (S. cerevisiae) (Nuf2)	-1.86	0.33	-1.46	-0.47	-2.08	-2.19	-2.3	-1.59	-1.12	-0.81	0.35	-1.25	-1.3	-1.27	-1.89
E	AW549390	NM_146171	68298	non-SMC condensin I complex, subunit D2 (Ncapd2)	-1.31	0.65	-1	0.05	-1.67	-1.67	-1.81	-1.98	-1.42	-0.74	0.45	-1.24	-1.12	-0.9	-1.42
E	AW537338	NM_023223	107995	cell division cycle 20 homolog (S. cerevisiae) (Cdc20)	-1.51	0.12	-1.23	-0.23	-1.69	-1.93	-2.19	-2.61	-1.86	-1.53	0.44	-1.99	-2.04	-2.11	-2.89
E	AI851968	NM_146171	68298	non-SMC condensin I complex, subunit D2 (Ncapd2)	-1.79	0.91	-1.34	0.3	-2	-2.35	-2.68	-2.27	-2.85	-1.61	0.72	-1.74	-1.81	-1.67	-2.49
E	AA409629	NM_026515	68026	RIKEN cDNA 2810417H13 gene (2810417H13Rik)	-2.31	0.3	-1.73	-0.44	-2.74	-2.95	-3.27	-2.17	-2.25	-1.28	0.67	-1.79	-1.93	-1.61	-3.05
E	AU014747	NM_009828|NM_019393	12428|50911	cyclin A2 (Ccna2)|exosome component 9 (Exosc9)	-2.76	0.41	-2.19	-0.27	-3.16	-3.52	-3.52	-2.82	-3.32	-1.81	0.68	-2.7	-2.41	-2.36	-3.93
E	AU018687	NM_025674	106795	transcription factor 19 (Tcf19)	-1.69	1.27	-0.69	-0.17	-1.53	-1.81	-2.45	-2.14	-2.71	0.33	0.84	-1.65	-1.67	-1.02	-2.7
E	AU023746	NM_001040435	21335	transforming, acidic coiled-coil containing protein 3 (Tacc3)	-2.16	0.51	-2.01	-0.15	-2.85	-3.01	-3.26	-2.22	-2.18	-1.61	0.53	-1.8	-1.83	-1.61	-2.62
E	AW551495	NM_001033166|NM_001037279	72657	RIKEN cDNA 2700094K13 gene (2700094K13Rik)	-1.35	0.05	-1.42	-0.3	-1.58	-1.87	-2.18	-1.65	-1.56	-1.15	-0.32	-1.59	-1.35	-1.78	-2.24
E	C77976	NM_023294	67052	NDC80 homolog, kinetochore complex component (S. cerevisiae) (Ndc80)	-2.46	0.54	-1.93	0.1	-2.84	-3.43	-3.65	-2.77	-3.15	-2.05	0.63	-2.69	-2.58	-2.37	-3.7
E	C87726	NM_019499	56150	MAD2 (mitotic arrest deficient, homolog)-like 1 (yeast) (Mad2l1)	-2.15	-0.16	-2.13	-1.31	-2.64	-2.65	-2.76	-2.29	-2.72	-1	0.4	-2.32	-1.88	-1.34	-2.62
E	AW538369	NM_010721	16906	lamin B1 (Lmnb1)	-1.99	-0.27	-2.3	-0.49	-2.47	-2.47	-3.1	-2.01	-1.5	-0.52	0.34	-1.93	-1.84	-1.99	-2.93
E	AU019031	NM_175657|NM_178192|NM_153173|NM_178193|NM_175656|NM_175655|NM_178211|NM_178210|NM_175654	319161|326619|69386|326620|319158|319157|319160|319159|319156	histone cluster 1, H4m (Hist1h4m)|histone cluster 1, H4a (Hist1h4a)|histone cluster 1, H4h (Hist1h4h)|histone cluster 1, H4b (Hist1h4b)|histone cluster 1, H4i (Hist1h4i)|histone cluster 1, H4f (Hist1h4f)|histone cluster 1, H4k (Hist1h4k)|histone cluster 1, H4j (Hist1h4j)|histone cluster 1, H4d (Hist1h4d)	-2.4	0.75	-1.41	-0.83	-3.03	-3.33	-3.58	-2.11	-2.58	-1.34	0.56	-1.73	-1.83	-1.58	-2.66
E	AI836908	NM_016660|NM_001025427|NM_001039356	15361	high mobility group AT-hook 1 (Hmga1)	-2.87	-2.87	-3.4	-2.54	-3.91	-4.14	-4.08	-1.65	-1.17	-0.99	-1.2	-1.56	-1.83	-1.86	-1.84
E	AU045643	NM_172301	268697	cyclin B1 (Ccnb1)	-2.64	0.39	-1.87	-0.05	-2.92	-3.61	-3.9	-2.85	-2.88	-2.36	0.99	-2.12	-2.33	-2.24	-3.64
E	AW544533	NM_009387	21877	thymidine kinase 1 (Tk1)	-2.48	0.12	-2.31	-1.04	-2.82	-3.28	-3.71	-2.39	-2.16	-0.98	0.56	-1.72	-1.68	-1.46	-2.98
E	AW536814	NM_007532|NM_001024468	12035	branched chain aminotransferase 1, cytosolic (Bcat1)	-0.6	-2.38	-1.72	-2.72	-2.61	-2.12	-1.31	-2.55	-0.18	-0.67	-2.32	-3.16	-3.32	-3.18	-3.14
E	AW545310	NM_010655	16647	karyopherin (importin) alpha 2 (Kpna2)	-1.38	-0.12	-1.84	-0.96	-2.52	-2.56	-3.09	-2.47	-1.11	-0.8	0.92	-1.82	-1.67	-1.53	-2.3
E	AW550700	NM_001080132|NM_001080130|NM_001080129|NM_001080131	21917	thymopoietin (Tmpo)	-1.4	-0.05	-1.43	-0.17	-1.51	-2.19	-2.4	-1.81	-0.46	-0.03	0.28	-1.47	-1.81	-2.19	-2.99
E	AU020259	NM_009828	12428	cyclin A2 (Ccna2)	-2.89	0.39	-2.16	-0.35	-3.24	-3.62	-3.99	-2.64	-3.1	-2	0.61	-2.52	-2.3	-2.22	-3.6
E	AW556676	NM_025863	66949	tripartite motif-containing 59 (Trim59)	-1.4	0.08	-1.65	0.01	-1.84	-2.08	-2.11	-1.43	-0.47	-0.36	0.32	-1.59	-1.5	-1.73	-2.52
E	AW536712	NM_008563	17215	minichromosome maintenance deficient 3 (S. cerevisiae) (Mcm3)	-1.74	-0.61	-1.53	-1.39	-2.06	-2.27	-2.46	-2.1	-2.27	0.72	-0.06	-1.57	-1.81	-1.49	-2.73
E	AA408308	NM_008021	14235	forkhead box M1 (Foxm1)	-1.88	-0.27	-1.72	-1.1	-2.22	-2.3	-2.55	-1.66	-1.15	-0.74	-0.03	-1.78	-1.61	-1.44	-2.65
E	AI854509	NM_008567	17219	minichromosome maintenance deficient 6 (MIS5 homolog, S. pombe) (S. cerevisiae) (Mcm6)	-1.66	-0.28	-1.44	-1.15	-2.02	-2.54	-2.86	-2.09	-1.89	0.79	0.17	-1.3	-1.47	-1.24	-2.97
E	AU042813	NM_012025	26934	Rac GTPase-activating protein 1 (Racgap1)	-2.43	0.27	-2.2	-0.14	-2.88	-3.55	-3.68	-2.63	-2.37	-1.56	0.21	-2.66	-2.33	-2.24	-3.67
E	AI839118	NM_015786|NM_145713|NM_015787|NM_020034	50708|14957|50709|56702	histone cluster 1, H1c (Hist1h1c)|histone cluster 1, H1d (Hist1h1d)|histone cluster 1, H1e (Hist1h1e)|histone cluster 1, H1b (Hist1h1b)	-1.47	1.07	-0.76	0.27	-1.1	-1.68	-2.02	-1.43	-2.69	-1.72	0.45	-1.04	-1.02	-0.85	-1.23
E	AW539821	NM_011497	20878	aurora kinase A (Aurka)	-2.61	0.5	-1.87	-0.39	-3	-3.4	-3.79	-2.69	-2.89	-2.33	0.68	-2.34	-2.09	-2.06	-3.5
E	AW539436	NM_025928	67037	polyamine-modulated factor 1 (Pmf1)	-1.7	0.15	-1.69	-0.32	-1.77	-1.38	-1.56	-2.15	-2.17	-1.33	-0.09	-1.88	-1.35	-0.81	-1.39
E	AU046168	NM_007681	12615	centromere protein A (Cenpa)	-2.15	0.37	-1.79	0.13	-2.55	-2.89	-3.67	-2.66	-2.56	-2.36	0.76	-2.48	-2.07	-2.23	-3.5
E	AU043578	NM_001040435	21335	transforming, acidic coiled-coil containing protein 3 (Tacc3)	-2.02	0.35	-1.83	-0.15	-2.57	-2.82	-3.12	-1.91	-2.29	-1.57	0.48	-1.82	-1.67	-1.46	-2.61
E	AA408580	NM_026515	68026	RIKEN cDNA 2810417H13 gene (2810417H13Rik)	-2.08	0.36	-1.73	-0.38	-2.94	-3.07	-3.65	-2.28	-2.08	-1.11	0.44	-2.29	-1.87	-1.68	-3.29
E	AW555913	NM_008567	17219	minichromosome maintenance deficient 6 (MIS5 homolog, S. pombe) (S. cerevisiae) (Mcm6)	-1.82	-0.47	-1.33	-1.07	-2.22	-2.72	-3.17	-2.03	-1.77	0.61	0.09	-1.28	-1.65	-1.34	-2.92
E	AI849335	NM_020043	56741	neighbor of Punc E11 (Nope)	-2.07	0.48	-1.53	-0.56	-2.41	-2.77	-3	-1.95	-1.79	-0.99	0.76	-1.66	-1.48	-1.24	-2.5
E	AA407134	NM_016692	16319	inner centromere protein (Incenp)	-2.26	0.72	-1.59	-0.79	-2.53	-2.96	-3.23	-2.11	-1.93	-0.98	0.98	-0.98	-1.63	-1.34	-2.5
E	AI848328	NM_007832	13178	deoxycytidine kinase (Dck)	-1.77	-0.66	-1.97	-1.34	-2.34	-2.29	-2.33	-1.67	-1.07	-0.07	0.11	-1.22	-1.49	-1.02	-1.88
E	AU019727	NM_146171	68298	non-SMC condensin I complex, subunit D2 (Ncapd2)	-1.32	0.72	-1.17	0.1	-1.6	-1.75	-1.83	-1.78	-1.54	-1.15	0.54	-1.34	-1.34	-1.18	-1.8
E	AI854835	NM_025863	66949	tripartite motif-containing 59 (Trim59)	-1.45	-0.02	-1.71	-0.07	-1.76	-2.16	-2.45	-1.39	-0.51	-0.34	0.32	-1.59	-1.44	-1.65	-2.5
E	AI848244	NM_001110234|NM_001110233|NM_009750	12070	nerve growth factor receptor (TNFRSF16) associated protein 1 (Ngfrap1)	-0.46	-0.12	-0.8	-0.58	-1.24	-1.72	-1.94	-1.03	-1.36	-1.36	-1.37	-1.76	-1.56	-1.89	-2.43
E	AW538537	NM_023209	52033	PDZ binding kinase (Pbk)	-1.89	0.99	-0.44	-0.18	-1.22	-2.03	-2.32	-2.23	-0.11	-0.16	0.98	-1.35	-1.36	-1.71	-3.01
E	AI851230	NM_025863	66949	tripartite motif-containing 59 (Trim59)	-1.3	-0.01	-1.67	0.05	-1.74	-2	-2.23	-1.3	-0.47	-0.35	0.32	-1.52	-1.41	-1.72	-2.36
E	AW558188	NM_145150	233406	protein regulator of cytokinesis 1 (Prc1)	-2.23	0.3	-1.58	0.11	-2.21	-2.63	-2.23	-2.25	-2.01	-1.61	0.86	-2.03	-1.77	-1.81	-3
E	AW536068	NM_009103	20133	ribonucleotide reductase M1 (Rrm1)	-1.75	-0.01	-1.77	-1.08	-2.07	-2.6	-2.58	-1.63	-0.63	0.94	0.76	-0.8	-0.85	-1.26	-2.25
E	AW536234	NM_007659	12534	cell division cycle 2 homolog A (S. pombe) (Cdc2a)	-2.46	0.54	-1.85	-0.55	-2.91	-3.48	-3.72	-2.53	-2.49	-0.99	0.96	-2.06	-1.85	-1.45	-2.66
E	AI838514	NM_008985	19275	protein tyrosine phosphatase, receptor type, N (Ptprn)	-1.41	-0.28	-1.01	-1.62	-2.28	-2.57	-2.5	-1.98	-0.86	-0.61	-1.4	-1.78	-1.65	-1.34	-1.66
E	AU022576	NM_007691	12649	checkpoint kinase 1 homolog (S. pombe) (Chek1)	-1.32	-0.28	-1.32	-0.7	-1.44	-1.88	-1.85	-1.7	-1.26	-0.03	0.14	-1.35	-1.53	-1.85	-2.3
E	AA407299	NM_009104	20135	ribonucleotide reductase M2 (Rrm2)	-3.64	-0.6	-2.51	-2.14	-3.63	-3.87	-4.31	-2.65	0.01	1.74	0.71	-1.66	-1.78	-1.48	-3.31
E	AW537036	NM_019413	19876	roundabout homolog 1 (Drosophila) (Robo1)	-1.84	0.15	-1.4	-0.28	-1.99	-2.27	-2.62	-2.1	-1.41	-0.98	0.58	-1.58	-1.5	-1.57	-2.14
E	AW538204	NM_016692	16319	inner centromere protein (Incenp)	-2.16	0.65	-1.5	-0.56	-2.33	-2.57	-3.1	-2.05	-1.61	-0.87	0.8	-1.56	-1.51	-1.24	-2.29
E	AW546306	NM_008252	97165	high mobility group box 2 (Hmgb2)	-1.91	0.76	-1.12	0.15	-1.92	-2.35	-2.96	-2.31	-2.67	-1.62	0.44	-2.11	-2.25	-2.22	-3.44
E	AW547357	NM_011234	19361	RAD51 homolog (S. cerevisiae) (Rad51)	-1.66	0.49	-1.1	-0.38	-1.42	-1.74	-2.03	-2.23	-2.55	-0.56	0.27	-2.01	-1.85	-1.57	-2.61
E	AW536849	NM_172301	268697	cyclin B1 (Ccnb1)	-2.29	0.31	-1.88	-0.18	-2.98	-3.49	-3.76	-2.46	-2.07	-1.55	0.79	-1.96	-1.88	-1.85	-2.75
E	AW552266	NM_009772|NM_001113179	12235	budding uninhibited by benzimidazoles 1 homolog (S. cerevisiae) (Bub1)	-2.72	0.24	-2.16	-0.81	-2.73	-3.38	-3.44	-2.1	-2.31	-1.51	0.57	-1.87	-1.54	-1.69	-3.01
E	C77361	NM_011623	21973	topoisomerase (DNA) II alpha (Top2a)	-2.42	0.92	-1.53	-0.07	-2.96	-3.47	-4.01	-2.6	-2.74	-0.98	1.21	-1.22	-2.11	-1.9	-3.42
E	AU018678	NM_025674	106795	transcription factor 19 (Tcf19)	-1.62	1.34	-0.54	-0.18	-1.64	-1.78	-2.4	-2.07	-2.72	0.31	0.78	-1.57	-1.57	-0.96	-2.77
E	AW537126	NM_016660|NM_001025427|NM_001039356	15361	high mobility group AT-hook 1 (Hmga1)	-2.5	-3.15	-3.37	-2.54	-3.87	-4.23	-4.21	-1.59	-1.34	-0.93	-1.36	-1.21	-1.93	-1.94	-2.42
E	AW548072	NM_028109	72119	TPX2, microtubule-associated protein homolog (Xenopus laevis) (Tpx2)	-1.98	0.55	-1.25	-0.02	-2.5	-3.1	-3.15	-2.51	-2.59	-1.9	0.45	-2.06	-2.11	-2.02	-3.01
E	AU043170	NM_011133	18974	polymerase (DNA directed), epsilon 2 (p59 subunit) (Pole2)	-1.81	-0.66	-1.6	-1.53	-2.27	-2.41	-2.57	-1.42	-1.57	0.37	-0.12	-1.83	-1.19	-1.13	-2.51
E	AI851668	NM_011131	18971	polymerase (DNA directed), delta 1, catalytic subunit (Pold1)	-1.5	0.16	-1.3	-0.66	-1.85	-1.93	-2.34	-1.94	-2.03	0.31	0.35	-1.44	-1.49	-1.85	-2.78
E	AI851373	NM_009828	12428	cyclin A2 (Ccna2)	-1.46	0.28	-1.3	-0.1	-1.92	-1.87	-1.72	-1.58	-1.44	-0.8	0.32	-1.66	-1.23	-1.2	-1.69
E	C78528	NM_010441	15364	high mobility group AT-hook 2 (Hmga2)	-3.52	-4.23	-3.6	-3.71	-3.84	-4.48	-4.81	-1.83	1.11	0.82	-1.6	-2.6	-2.93	-3.1	-4.14
E	AI853043	NM_133774	170459	StAR-related lipid transfer (START) domain containing 4 (Stard4)	0.15	0.03	-0.42	0.19	-1.2	-1.5	-1.52	-2.43	-3.05	-2.07	-1.94	-1.96	-1.82	-1.32	-1.46
F	AU017667	NM_013755	27357	glycogenin (Gyg)	1.26	-0.39	-0.74	0.21	0.87	1.28	1.68	-0.57	-1.04	-0.83	-0.68	-0.49	0.34	0.46	0.77
F	AW545641	NM_008615	17436	malic enzyme 1, NADP (+)-dependent, cytosolic (Me1)	-0.12	-0.97	-1.24	-0.52	0.24	1.88	1.76	-0.89	-0.85	-0.54	-1.32	-1.2	-0.31	1.57	1.73
F	AI849423	NM_013876	29864	ring finger protein 11 (Rnf11)	0.58	-0.01	-0.08	-0.35	0.25	1.01	1.48	-0.07	0.21	-0.13	-0.45	-0.33	-0.1	1.12	1.62
F	AU041673	NM_008615	17436	malic enzyme 1, NADP (+)-dependent, cytosolic (Me1)	-0.15	-0.98	-1.24	-0.49	0.3	2.32	1.78	-1.04	-0.75	-0.5	-1.13	-1.16	-0.37	1.4	1.5
F	AI848354	NM_153150	13358	solute carrier family 25 (mitochondrial carrier, citrate transporter), member 1 (Slc25a1)	0.84	0.11	0.05	0.58	0.93	2.06	1.6	-1.41	-1.75	-1.14	-1.75	-0.87	-0.3	0.79	1.03
F	AI848986	NM_153526	231070	insulin induced gene 1 (Insig1)	1.14	-0.24	-0.56	0.81	0.83	2.09	1.79	-1.75	-2.97	-2.57	-2.67	-1.42	-0.57	0.71	1.47
F	C87669	NM_008615	17436	malic enzyme 1, NADP (+)-dependent, cytosolic (Me1)	-0.28	-0.91	-1.08	-0.51	0.08	1.62	1.38	-0.99	-0.25	-0.29	-0.98	-0.92	-0.33	1.22	1.32
F	AW556221	NM_008615	17436	malic enzyme 1, NADP (+)-dependent, cytosolic (Me1)	-0.03	-0.75	-0.88	-0.26	0.37	2	1.71	-0.47	-0.37	-0.31	-0.9	-0.93	-0.17	1.16	1.23
F	AI843448	NM_025569	66447	microsomal glutathione S-transferase 3 (Mgst3)	-0.46	0.03	-0.27	0.29	0.83	1.54	0.88	-0.93	-0.96	-0.59	0.25	0.57	0.89	0.69	0.57
F	AI852641	NM_019738	56312	nuclear protein 1 (Nupr1)	0.97	-0.52	0.34	0.57	0.82	1.03	1.65	-0.64	-1.94	-2.67	-0.5	-0.32	-0.04	0.76	1.1
F	AW558463	NM_025569	66447	microsomal glutathione S-transferase 3 (Mgst3)	-0.54	-0.14	-0.41	0.46	0.82	1.66	0.98	-1.01	-1.13	-0.81	0.3	0.65	0.93	0.76	0.6
F	AI852787	NM_153526	231070	insulin induced gene 1 (Insig1)	1.21	-0.32	-0.72	0.77	0.88	2.07	1.96	-1.8	-2.81	-2.61	-2.59	-1.41	-0.74	0.69	1.54
F	BE689528	NM_010570	16367	insulin receptor substrate 1 (Irs1)	1.24	-1.28	-0.71	0.26	1.13	1.79	2.01	0.98	-0.94	-0.04	-0.59	-0.04	0.39	1.16	1
F	AI853038	NM_007386	11428	aconitase 1 (Aco1)	-0.12	-0.17	0.2	0.2	0.71	1.47	1.31	-0.8	0.09	0.28	-0.52	-0.03	0.44	1.2	1.16
F	AW558582	NM_028696	109019	oligonucleotide/oligosaccharide-binding fold containing 2A (Obfc2a)	-0.31	-0.74	-0.71	-0.27	0.63	2.6	2.73	-0.22	-0.41	-0.3	-0.67	0.16	1.37	3.51	3.21
F	C87445	NM_024188	67041	3-oxoacid CoA transferase 1 (Oxct1)	0.62	0.04	-0.45	0.48	0.8	1.51	2.01	-0.48	-0.32	-0.35	-0.6	-0.73	0.41	0.59	0.44
F	AI850819	NM_007988	14104	fatty acid synthase (Fasn)	-0.64	-0.81	-0.8	-0.31	1.12	3.06	1.65	-1	0.55	0.79	-0.16	0.43	0.76	1.75	2.1
F	AI839311	NM_025446|NM_001111065|NM_009048	66253|19707	androgen-induced 1 (Aig1)|RalBP1 associated Eps domain containing protein (Reps1)	1.09	0.22	0.4	0.53	1.15	1.77	1.89	-0.54	-0.3	-0.27	-0.79	-0.18	0.12	0.68	0.64
F	AU041853	NM_024221	68263	pyruvate dehydrogenase (lipoamide) beta (Pdhb)	-0.02	0.07	0.12	0.15	1.16	2.32	1.75	-0.7	-0.24	-0.02	-0.35	0	0.45	1.49	1.39
F	AW557609	NM_201637	67772	chromodomain helicase DNA binding protein 8 (Chd8)	0.14	0.3	0.32	0.45	1.11	2.04	1.56	-0.62	-0.56	0.03	-0.13	-0.08	0.65	1.56	1.5
F	AI840465	NM_153526	231070	insulin induced gene 1 (Insig1)	1.09	0.29	-0.27	0.75	0.78	1.94	1.92	-1.51	-1.7	-1.95	-2.19	-1.18	-0.62	0.71	1.51
F	AI852538	NM_013755	27357	glycogenin (Gyg)	1.33	-0.48	-0.74	0.27	0.93	1.3	1.7	-0.57	-1.03	-0.82	-0.65	-0.49	0.36	0.43	0.8
F	AW546871	NM_028977	74511	leucine rich repeat containing 17 (Lrrc17)	1.84	0.9	0.81	3.03	2.46	2.61	2.41	0.71	-1.91	-2.98	-1.35	-1.66	0.29	0.85	1.11
F	AI843862	NM_199016	224794	ectonucleotide pyrophosphatase/phosphodiesterase 4 (Enpp4)	1.81	0.3	0.32	1.35	1.32	1.73	2.5	0.22	-0.94	-0.68	-0.7	-0.53	0.5	0.8	0.94
F	AU018526	NM_010322	14712	glyceronephosphate O-acyltransferase (Gnpat)	-0.26	0.14	0.15	0.03	0.5	1.15	1.5	-0.44	-0.35	0.07	-0.1	0.05	0.54	1.83	1.99
F	AI837229	NM_027896	71743	Coenzyme A synthase (Coasy)	0.83	0.54	0.5	0.24	0.58	1.24	1.45	-0.42	-0.76	-0.21	0.12	0.1	0.35	1.05	0.76
F	AI840524	NM_001005864|NM_001005865|NM_001005863	102103	mitochondrial tumor suppressor 1 (Mtus1)	0.39	0.06	0	0.65	1.14	1.37	1.49	-0.06	-0.23	0.1	0.24	0.55	0.97	0.9	0.89
F	BE373370	NM_026275	67615	ubiquitin-conjugating enzyme E2R 2 (Ube2r2)	0.17	-0.14	0.14	0.71	2.25	2.65	1.94	-0.24	-1.07	-0.11	-0.43	0.05	0.75	1.35	1.92
F	AW550861	NM_001112798|NM_011406	20541	solute carrier family 8 (sodium/calcium exchanger), member 1 (Slc8a1)	1.33	-0.31	0.08	0.94	1.1	1.78	1.76	0.64	-1.8	-1.12	-0.76	-1.7	-0.61	0.37	1.14
F	AI849000	NM_008608	17387	matrix metallopeptidase 14 (membrane-inserted) (Mmp14)	1.53	-0.21	0.22	1.02	1.5	1.42	1.69	0.75	-0.34	-0.44	-0.36	0.48	0.69	0.51	0.47
F	AW536380	NM_008618	17449	malate dehydrogenase 1, NAD (soluble) (Mdh1)	0.15	0.54	0.51	0.41	1.34	2.55	2.05	-0.85	-1.06	0.04	-0.45	-0.28	0.8	1.91	1.97
F	AW558043	NM_010570	16367	insulin receptor substrate 1 (Irs1)	1.71	-0.86	-0.4	0.47	1.13	1.68	1.86	0.83	-0.53	0.02	-0.42	-0.02	0.73	1.03	0.9
F	AI849311	NM_018813	54451	cleavage and polyadenylation specificity factor 3 (Cpsf3)	0.54	0.38	0.63	0.79	0.95	1.69	1.66	-0.09	-0.27	0.07	-0.22	0.13	0.49	1.16	1.43
F	AA670731	NM_011850	23957	nuclear receptor subfamily 0, group B, member 2 (Nr0b2)	0.72	0.21	-0.36	0.62	0.89	1.55	1.99	-0.39	-0.23	-0.27	-0.44	-0.61	0.49	0.58	0.26
F	AI843449	NM_025736	66736	tetratricopeptide repeat domain 35 (Ttc35)	0.5	0.45	0.83	0.72	1.01	1.51	1.44	-0.18	-0.7	-0.01	-0.07	0.33	0.4	0.84	0.7
F	AI851564	NM_007381	11363	acyl-Coenzyme A dehydrogenase, long-chain (Acadl)	0.13	0.43	0.34	0.84	1.69	2.07	1.56	-0.59	-1.18	-0.76	-0.12	0.05	0.2	0.93	0.83
F	C87907	NM_008618	17449	malate dehydrogenase 1, NAD (soluble) (Mdh1)	-0.02	0.39	0.39	0.52	1.43	2.71	2.08	-0.71	-0.77	-0.09	-0.04	-0.07	0.82	1.9	1.83
F	C77781	NM_153150	13358	solute carrier family 25 (mitochondrial carrier, citrate transporter), member 1 (Slc25a1)	0.86	0.22	-0.04	0.59	0.92	1.99	1.53	-1.32	-1.64	-1.11	-1.8	-0.85	-0.36	0.71	1.07
F	C79809	NM_007381	11363	acyl-Coenzyme A dehydrogenase, long-chain (Acadl)	-0.04	0.34	0.23	0.8	1.43	2.12	1.39	-0.62	-1.41	-0.85	-0.16	-0.02	0.24	1.02	0.91
F	AI846576	NM_025597	66495	NADH dehydrogenase (ubiquinone) 1 beta subcomplex 3 (Ndufb3)	-0.11	0.53	0.29	0.34	0.64	1.45	1.12	-0.33	-0.4	-0.17	0.05	-0.02	0.59	1.13	1.1
F	AI846354	NM_175236	76187	alcohol dehydrogenase, iron containing, 1 (Adhfe1)	0.12	0.53	0.36	0.55	0.95	1.95	1.79	-0.25	-0.15	0.08	-0.05	0.18	0.49	1.41	1.49
F	AI851125	NM_178111	68728	transformation related protein 53 inducible nuclear protein 2 (Trp53inp2)	1.95	0.24	-0.13	0.94	1.14	1.52	2.38	-0.4	-0.58	-0.8	-0.74	0.07	0.55	1.49	1.84
F	AI838867	NM_008618	17449	malate dehydrogenase 1, NAD (soluble) (Mdh1)	0.09	0.52	0.46	0.82	1.41	2.67	1.97	-1.05	-0.65	-0.11	-0.05	-0.06	0.84	1.8	1.47
F	AI846032	NM_153136	213484	nudix (nucleoside diphosphate linked moiety X)-type motif 18 (Nudt18)	0.92	0.17	0.14	0.57	1.38	1.91	2.32	-0.29	-0.66	-0.69	-0.6	-0.36	0.51	0.97	1.67
F	AW538316	NM_013770	27376	solute carrier family 25 (mitochondrial carrier, dicarboxylate transporter), member 10 (Slc25a10)	-0.46	-0.08	0.16	0.2	0.5	2.29	1.89	-0.4	-0.52	0.47	-0.28	-0.35	1.34	2.37	2.51
F	AU020408	NM_011900	24070	mannose-P-dolichol utilization defect 1 (Mpdu1)	0.15	0.61	0.54	0.59	1.06	1.5	1.47	-0.35	-0.24	0.09	-0.15	0.25	0.56	0.88	0.78
F	AI854660	NM_010344	14782	glutathione reductase (Gsr)	-0.11	0.65	0.53	0.53	1.06	1.72	1.42	-0.55	-0.69	-0.01	-0.12	0.1	0.4	0.81	0.74
F	AI845880	NM_008212	15107	hydroxyacyl-Coenzyme A dehydrogenase (Hadh)	0.09	0.39	0.24	0.61	0.91	1.49	1.41	-0.32	-0.38	0.02	0.1	0.4	0.77	1.21	1.33
F	AI846176	NM_010397|NM_010395|NM_010399	15039|15024|15051	histocompatibility 2, T region locus 22 (H2-T22)|histocompatibility 2, T region locus 10 (H2-T10)|histocompatibility 2, T region locus 9 (H2-T9)	2.08	0.99	0.63	1.73	1.95	2.83	3.15	-0.23	-0.67	-0.91	-0.84	-0.63	-0.13	0.59	1.35
F	AI842171	NM_010442	15368	heme oxygenase (decycling) 1 (Hmox1)	1.53	0.16	0.86	0.78	1.92	2.49	2.96	0	-0.38	-0.86	-1.02	0.13	0.02	0.31	0.77
F	AI852543	NM_007940	13850	epoxide hydrolase 2, cytoplasmic (Ephx2)	-0.01	-0.16	0.2	0.08	0.53	1.29	2.69	0.51	0.34	0.33	-0.09	0.58	0.83	1.22	1.84
F	AU018898	NM_010023	13177	dodecenoyl-Coenzyme A delta isomerase (3,2 trans-enoyl-Coenyme A isomerase) (Dci)	0.43	0.52	0.63	0.57	1.06	1.69	1.52	-0.28	-0.22	0.07	-0.02	0.24	0.54	0.53	0.57
F	AI844846	NM_026172	67460	2,4-dienoyl CoA reductase 1, mitochondrial (Decr1)	0.25	0.54	0.37	0.63	1.28	1.94	1.75	-0.46	-0.31	-0.14	-0.13	0.16	0.43	1.4	1.72
F	AW544236	NM_019991	56635	prolactin family 2, subfamily a, member 1 (Prl2a1)	1.33	0.18	0.84	0.51	1.64	2.2	2.81	-0.05	-0.4	-0.78	-1.11	0.1	0.03	0.25	0.79
F	AI851596	NM_009144	20319	secreted frizzled-related protein 2 (Sfrp2)	1.16	-0.02	-0.05	1.79	1.83	2.37	2.69	0.42	-0.37	-0.57	-1.1	-1.5	-0.18	0.48	0.65
F	AI843221	NM_053273	117160	tweety homolog 2 (Drosophila) (Ttyh2)	0.61	-0.14	0.84	0.39	1.15	1.8	1.67	-0.27	-0.59	-0.47	-0.8	0.02	0.41	0.69	0.65
F	AI847324	NM_010570	16367	insulin receptor substrate 1 (Irs1)	1.22	-1.07	-0.43	0.43	1.12	1.81	1.95	0.81	-0.65	0.08	-0.44	0.13	0.77	1.14	0.99
F	AW544501	NM_010442	15368	heme oxygenase (decycling) 1 (Hmox1)	1.46	0.39	0.86	0.77	1.88	2.24	2.79	-0.08	-0.4	-0.76	-0.9	0.15	0.01	0.33	0.77
F	AU042924	NM_020559	11655	aminolevulinic acid synthase 1 (Alas1)	0.22	0.72	1	0.92	2.28	3.07	2.44	-0.67	-0.36	-0.23	-0.69	-0.22	0.3	0.7	0.62
F	C85570	NM_008618	17449	malate dehydrogenase 1, NAD (soluble) (Mdh1)	0.12	0.45	0.52	0.54	1.42	2.7	2	-0.84	-0.76	-0.08	-0.09	-0.07	0.83	1.91	1.85
F	AW543947	NM_028975|NM_030108	67878	transmembrane protein 33 (Tmem33)	1.07	0.24	0.53	0.46	1.43	2.05	2.54	-0.1	-0.13	-0.63	-0.83	0.13	0.09	0.28	0.69
F	AI853150	NM_010027	13202	D-dopachrome tautomerase (Ddt)	0.32	0.31	0.52	0.34	0.97	1.46	1.44	-0.52	0.21	0.35	-0.17	0.08	0.52	0.73	0.55
F	AI850560	NM_001111320|NM_010497	15926	isocitrate dehydrogenase 1 (NADP+), soluble (Idh1)	0.81	0.65	0.96	1.67	1.68	1.91	1.7	-0.45	-2.24	-0.83	0.02	0.61	0.89	0.68	0.78
F	BE377532	NM_008173	14815	nuclear receptor subfamily 3, group C, member 1 (Nr3c1)	0.88	0.45	0.15	0.49	0.75	1.28	1.64	0.43	-0.73	-0.17	-0.27	-0.03	0.51	1.01	1.16
F	AW542944	NM_028696	109019	oligonucleotide/oligosaccharide-binding fold containing 2A (Obfc2a)	-0.32	-0.8	-0.78	-0.37	0.49	2.2	2.29	-0.48	-0.52	-0.24	-0.8	0	1.13	3.16	2.89
F	AW543056	NM_145558	231086	hydroxyacyl-Coenzyme A dehydrogenase/3-ketoacyl-Coenzyme A thiolase/enoyl-Coenzyme A hydratase (trifunctional protein), beta subunit (Hadhb)	-0.05	0.32	0.31	0.63	0.89	1.67	1.53	-0.46	-0.3	0.1	0.1	0.12	0.59	1.43	1.54
F	AU045311	NM_007381	11363	acyl-Coenzyme A dehydrogenase, long-chain (Acadl)	0.34	0.78	0.63	1.27	2.17	2.46	1.68	-0.31	-1.07	-0.63	0.05	0.15	0.45	1.18	0.99
F	AW539211	NM_148926	21769	zinc finger, AN1-type domain 3 (Zfand3)	-0.38	-0.72	-0.76	-0.35	1.04	3.09	1.57	-1.02	0.5	0.7	-0.21	0.25	0.66	1.63	1.86
F	AI851734	NM_001001881	72190	RIKEN cDNA 2510009E07 gene (2510009E07Rik)	0.92	0.13	0.66	1.22	1.2	1.57	1.23	1.43	-0.5	-0.11	0.17	0.1	1.1	1.21	1.53
F	AU041598	NM_001001892|NM_010394|NM_010380	14972|15018|14964	histocompatibility 2, K1, K region (H2-K1)|histocompatibility 2, Q region locus 7 (H2-Q7)|histocompatibility 2, D region locus 1 (H2-D1)	0.74	0.55	0.45	0.01	0.43	2.1	2.06	-0.28	0.07	-0.04	-0.64	-0.25	-0.09	0.55	1.2
F	AI837750	NM_001111320|NM_010497	15926	isocitrate dehydrogenase 1 (NADP+), soluble (Idh1)	0.76	0.53	0.96	1.56	1.66	1.86	1.72	-0.41	-2.13	-0.69	0.02	0.65	0.88	0.72	0.81
F	AI843629	NM_009058	19730	ral guanine nucleotide dissociation stimulator (Ralgds)	1.2	0.77	1.39	1.29	1.36	1.5	1.78	0.69	-1.26	-1.19	-0.71	0.41	0.02	0.58	1.07
F	AA408197	NM_009283	20846	signal transducer and activator of transcription 1 (Stat1)	1.58	0.97	0.94	1.07	1.7	2.16	1.73	-0.41	-1.53	-0.87	-0.88	-0.55	0.42	0.81	0.72
F	AW546469	NM_007671	12580	cyclin-dependent kinase inhibitor 2C (p18, inhibits CDK4) (Cdkn2c)	0.6	0.89	0.35	1.01	1.45	1.83	1.86	-0.66	-0.2	0.02	0.42	-0.34	0.18	1.23	1.61
F	AU045632	NM_026164	67452	patatin-like phospholipase domain containing 8 (Pnpla8)	0.63	0.33	0.85	0.97	1.2	1.83	1.83	0.08	-0.1	0.09	0.03	0.38	0.66	1.08	1.22
F	AI852438	NM_178111	68728	transformation related protein 53 inducible nuclear protein 2 (Trp53inp2)	1.91	0.13	-0.17	0.81	1.12	1.98	2.16	-0.19	-0.97	-1.24	-1.19	-0.4	0.66	1.53	1.85
F	AU019102	NM_028696	109019	oligonucleotide/oligosaccharide-binding fold containing 2A (Obfc2a)	-0.5	-1.15	-0.9	-0.5	0.74	2.58	2.86	-0.4	-0.11	-0.29	-0.88	0.14	1.51	3.68	3.45
F	AI848359	NM_026695	110826	electron transferring flavoprotein, beta polypeptide (Etfb)	-0.15	0.27	0.54	0.61	1.4	1.9	1.42	-0.64	-0.35	0.25	0.13	0.17	0.41	1.08	0.88
F	AW556475	NM_080448	259302	SLIT-ROBO Rho GTPase activating protein 3 (Srgap3)	0.87	-0.09	0.61	0.94	1.33	1.71	1.66	0.68	0.31	0.1	0.17	0.55	0.63	0.33	0.59
F	AI852782	NM_026598	68177	emopamil binding protein-like (Ebpl)	0.69	0.57	0.36	0.81	1.37	3.09	3.33	0.04	-0.6	-0.55	-0.38	-0.08	0.41	2.61	2.21
F	AI847354	NM_144784	110446	acetyl-Coenzyme A acetyltransferase 1 (Acat1)	0.35	0.64	0.54	0.88	1.09	1.68	1.55	-0.17	0.07	0.43	0.27	0.47	0.63	0.92	0.89
F	AW545990	NM_023041	19298	peroxisome biogenesis factor 19 (Pex19)	0.31	0.66	0.36	0.76	1.15	1.46	1.41	-0.01	-0.1	-0.02	-0.23	0.15	0.51	0.99	1.09
F	AI851449	NM_007760	12908	carnitine acetyltransferase (Crat)	0.08	-0.04	0.12	0.73	2.15	2.55	1.83	-0.2	-0.51	0	0.04	0.48	0.76	1.21	1.49
F	AI850945	NM_026164	67452	patatin-like phospholipase domain containing 8 (Pnpla8)	0.46	0.36	1.05	0.95	1.62	1.85	2.04	0.01	-0.42	-0.24	-0.18	0.13	0.65	1.15	1.26
F	AI850718	NM_001039394|NM_133717	69834	RAB43, member RAS oncogene family (Rab43)	1.58	0.05	0.97	1.02	1.69	1.8	2.28	0.58	-1.33	-0.77	-0.42	-0.07	0.48	0.34	0.65
F	AW544212	NM_015729	11430	acyl-Coenzyme A oxidase 1, palmitoyl (Acox1)	0.69	0.84	0.94	0.8	1.82	2.57	2.68	-0.13	-0.34	0	-0.44	0.29	0.66	1.49	1.28
F	AU015213	NM_001042671|NM_028802	74182	preimplantation protein 4 (Prei4)	1.12	0.79	1.96	1.61	2.07	2.37	1.92	-0.13	0.05	-0.62	-0.75	-0.39	0.23	0.81	0.97
F	AW546413	NM_021462	17347	MAP kinase-interacting serine/threonine kinase 2 (Mknk2)	-0.16	0.83	0.81	0.77	1.27	1.64	1.56	-0.56	0.12	0.32	0.22	0.65	0.69	1.11	1.38
F	AW559084	NM_009895	12700	cytokine inducible SH2-containing protein (Cish)	0.78	0.02	0	0.86	1.24	1.86	1.9	1.12	0.22	0.51	-0.02	0.56	1.34	1.35	0.74
F	AI839142	NM_011949	26413	mitogen-activated protein kinase 1 (Mapk1)	0.25	0.55	0.6	0.65	1.14	1.59	1.56	-0.28	-0.02	0.18	0.1	0.35	0.67	0.97	0.94
F	AU016738	NM_080795	140887	ligand of numb-protein X 2 (Lnx2)	0.41	0.88	0.64	1.04	1.38	1.64	1.44	-0.25	-0.54	0.24	0.19	0.38	0.65	1.03	1.18
F	AI838101	NM_145122	18633	peroxisome biogenesis factor 16 (Pex16)	0.64	0.78	1.04	1.04	2.06	3.22	2.79	-0.31	0	0.43	-0.7	-0.36	0.23	1.58	1.69
F	AA272458	NM_011700	22351	villin-like (Vill)	0.3	0.73	0.77	0.43	0.6	1.87	1.53	0.11	-0.03	0.15	0.05	0.26	0.51	0.79	0.98
F	C78036	NM_007396|NM_011958	11480|26428	activin receptor IIA (Acvr2a)|origin recognition complex, subunit 4-like (S. cerevisiae) (Orc4l)	0.97	0.23	0.78	0.76	1.33	1.87	2.01	0.33	-0.01	0.35	-0.24	-0.11	0.05	0.32	0.5
F	AI838570	NM_010023	13177	dodecenoyl-Coenzyme A delta isomerase (3,2 trans-enoyl-Coenyme A isomerase) (Dci)	0.49	0.52	0.76	0.63	1.18	1.8	1.57	-0.27	-0.34	0.06	-0.02	0.26	0.54	0.76	0.59
F	AI854120	NM_145567	58875	3-hydroxyisobutyrate dehydrogenase (Hibadh)	0.04	0.32	0.75	0.49	1.26	1.81	1.55	-0.12	0.3	0.42	-0.02	0.42	0.96	1.92	1.9
F	BE534768	NM_145558	231086	hydroxyacyl-Coenzyme A dehydrogenase/3-ketoacyl-Coenzyme A thiolase/enoyl-Coenzyme A hydratase (trifunctional protein), beta subunit (Hadhb)	0.02	0.47	0.59	0.82	1.1	1.91	1.74	-0.49	-0.33	0.13	0.13	0.21	0.61	1.61	1.64
F	AU040441	NM_028260|NM_001111280	66541|666465	IMP1 inner mitochondrial membrane peptidase-like (S. cerevisiae) (Immp1l)|predicted gene, EG666465 (EG666465)	0.92	0.32	0.25	1.17	1.24	1.64	1.33	0.64	-0.25	0.31	0.21	0.19	0.5	0.73	0.8
F	AI840098	NM_133345	28019	inhibitor of growth family, member 4 (Ing4)	1.33	0.93	0.96	1.38	1.31	1.42	1.53	0.27	-0.94	-0.27	0.25	0.43	0.57	0.84	0.88
F	BE291752	NM_015729	11430	acyl-Coenzyme A oxidase 1, palmitoyl (Acox1)	0.7	0.88	0.92	1.12	1.8	2.29	2.78	-0.06	-0.32	0.08	-0.36	0.21	0.57	1.4	1.64
F	AI847846	NM_013697	22139	transthyretin (Ttr)	0.27	0.67	0.47	0.65	1.18	1.98	2.19	-0.16	0.45	0.55	0.09	0.58	0.93	1.09	0.93
F	AW557258	NM_029436	75785	kelch-like 24 (Drosophila) (Klhl24)	2.23	1.48	1.31	2.54	2.47	2.05	2.34	0.94	-2.21	-1.83	-0.03	0.21	0.63	0.72	0.66
F	AI848130	NM_178405	98660	ATPase, Na+/K+ transporting, alpha 2 polypeptide (Atp1a2)	0.58	0.96	0.83	0.96	1.34	2.54	2.71	-0.26	0.35	0.62	-0.03	0.19	0.35	1.18	1.21
F	AU023053	NM_001037937|NM_145470	97998	DEP domain containing 6 (Depdc6)	-0.02	-0.32	0.06	1.24	1.44	1.46	2.06	0.15	0.15	0.44	0.13	-0.04	1.06	1.3	0.75
F	AI852706	NM_026062	67266	RIKEN cDNA 2900024C23 gene (2900024C23Rik)	1.01	0.15	0.28	1.65	1.43	1.52	1.2	0.07	0.04	0.13	-0.2	-0.17	0.42	1.89	2.79
F	AU016367	NM_172266	226856	lysophosphatidylglycerol acyltransferase 1 (Lpgat1)	-0.13	0.86	0.71	0.47	0.84	1.49	2.12	0.45	0.93	0.81	-0.42	0.22	0.34	1.23	1.56
F	AI854608	NM_007644	12492	scavenger receptor class B, member 2 (Scarb2)	1.47	1.28	1.01	0.93	1.93	2.75	3.08	-0.62	0.04	0.01	-0.37	-0.2	0.1	0.82	1.45
F	AI845732	NM_021462	17347	MAP kinase-interacting serine/threonine kinase 2 (Mknk2)	-0.79	0.65	0.59	0.5	1.33	1.77	1.47	-0.62	0.5	0.57	0.6	1.07	0.95	1.31	1.6
F	AI840716	NM_017366	11370	acyl-Coenzyme A dehydrogenase, very long chain (Acadvl)	0.21	0.95	0.6	0.73	1.08	1.61	1.19	-0.24	-0.07	0.32	0.32	0.57	0.83	1.78	1.79
F	AI844855	NM_001039723	330189	transmembrane protein 120B (Tmem120b)	0.72	-0.08	0.53	0.8	2.13	3.3	3.22	-0.22	0.05	-0.03	-0.74	-0.26	1.2	2.5	2.42
F	AI849776	NM_025972	67111	N-acylethanolamine acid amidase (Naaa)	0.39	0.85	0.69	0.99	1.77	1.94	1.96	-0.18	-0.4	-0.29	0.45	1.43	1.49	1.72	1.87
F	AI849784	NM_080448	259302	SLIT-ROBO Rho GTPase activating protein 3 (Srgap3)	0.58	-0.71	0.66	0.94	1.61	1.79	1.76	0.8	0.55	0.34	0.19	0.7	0.64	0.47	0.77
F	AW551537	NM_009908	12764	cytidine monophospho-N-acetylneuraminic acid synthetase (Cmas)	0.85	0.4	0.84	1.13	1.36	1.59	1.6	0.15	0.01	0.2	0.44	1.11	1.02	0.98	1.01
F	AI848029	NM_008650	17850	methylmalonyl-Coenzyme A mutase (Mut)	0.08	0.74	0.77	1.12	1.63	2.66	2.4	-0.52	-0.54	0.05	0.22	0.06	0.45	1.32	1.47
F	AW556940	NM_145567	58875	3-hydroxyisobutyrate dehydrogenase (Hibadh)	-0.01	0.4	0.74	0.49	1.28	1.72	1.42	-0.1	0.25	0.45	-0.07	0.5	1	1.88	1.96
F	AW547940	NM_001081232	320661	DNA segment, Chr 5, ERATO Doi 579, expressed (D5Ertd579e)	0.94	0.59	0.86	0.84	1.44	1.56	1.31	0.11	0.39	0.34	0.05	0.48	0.78	1.23	1.17
F	AW557657	NM_001111320|NM_010497	15926	isocitrate dehydrogenase 1 (NADP+), soluble (Idh1)	0.88	0.78	1.34	1.6	1.84	1.95	1.91	-0.41	-0.84	-0.27	0.3	0.82	1.12	0.74	0.76
F	BE376284	NM_011480	20787	sterol regulatory element binding transcription factor 1 (Srebf1)	-0.02	0.26	0.22	0.62	1.47	2.47	1.98	-0.06	0.33	0.7	0.93	1.1	1.29	1.04	0.76
F	AI840001	NM_027430	70456	brain protein 44 (Brp44)	0.48	0.71	0.98	1.02	1.84	2.62	2.19	-0.34	0.22	0.57	0.09	0.24	0.68	1.39	1.01
F	AU044384	NM_011480	20787	sterol regulatory element binding transcription factor 1 (Srebf1)	-0.01	0.14	0.31	0.65	1.45	2.66	2.23	0.09	0.03	0.58	0.93	1.5	1.48	1.26	0.99
F	AI844874	NM_007742	12842	collagen, type I, alpha 1 (Col1a1)	0.58	-0.15	0.62	0.54	2.1	2.81	2.07	-0.23	-0.31	0.41	0.05	0.71	1.25	2.01	1.64
F	AU018293	NM_177870	330064	solute carrier family 5 (sodium-dependent vitamin transporter), member 6 (Slc5a6)	-0.11	-0.47	-0.08	0.5	1.41	1.98	1.03	-0.29	0.86	0.77	0.3	1.12	1.64	1.8	1.16
F	AI840403	NM_001103178|NM_001103177|NM_178688	226251	actin-binding LIM protein 1 (Ablim1)	0.25	0.63	0.71	0.6	0.89	1.46	1.3	-0.11	0.1	0.4	0.04	0.24	0.49	0.67	0.86
F	AU019923	NM_178935|NM_009031	353170|245688	RIKEN cDNA 4932441K18 gene (4932441K18Rik)|retinoblastoma binding protein 7 (Rbbp7)	0.04	0.28	0.98	0.92	1.38	1.77	1.6	0.29	0.49	0.63	-0.32	1.14	1.37	1.43	1.39
F	AI839605	NM_017366	11370	acyl-Coenzyme A dehydrogenase, very long chain (Acadvl)	0.02	1.13	0.85	0.9	1.27	2.05	1.47	-0.34	-0.02	0.33	0.48	0.73	0.92	1.99	2.05
F	AI848423	NM_028657	73822	RIKEN cDNA F630110N24 gene (F630110N24Rik)	0.59	0.81	0.75	0.69	1.3	2.72	2.14	0.43	-0.32	0.51	0.2	0.41	1.31	1.89	1.74
F	BE285829	NM_001001892|NM_010380|NM_010394|NM_010391	14972|14964|15018|15007	histocompatibility 2, K1, K region (H2-K1)|histocompatibility 2, D region locus 1 (H2-D1)|histocompatibility 2, Q region locus 7 (H2-Q7)|histocompatibility 2, Q region locus 10 (H2-Q10)	2.11	1.94	1.52	1.65	2.47	3.68	4.11	-1.07	-0.53	-0.49	-0.96	-0.84	-0.5	1.36	2.18
F	AI854647	NM_007515	11989	solute carrier family 7 (cationic amino acid transporter, y+ system), member 3 (Slc7a3)	1.42	-0.05	0.51	0.3	1.01	1.67	1.97	0.21	0.65	1.02	0.53	1.59	1.47	1.79	1.58
F	AI853661	NM_001014836	432479	RIKEN cDNA 4930404N11 gene (4930404N11Rik)	0.49	0.83	0.77	0.93	1.57	2.02	1.9	-0.13	-0.32	0.67	0.19	0.68	1.35	1.94	2.28
F	AI846329	NM_019972	20661	sortilin 1 (Sort1)	0.94	-0.5	-0.31	1.04	2.01	3.52	4.08	0.07	0.42	0.36	-0.46	0.54	1.91	4.03	4.34
F	AW552709	NM_018819	55951	brain protein 44-like (Brp44l)	0.8	1.17	1.15	1.2	2.14	3.08	3.17	-0.42	0.02	0	-0.17	0.33	0.64	1.32	1.42
F	AI843895	NM_011480	20787	sterol regulatory element binding transcription factor 1 (Srebf1)	-0.06	0.24	0.24	0.73	1.55	2.77	2.19	0.06	0.07	0.7	1.1	1.52	1.62	1.26	1.03
F	C76527	NM_010046	13350	diacylglycerol O-acyltransferase 1 (Dgat1)	0.37	0.53	1.03	1.2	2.39	2.67	2.54	-0.26	0.08	-0.06	-0.44	0.97	1.68	2.45	2.14
F	AI845557	NM_007487|NM_001039515	11861	ADP-ribosylation factor-like 4A (Arl4a)	0.05	0.63	0.82	1.15	2.04	2.91	3.07	0.06	-0.11	0.53	0.13	0.68	1.24	3.04	3.41
F	AI853835	NM_153537	102693	pleckstrin homology-like domain, family B, member 1 (Phldb1)	1.34	0.76	0.52	1.15	1.26	2.04	1.49	0.91	1	0.9	0.19	0.71	1.34	1.51	1.36
F	AI841367	NM_024263	74761	matrix-remodelling associated 8 (Mxra8)	1.94	0.82	1.3	2.06	2.15	2.07	2.32	0.55	-0.35	-0.18	-0.26	0.52	0.75	0.74	1.13
F	AW552092	NM_010881	17977	nuclear receptor coactivator 1 (Ncoa1)	1.32	0.53	1.88	1.46	2.31	1.82	2.08	0.35	0.07	-0.21	-0.29	0.48	0.98	1.24	1.35
F	AI839764	NM_026880	68943	PTEN induced putative kinase 1 (Pink1)	1.45	1.68	1.48	1.84	2.06	1.97	1.91	0.78	-0.42	-0.34	-0.38	0.13	1.05	1.25	1.63
F	AI843753	NM_027977	71881	RIKEN cDNA 2310001A20 gene (2310001A20Rik)	0.15	0.57	1.05	1.31	3.05	4.39	3.19	-0.57	0.05	0.3	-0.31	-0.24	1.04	1.92	2.03
F	AW556981	NM_013760	27362	DnaJ (Hsp40) homolog, subfamily B, member 9 (Dnajb9)	0.7	0.65	1.76	0.38	1.13	1.76	2.26	0.24	0.87	1.06	0.18	0.82	1.03	1.69	1.93
F	AI853815	NM_018819	55951	brain protein 44-like (Brp44l)	0.93	1.16	1.13	1.35	2.18	2.89	3.23	-0.41	0.01	0.02	-0.2	0.32	0.65	1.3	1.47
F	AI841894	NM_194069|NM_194068|NM_194067|NM_194066|NM_026790	52668	DNA segment, Chr 12, ERATO Doi 647, expressed (D12Ertd647e)	2.68	1.42	1.14	2.14	2.52	3.63	3.3	-0.32	-0.26	-0.56	-0.41	-0.47	-0.03	0.81	1.03
F	AI854779	NM_025797	109672	cytochrome b-5 (Cyb5)	0.56	1.42	1.32	1.43	1.97	3.11	2.26	-0.13	-0.15	0.17	0.02	0.34	0.65	1.14	1.08
F	AI841643	NM_011057	18591	platelet derived growth factor, B polypeptide (Pdgfb)	1.08	0.87	0.66	0.99	1.27	1.67	1.83	0.33	0.47	0.88	0.44	0.43	0.86	1.02	1.29
F	AW552431	NM_011327	20280	sterol carrier protein 2, liver (Scp2)	0.61	1.18	1.26	1.37	2.18	3.03	2.49	-0.58	-0.21	0.43	0.14	0.78	1.03	1.82	2.28
F	BE134967	NM_001127330|NM_011146	19016	peroxisome proliferator activated receptor gamma (Pparg)	-2.34	0.25	0.86	0.23	1.37	1.92	1.79	0.53	-0.07	1.29	0.93	2.02	2.68	3.37	3.91
F	AU019916	NM_013760	27362	DnaJ (Hsp40) homolog, subfamily B, member 9 (Dnajb9)	1.27	0.57	1.75	0.34	1.22	1.44	2.37	0.3	0.87	1.08	0.2	0.88	1.15	1.92	2.04
F	AI850552	NM_010299	14667	GM2 ganglioside activator protein (Gm2a)	1.69	0.85	1.05	1.16	1.65	3.93	4.32	0.25	-0.03	-0.08	-0.42	-0.02	0.59	2.29	3.5
F	AI853250	NM_009949	12896	carnitine palmitoyltransferase 2 (Cpt2)	0.44	0.88	0.92	1.17	1.79	2.37	1.77	-0.23	0.21	0.65	0.58	1.23	1.4	1.9	1.98
F	AU015235	NM_021524	59027	nicotinamide phosphoribosyltransferase (Nampt)	0.43	0.91	1.16	0.56	1.65	1.64	1.12	-0.52	0.84	0.88	0.6	1.18	1.7	1.45	1.7
F	AI840197	NM_009242	20692	secreted acidic cysteine rich glycoprotein (Sparc)	1.16	1.05	0.82	1.21	1.62	1.9	1.96	0.42	0.64	1.17	0.61	0.63	1.09	1.19	1.49
F	AI839874	NM_007592	12319	carbonic anhydrase 8 (Car8)	0.86	0.77	0.51	0.77	1.08	1.25	1.5	0.53	0.54	0.72	0.37	0.52	0.85	1.14	1.36
F	AU017706	NM_145962	211347	pantothenate kinase 3 (Pank3)	-0.28	-0.1	0.49	0.76	1.87	3.15	2.08	-0.23	1.38	1.29	0.85	1.79	2.2	2.75	2.79
F	AI850717	NM_011327	20280	sterol carrier protein 2, liver (Scp2)	0.64	1.07	1.37	1.36	2.4	3.07	2.55	-0.56	-0.27	0.48	0.12	0.87	1.15	1.91	2.35
F	AU015637	NM_145962	211347	pantothenate kinase 3 (Pank3)	-0.32	0	0.3	0.82	2.25	2.42	2.07	-0.15	1.36	1.3	0.82	1.83	2.21	2.79	2.81
F	AI844686	NM_026452	67914	coenzyme Q9 homolog (yeast) (Coq9)	0.72	1.57	1.35	1.21	1.48	1.87	1.76	-0.15	-0.15	0.34	0.36	0.57	0.75	1.13	1.23
F	AI838929	NM_009242	20692	secreted acidic cysteine rich glycoprotein (Sparc)	1.39	1.14	0.91	1.27	1.74	1.88	2.02	0.47	0.72	0.91	0.66	0.66	1.17	1.23	1.53
F	AW545953	NM_177470	52538	acetyl-Coenzyme A acyltransferase 2 (mitochondrial 3-oxoacyl-Coenzyme A thiolase) (Acaa2)	0.17	0.34	0.56	1.04	1.61	1.53	1.05	0.04	0.37	0.64	0.37	0.7	0.83	0.88	0.98
F	AI840666	NM_007382	11364	acyl-Coenzyme A dehydrogenase, medium chain (Acadm)	0.28	0.95	1.35	1.95	2.42	2.81	2.21	0.2	-1.04	0.25	0.39	1.28	1.8	1.71	2.11
F	AU042507	NM_028865	74319	RIKEN cDNA 1110005A03 gene (1110005A03Rik)	1.37	0.94	0.65	0.93	1.15	1.52	1.2	0.9	1.07	0.79	0.05	0.74	1.45	1.73	1.49
F	AW549033	NM_008410	16432	integral membrane protein 2B (Itm2b)	1.64	0.85	1.17	1.78	2.33	2.49	2.41	0.47	0.43	0.16	0.04	0.71	0.9	0.94	1.2
F	AI839134	NM_080635	68135	eukaryotic translation initiation factor 3, subunit H (Eif3h)	0.66	0.5	1.26	0.59	1.23	1.53	1.52	-0.01	1.27	1.42	-0.21	0.81	1.17	1.63	1.23
F	C76754	NM_145962	211347	pantothenate kinase 3 (Pank3)	-0.3	0.21	0.55	0.89	2.22	2.58	1.94	-0.16	1.25	1.38	0.79	1.81	2.15	2.73	2.79
F	AI842091	NM_009443	22134	trans-golgi network protein (Tgoln1)	0.83	0.5	1.05	0.34	1.06	1.4	2.11	0.19	0.59	0.71	0.21	0.61	0.72	0.65	0.99
F	BE380796	NM_009443|NM_009444	22134|22135	trans-golgi network protein (Tgoln1)|trans-golgi network protein 2 (Tgoln2)	0.73	0.57	0.98	0.22	0.82	1.2	1.85	0.04	0.52	0.64	0.01	0.55	0.69	0.72	0.93
F	AI849271	NM_177470	52538	acetyl-Coenzyme A acyltransferase 2 (mitochondrial 3-oxoacyl-Coenzyme A thiolase) (Acaa2)	0.14	0.44	0.77	1.1	1.74	1.58	1.19	0.08	0.55	0.64	0.44	0.76	0.93	0.99	1.11
F	AI851021	NM_011303	20148	dehydrogenase/reductase (SDR family) member 3 (Dhrs3)	1.28	1.39	1.34	1.07	1.84	1.51	1.73	0.51	0.79	1.19	0.19	0.79	1.09	2.05	2.07
F	AW557808	NM_145430	216971	cDNA sequence BC017647 (BC017647)	1.02	0.65	0.56	1.01	1.42	1.56	1.49	0.34	0.34	0.29	0.01	0.51	0.68	0.7	0.9
F	BE376542	NM_011308	20185	nuclear receptor co-repressor 1 (Ncor1)	0.86	0.91	1.31	1.62	2.28	2.66	2.46	0.32	0.02	0.08	0.58	1.01	1.43	1.77	1.55
F	AI842169	NM_021299	56248	adenylate kinase 3 (Ak3)	1.04	1.53	0.66	1.67	1.87	1.93	1.85	-0.25	0.25	0.3	-0.08	0.36	0.75	0.84	1.02
F	AI852019	NM_018755|NM_176073	54381	plasma glutamate carboxypeptidase (Pgcp)	1.54	0.44	0.1	0.9	1.26	1.43	1.49	0.97	0.78	0.88	0.3	0.7	1.04	1.02	1.14
F	AI854743	NM_021299	56248	adenylate kinase 3 (Ak3)	1.02	1.48	0.68	1.53	1.79	1.86	1.75	0.05	0.25	0.29	-0.15	0.33	0.81	0.81	1.02
F	AI838928	NM_001109993|NM_001040130	51875	transmembrane protein 141 (Tmem141)	1.31	1.04	0.81	1.26	1.63	1.81	1.9	0.41	0.62	0.99	0.54	0.61	0.96	1.19	1.43
F	AW548783	NM_001110232|NM_001110231|NM_001110230|NM_001110229|NM_001110228|NM_010160	14007	CUG triplet repeat, RNA binding protein 2 (Cugbp2)	0.09	-0.19	0.53	1.05	1.42	1.39	1.27	0.39	1.04	1.58	0.78	1.33	1.32	0.84	1.11
F	AW536198	NM_010421	15211	hexosaminidase A (Hexa)	1.69	0.71	0.99	0.72	1.63	1.8	1.76	0.73	0.57	0.26	0	0.52	1.43	0.78	0.92
F	AW546483	NM_011170	19122	prion protein (Prnp)	1.17	1.24	1.27	1.23	1.38	1.84	2.08	-0.06	0.6	0.6	0.25	0.55	0.5	0.83	1.32
F	AI846672	NM_001085515	329828	expressed sequence AI464131 (AI464131)	0.62	1.08	1.25	1.79	2.13	2.11	1.57	0.99	-0.36	-0.48	1.36	1.6	2.05	2.11	2.08
F	AU040737	NM_013842	22433	X-box binding protein 1 (Xbp1)	0.76	0.6	1.55	0.63	1.48	1.62	1.53	-0.09	1.54	1.56	0.08	1.14	1.44	1.77	1.31
F	AI839746	NM_133792	192654	lysophospholipase 3 (Lypla3)	0.92	0.93	1	1.24	1.6	1.7	1.6	0.27	1.17	1.02	0.56	0.61	1.2	1.31	1.3
F	AU040375	NM_010380|NM_001001892	14964|14972	histocompatibility 2, D region locus 1 (H2-D1)|histocompatibility 2, K1, K region (H2-K1)	1.77	1.83	1.38	1.76	2.42	3.51	4.07	-0.64	0.05	-0.17	-0.62	-0.38	-0.01	1.07	2.22
F	C88023	NM_001110232|NM_001110231|NM_001110230|NM_001110229|NM_001110228|NM_010160	14007	CUG triplet repeat, RNA binding protein 2 (Cugbp2)	0.1	-0.01	0.5	1	1.47	1.33	1.4	0.4	1.01	1.71	0.96	1.39	1.34	0.87	1.04
F	AW549855	NM_011327	20280	sterol carrier protein 2, liver (Scp2)	0.76	1.15	1.61	1.48	2.42	3.07	2.59	-0.59	-0.19	0.58	0.19	0.88	1.17	1.96	2.33
F	AI844533	NM_011354	378702	small EDRK-rich factor 2 (Serf2)	1.38	0.59	1.19	1.11	1.33	1.46	1.5	0.4	-0.38	0.42	-0.26	0.15	0.74	0.72	1.03
F	AI849471	NM_007533	12039	branched chain ketoacid dehydrogenase E1, alpha polypeptide (Bckdha)	1.55	1.67	1.61	1.89	2.15	2.96	3.33	0.14	-1.16	-0.55	0.06	0.59	1.25	1.74	2.2
F	AI849176	NM_013587	16976	low density lipoprotein receptor-related protein associated protein 1 (Lrpap1)	0.68	0.99	1.1	0.99	1.24	1.6	1.59	0.09	0.47	0.55	0.33	0.73	0.94	0.78	1.01
F	AW546718	NM_009166|NM_001034963|NM_178362|NM_001034962|NM_001034964	20411	sorbin and SH3 domain containing 1 (Sorbs1)	-0.1	1.25	1.16	0.92	1.37	1.4	1.34	-0.44	0.77	0.57	0.19	0.23	0.88	0.97	1.28
F	AW537244	NM_007382	11364	acyl-Coenzyme A dehydrogenase, medium chain (Acadm)	0.29	0.85	1.34	1.89	2.33	2.83	2.25	0.13	-0.61	0.4	0.82	1.62	1.63	1.67	1.83
F	AI848955	NM_175324	102632	acyl-Coenzyme A dehydrogenase family, member 11 (Acad11)	1.15	1.4	1.63	1.19	2.35	3.59	4.14	0.79	-1.24	0.02	-0.08	0.2	1.61	2.28	2.78
F	AI843222	NM_024243	71665	fucosidase, alpha-L- 1, tissue (Fuca1)	0.73	0.85	0.63	0.78	1.53	2.03	1.29	0.33	0.16	0.2	0.29	0.35	0.69	0.59	0.54
F	AI848443	NM_021327	57783	TNFAIP3 interacting protein 1 (Tnip1)	0.6	1.08	1.09	1.13	1.26	1.54	1.7	-0.03	-0.14	0.12	0.28	0.72	1.06	0.86	0.59
F	AW557952	NM_001102456|NM_001102455|NM_009691	11804	amyloid beta (A4) precursor-like protein 2 (Aplp2)	0.82	1.24	1.53	1.82	1.99	2	2.24	0.35	0.58	0.78	0.62	0.83	0.94	0.99	1.23
F	AI843644	NM_025976	67118	bifunctional apoptosis regulator (Bfar)	0.9	0.44	1.03	1.04	1.19	1.46	1.61	0.26	0.64	0.71	0.07	0.41	0.7	0.89	0.89
F	AI842715	NM_027977	71881	RIKEN cDNA 2310001A20 gene (2310001A20Rik)	0.38	0.81	1.28	1.44	3.26	4.32	3.54	-0.68	0.21	0.31	-0.16	0.13	1.15	2.16	2.01
F	AI842949	NM_010421	15211	hexosaminidase A (Hexa)	1.69	0.9	1.05	0.86	1.72	1.7	1.9	0.67	0.4	0.38	-0.08	0.49	1.2	0.7	0.91
F	AU042078	NM_001102455|NM_001102456|NM_009691	11804	amyloid beta (A4) precursor-like protein 2 (Aplp2)	0.83	1.26	1.56	1.82	2.03	2.02	2.43	0.47	0.55	0.73	0.62	0.9	1.09	1.17	1.35
F	AI849502	NM_001102456|NM_001102455|NM_009691	11804	amyloid beta (A4) precursor-like protein 2 (Aplp2)	0.85	1.27	1.64	1.8	2.01	1.88	2.26	0.3	0.57	0.77	0.59	0.87	0.93	0.9	1.11
F	AW537599	NM_009166|NM_001034963|NM_178362|NM_001034962|NM_001034964	20411	sorbin and SH3 domain containing 1 (Sorbs1)	-0.32	1.38	1.34	1.21	1.87	2.02	1.97	-0.14	1.69	1.36	0.48	1.04	1.66	2.56	2.62
F	AU017619	NM_021299	56248	adenylate kinase 3 (Ak3)	1.01	1.49	0.62	1.6	1.74	1.87	1.78	0.02	0.24	0.22	-0.11	0.31	0.77	0.87	0.74
F	AU040822	NM_027464	70564	RIKEN cDNA 5730469M10 gene (5730469M10Rik)	2.06	0.86	0.65	1.61	2.15	2.97	3.11	0.61	-0.49	-0.73	0.36	2.08	2.45	4.12	4.86
F	AI843308	NM_177089|NM_199323	320165	transforming, acidic coiled-coil containing protein 1 (Tacc1)	0.96	1.09	1.15	1.44	1.75	2.05	2.01	-0.18	0.65	0.37	-0.21	-0.05	0.48	0.82	0.69
F	AI846342	NM_147126|NM_001040632|NM_145613|NM_001040631	259172|235312	membrane-type frizzled-related protein (Mfrp)|C1q and tumor necrosis factor related protein 5 (C1qtnf5)	2.03	1.22	0.72	1.23	1.61	1.33	1.9	0.46	0.23	0.16	-0.02	0.79	1.34	0.99	0.85
F	AI843304	NM_007678	12606	CCAAT/enhancer binding protein (C/EBP), alpha (Cebpa)	0.08	1.39	1.72	1.69	2.32	3.26	3.17	0.03	0.25	0.18	-0.17	0.52	1.33	2.04	2.89
F	AW537088	NM_025797	109672	cytochrome b-5 (Cyb5)	0.85	1.87	1.99	1.89	2.57	3.14	2.81	-0.12	-0.81	0.1	-0.23	0.56	0.97	1.65	1.68
F	AW558591	NM_009804	12359	catalase (Cat)	0.18	0.59	1.32	1.51	2.83	2.65	2.65	-0.12	0.38	0.57	1.03	2.13	1.53	1.79	2.44
F	AI845920	NM_025826	66885	acyl-Coenzyme A dehydrogenase, short/branched chain (Acadsb)	1.11	0.96	1.29	1.91	2.46	2.89	2.72	0.17	0.38	0.6	0.39	1.15	1.27	1.24	1.11
F	BE286545	NM_024214	67952	translocase of outer mitochondrial membrane 20 homolog (yeast) (Tomm20)	1.36	1.55	1.38	1.66	1.7	1.6	1.37	0.88	0.83	0.88	0.9	0.82	1.15	1.52	1.24
F	AW552411	NM_016772	51798	enoyl coenzyme A hydratase 1, peroxisomal (Ech1)	0.87	1.84	1.53	1.95	2.16	1.98	1.57	0.37	-0.21	-0.01	0.67	1.01	1.14	0.89	1.08
F	AW555999	NM_001114328	72278	cell cycle progression 1 (Ccpg1)	1.89	1.34	1.69	2.06	1.96	2.32	2.3	0.38	0.24	0.22	0.39	0.38	0.67	0.7	0.94
F	AI843158	NM_025976	67118	bifunctional apoptosis regulator (Bfar)	0.89	0.63	0.97	1.14	1.18	1.5	1.66	0.17	0.63	0.75	0.11	0.32	0.59	0.79	0.83
F	AI844747	NM_008592	17300	forkhead box C1 (Foxc1)	1.29	1.34	1.58	1.01	1.38	1.89	1.88	0.48	0.77	0.74	0.69	1.67	1.03	0.76	1.32
F	AW553527	NM_007533	12039	branched chain ketoacid dehydrogenase E1, alpha polypeptide (Bckdha)	1.47	1.72	1.62	1.76	2.13	2.83	3.08	0.17	-0.76	-0.4	0.46	1.05	1.21	1.7	1.88
F	AI849509	NM_010380|NM_001001892|NM_001025208|NM_001081032	14964|14972|547349|667977	histocompatibility 2, D region locus 1 (H2-D1)|histocompatibility 2, K1, K region (H2-K1)|similar to MHC class I antigen precursor (LOC547349)|predicted gene, EG667977 (EG667977)	2.23	1.9	1.75	1.67	2.12	3.47	3.5	-0.25	-0.09	0.03	-0.18	-0.01	0.13	0.82	1.62
F	AI853900	NM_025422	66205	CD302 antigen (Cd302)	1.02	1.76	1.7	1.37	1.66	1.93	1.94	0.3	0.87	0.96	0.56	0.9	1.14	1.59	1.63
F	AI842097	NM_133741	20623	SNF related kinase (Snrk)	1.09	0.66	0.9	1.14	1.36	1.44	1.3	0.38	0.24	0.52	0.17	0.55	0.75	0.82	0.89
F	AI849009	NM_023168	66168	glutamate receptor, ionotropic, N-methyl D-aspartate-associated protein 1 (glutamate binding) (Grina)	1.56	1.41	2	1.75	2.39	2.19	2.22	0.08	0.33	0.21	-0.16	0.72	0.85	0.77	0.96
F	AI845588	NM_145418	215751	cDNA sequence BC013529 (BC013529)	1.05	1.6	1.96	1.23	2.22	2.58	2.88	0.16	0.18	0.6	0.27	0.86	1	1.55	2.35
F	C85866	NM_080555	67916	phosphatidic acid phosphatase type 2B (Ppap2b)	1.16	1.35	2.22	1.47	1.85	1.87	1.7	1.44	0.72	1.09	0.37	0.54	0.97	1.07	1.21
F	AI852050	NM_010332	13617	endothelin receptor type A (Ednra)	0.86	1.87	2.4	1.97	2.04	2.05	2.17	0.63	0.14	0.3	0.21	0.35	0.41	1.38	0.86
F	AI840271	NM_008744	18208	netrin 1 (Ntn1)	1.31	1.54	1.44	1.18	1.54	1.42	1.44	1	0.54	0.76	0.36	0.85	1.19	0.91	1.27
F	AI841196	NM_080454|NM_175452	118454	gap junction protein, gamma 2 (Gjc2)	1.38	1.17	1.58	1.26	1.76	2.11	1.81	1.17	1.23	1.41	0.57	1.3	1.4	1.01	2.01
F	AW541429	NM_080555	67916	phosphatidic acid phosphatase type 2B (Ppap2b)	1.06	1.39	2.2	1.46	1.93	1.67	1.51	1.25	0.23	0.96	-0.1	0.52	0.97	1.09	1.07
F	AI839640	NM_008737	18186	neuropilin 1 (Nrp1)	0.55	0.64	0.95	1.31	1.3	1.04	1.24	0.6	0.32	1.47	0.43	0.48	1.35	1.11	0.68
F	AU023587	NM_024288	68477	required for meiotic nuclear division 5 homolog A (S. cerevisiae) (Rmnd5a)	1.18	1.21	1.42	1.02	1.4	1.37	1.8	0.32	-0.01	0.21	0.09	0.4	0.56	0.82	1.04
F	AW558570	NM_010332	13617	endothelin receptor type A (Ednra)	1.29	1.93	2.19	1.94	1.87	1.65	2.06	0.63	0.19	0.48	0.33	0.45	0.78	1.34	0.91
F	AI852460	NM_133741	20623	SNF related kinase (Snrk)	1.21	0.77	1.01	0.99	1.54	1.42	1.4	0.19	0.21	0.39	0.09	0.42	0.68	0.64	1.02
F	AW542396	NM_010171	14066	coagulation factor III (F3)	1.88	0.64	1.32	1.36	1.57	2.16	2.36	0.57	0.93	0.13	-0.2	0.08	0.4	0.76	0.46
F	AI848404	NM_029742	76788	RIKEN cDNA 2410127E18 gene (2410127E18Rik)	0.39	0.57	1.38	1.11	1.27	1.29	1.14	0.69	-0.64	0.55	0.81	1.17	0.63	0.62	0.86
F	AI844317	NM_001012765	224129	adenylate cyclase 5 (Adcy5)	0.45	1.73	1.58	1.29	2.23	2.48	1.5	0.42	1.28	1.28	0.53	1.18	1.59	1.23	1.03
F	AI846721	NM_019739	56458	forkhead box O1 (Foxo1)	0.84	1.1	1.41	1.02	1.55	1.43	1.47	0.28	1.11	1.06	0.71	1.2	0.98	0.84	0.85
F	AI836882	NM_009976	13010	cystatin C (Cst3)	1.59	0.91	1.43	1.87	2.11	1.75	1.56	0.4	0.63	0.68	0.59	0.78	0.86	0.74	0.86
F	AI838262	NM_144942	246277	cysteine sulfinic acid decarboxylase (Csad)	1.34	0.74	1.75	0.76	1.19	1.44	1.59	0.57	0.68	1.07	0.55	0.78	1.19	0.96	0.9
F	AW558531	NM_144896	229487	PET112-like (yeast) (Pet112l)	0.65	0.89	0.81	1.42	1.42	1.15	1.19	0.22	-0.25	0.73	0.51	0.56	1.14	0.87	0.77
F	AW555995	NM_013587	16976	low density lipoprotein receptor-related protein associated protein 1 (Lrpap1)	1.06	1.7	1.93	1.45	1.79	2.39	2.27	0.39	0.69	0.94	0.63	1.14	1.26	1.04	0.94
F	AI845478	NM_027412	70387	tetratricopeptide repeat domain 9C (Ttc9c)	1.71	0.96	1.44	1.61	2.36	2.44	2.39	1.15	0.68	1.1	0.4	1.1	1.5	1.85	1.54
F	AI838980	NM_007802	13038	cathepsin K (Ctsk)	2.72	1.3	1.33	1.85	2.25	2.66	3.32	0.5	0.45	0.43	-0.2	0.45	1.15	0.73	0.85
F	AW537279	NM_008538	17118	myristoylated alanine rich protein kinase C substrate (Marcks)	2.48	1.09	1.86	2.77	3.36	3.65	3.23	0.58	-1.28	-0.49	0.01	-0.51	-0.17	0.19	0.23
F	AI837724	NM_016709	11992	AU RNA binding protein/enoyl-coenzyme A hydratase (Auh)	1.26	2.67	2.47	1.93	1.96	2.19	2.13	0.01	-0.31	0.13	0.19	0.32	0.61	1.18	1.43
F	AI845825	NM_173008	269855	RIKEN cDNA A430110N23 gene (A430110N23Rik)	1.6	1.05	0.9	1.08	1.97	1.97	1.97	0.97	1.07	0.89	0.07	-0.16	0.24	0.56	0.72
F	AI842053	NM_011150	19039	lectin, galactoside-binding, soluble, 3 binding protein (Lgals3bp)	3.15	2.06	1.61	2.18	2.43	3.45	3.68	-0.11	-0.35	-0.42	-0.72	-0.11	0.44	0.98	1.13
F	AW556335	NM_029742	76788	RIKEN cDNA 2410127E18 gene (2410127E18Rik)	0.33	0.63	1.27	0.99	1.23	1.13	1.08	0.43	-0.15	0.61	0.79	1.21	0.61	0.64	0.98
F	C76333	NM_009976	13010	cystatin C (Cst3)	1.6	1.16	1.32	1.78	2.01	1.73	1.49	0.42	0.55	0.67	0.54	0.79	0.85	0.73	0.88
F	AI849526	NM_029572	76299	thioredoxin domain containing 4 (endoplasmic reticulum) (Txndc4)	1.02	0.46	1.5	0.84	1.36	1.36	1.32	1.38	1.05	1.44	0.27	0.81	0.89	0.92	0.74
F	AI841844	NM_153153	225115	supervillin (Svil)	1.18	0.71	1.46	2.13	2.45	2.01	1.48	0.95	1.45	0.85	0.94	1.45	1.21	0.73	0.94
F	AI852284	NM_007838	13200	dolichyl-di-phosphooligosaccharide-protein glycotransferase (Ddost)	1.88	1.85	1.86	1.92	2.57	3.66	4.18	-0.44	0	0.13	-0.12	-0.07	0.15	0.98	1.71
F	AI840583	NM_009287	20866	stromal interaction molecule 1 (Stim1)	0.53	1.18	1.23	1.36	1.78	1.44	1.13	0.67	1.52	2.55	2	2	2.06	1.11	1.18
F	AI844656	NM_178060	21833	thyroid hormone receptor alpha (Thra)	1.73	1.76	1.49	2.01	2.13	2.16	1.96	0.58	0.59	0.82	0.54	0.79	1.1	0.56	0.69
F	AW544617	NM_008744	18208	netrin 1 (Ntn1)	1.35	1.44	1.33	1.08	1.43	1.48	1.6	0.97	0.45	0.71	0.21	0.76	0.7	0.73	0.91
F	AI850997	NM_001042438|NM_009572	22770	zinc fingers and homeoboxes 1 (Zhx1)	0.82	1.44	1.75	1.84	2.07	2.06	1.95	0.48	1.15	1.19	0.69	1.21	1.23	1.03	0.82
F	AW549976	NM_001109990|NM_001109989|NM_001109988|NM_053078	27528	DNA segment, human D4S114 (D0H4S114)	1.95	1.02	1.45	2.31	2.94	3.12	2.91	0.96	-0.26	-0.32	0.44	0.62	1.51	2.56	2.22
F	C81338	NM_015734	12831	collagen, type V, alpha 1 (Col5a1)	1.93	1.74	2.25	1.71	2.32	2.21	2.41	0.2	0.79	0.98	-0.01	0.59	0.59	0.75	0.73
F	AI837774	NM_027855|NM_212470	381629	RIKEN cDNA 0610007C21 gene (0610007C21Rik)	1.42	2.24	2.37	1.94	2.2	2.18	2.29	0.33	0	0.36	0.48	0.7	0.94	0.73	0.83
F	AW557574	NM_013587	16976	low density lipoprotein receptor-related protein associated protein 1 (Lrpap1)	1.19	1.67	2.16	1.38	2.08	2.54	2.54	0.35	0.7	0.86	0.61	1.14	1.36	1.1	1.25
F	AI854813	NM_027711	544963	IQ motif containing GTPase activating protein 2 (Iqgap2)	1.4	1.01	1.35	1.14	1.23	1.61	2.07	-0.31	-0.03	0.28	-0.13	0.04	0.36	0.74	0.74
F	AI852236	NM_010380|NM_010393|NM_010391|NM_001001892|NM_010394	14964|15016|15007|14972|15018	histocompatibility 2, D region locus 1 (H2-D1)|histocompatibility 2, Q region locus 5 (H2-Q5)|histocompatibility 2, Q region locus 10 (H2-Q10)|histocompatibility 2, K1, K region (H2-K1)|histocompatibility 2, Q region locus 7 (H2-Q7)	2.21	1.98	1.68	1.72	2.87	4.07	5.11	-0.76	-0.11	-0.05	-0.54	-0.43	-0.07	1.02	1.85
F	AU041805	NM_013792	27419	alpha-N-acetylglucosaminidase (Sanfilippo disease IIIB) (Naglu)	1.85	1.49	1.22	1.1	1.35	1.54	2.01	0.36	-0.09	-0.04	-0.01	0.29	0.75	0.62	0.88
F	AI839465	NM_008737	18186	neuropilin 1 (Nrp1)	0.57	0.64	0.97	1.4	1.38	1.03	1.16	0.54	0.83	1.5	0.74	0.45	1.32	0.98	0.52
F	AI847124	NM_145459	218820	zinc finger protein 503 (Zfp503)	1.29	1.55	1.45	1.07	1.29	1.68	1.45	1.24	0.43	0.46	0.36	0.65	0.67	0.9	0.76
F	AU041161	NM_025826	66885	acyl-Coenzyme A dehydrogenase, short/branched chain (Acadsb)	1.39	1.22	1.5	2.08	2.73	3.32	3.17	0.26	0.29	0.53	0.42	1.21	1.3	1.29	0.86
F	BE285310	NM_009866	12552	cadherin 11 (Cdh11)	1.91	1.03	1.45	1.54	1.78	1.73	1.8	0.9	0.94	0.94	0.38	0.42	0.92	0.68	0.56
F	AI847166	NM_008514	16974	low density lipoprotein receptor-related protein 6 (Lrp6)	1.02	1.53	1.77	1.35	1.56	1.35	1.26	0.72	0.76	1.24	0.67	1.03	0.91	1.02	0.79
F	AI841112	NM_026416	67860	S100 calcium binding protein A16 (S100a16)	1.94	1.71	1.98	1.94	2.4	2.77	2.88	-0.44	-0.2	0.83	-0.04	0.27	0.21	0.08	0.22
F	AI837338	NM_008064	14387	glucosidase, alpha, acid (Gaa)	2.11	1.22	1.52	1.61	2.36	2.25	2.05	0.54	0.51	0.2	-0.79	0.04	0.68	0.34	0.55
F	AW547029	NM_133741	20623	SNF related kinase (Snrk)	1.13	0.69	0.88	0.96	1.41	1.54	1.09	0.35	0.18	0.44	0.4	0.47	0.59	0.73	0.74
F	AI849044	NM_027855|NM_212470	381629	RIKEN cDNA 0610007C21 gene (0610007C21Rik)	0.96	1.7	1.48	1.3	1.42	1.63	1.83	0.35	0.09	0.38	0.34	0.54	0.79	0.66	0.63
F	C80529	NM_053119	93747	enoyl Coenzyme A hydratase, short chain, 1, mitochondrial (Echs1)	0.84	1.65	1.32	1.16	1.62	2.21	1.76	-1.05	-0.03	0.08	0.21	0.08	0.22	0.67	0.62
F	AU019733	NM_025386	66153	F-box protein 36 (Fbxo36)	1.48	1.49	1.25	1.48	1.52	1.59	1.36	0.32	0.15	-0.13	-0.14	0.38	0.91	0.83	0.83
F	AI850130	NM_145586	233806	transmembrane protein 159 (Tmem159)	0.96	0.92	1.1	1.58	2.16	1.82	1.56	0.2	0.16	0	-0.77	-0.26	0.6	0.55	0.68
F	AI853246	NM_001013392	68750	ras responsive element binding protein 1 (Rreb1)	0.78	0.86	0.97	0.9	1.55	1.5	1.15	0.03	0.02	0.28	-0.07	0.74	0.82	0.71	0.57
F	AU019532	NM_001003917	245860	autophagy-related 9A (yeast) (Atg9a)	0.54	1.39	1.2	0.82	1.6	1.63	0.76	0.12	0.75	0.79	0.4	0.78	1.14	0.79	0.69
F	AI840647	NM_207530	64291	oxysterol binding protein-like 1A (Osbpl1a)	0.37	0.05	0.09	0.77	1.45	1.53	0.96	0.25	0.78	0.77	0.25	0.61	0.78	0.47	0.33
F	AW546184	NM_013477	11972	ATPase, H+ transporting, lysosomal V0 subunit D1 (Atp6v0d1)	1.38	1.29	1.35	1.55	1.99	2.09	1.97	-0.05	-0.22	0.02	-0.11	0.38	0.61	0.38	0.38
F	AI843373	NM_022420|NM_001081446	64297|434232	G protein-coupled receptor, family C, group 5, member B (Gprc5b)|IQ motif containing K (Iqck)	-0.47	2.4	1.73	0.88	0.98	0.75	0.55	0.1	2.62	2.38	1.34	1.98	1.64	1.01	1.11
F	AW259572	NM_145434	217166	nuclear receptor subfamily 1, group D, member 1 (Nr1d1)	0.57	1.04	1.6	1.36	1.57	1.42	0.82	0.42	0.71	1.13	0.52	1	1.36	0.83	0.49
F	AW557915	NM_007970	14055	enhancer of zeste homolog 1 (Drosophila) (Ezh1)	0.89	0.99	1.14	1.53	1.41	1.2	0.93	0.45	0.26	0.67	0.67	0.9	1.18	0.73	0.76

## Sheet: unique RefSeq
CL	REFSEQ	GENEID	NAME (SYMBOL)	Transcriptional regulator
A	NM_009621	11504	a disintegrin-like and metallopeptidase (reprolysin type) with thrombospondin type 1 motif, 1 (Adamts1)	0
A	NM_011782	23794	a disintegrin-like and metallopeptidase (reprolysin type) with thrombospondin type 1 motif, 5 (aggrecanase-2) (Adamts5)	0
A	NM_013758	27360	adducin 3 (gamma) (Add3)	0
A	NM_007470	11815	apolipoprotein D (Apod)	0
A	NM_009714	11889	asialoglycoprotein receptor 1 (Asgr1)	0
A	NM_013454	11303	ATP-binding cassette, sub-family A (ABC1), member 1 (Abca1)	0
A	NM_009737	12036	branched chain aminotransferase 2, mitochondrial (Bcat2)	0
A	NM_028181	72278	cell cycle progression 1 (Ccpg1)	0
A	NM_013655	20315	chemokine (C-X-C motif) ligand 12 (Cxcl12)	0
A	NM_009899	12722	chloride channel calcium activated 1 (Clca1)	0
A	NM_026439	67896	coiled-coil domain containing 80 (Ccdc80)	0
A	NM_016706	12812	coilin (Coil)	0
A	NM_009931	12826	collagen, type IV, alpha 1 (Col4a1)	0
A	NM_146007	12834	collagen, type VI, alpha 2 (Col6a2)	0
A	NM_007729	12814	collagen, type XI, alpha 1 (Col11a1)	0
A	NM_144942	246277	cysteine sulfinic acid decarboxylase (Csad)	0
A	NM_053078	27528	DNA segment, human D4S114 (D0H4S114)	0
A	NM_015744	18606	ectonucleotide pyrophosphatase/phosphodiesterase 2 (Enpp2)	0
A	NM_133753	74155	ERBB receptor feedback inhibitor 1 (Errfi1)	0
A	NM_010189	14132	Fc receptor, IgG, alpha chain transporter (Fcgrt)	0
A	NM_019740	56484	forkhead box O3a (Foxo3a)	1
A	NM_007994	14120	fructose bisphosphatase 2 (Fbp2)	0
A	NM_008131	14645	glutamate-ammonia ligase (glutamine synthetase) (Glul)	0
A	NM_008086	14451	growth arrest specific 1 (Gas1)	0
A	NM_019521	14456	growth arrest specific 6 (Gas6)	0
A	NM_173371	100198	hexose-6-phosphate dehydrogenase (glucose 1-dehydrogenase) (H6pd)	0
A	NM_008342	16008	insulin-like growth factor binding protein 2 (Igfbp2)	0
A	NM_008343	16009	insulin-like growth factor binding protein 3 (Igfbp3)	0
A	NM_010517	16010	insulin-like growth factor binding protein 4 (Igfbp4)	0
A	NM_010560	16195	interleukin 6 signal transducer (Il6st)	0
A	NM_010638	16601	Kruppel-like factor 9 (Klf9)	1
A	NM_008509	16956	lipoprotein lipase (Lpl)	0
A	NM_016762	17181	matrilin 2 (Matn2)	0
A	NM_008610	17390	matrix metallopeptidase 2 (Mmp2)	0
A	NM_013602	17748	metallothionein 1 (Mt1)	0
A	NM_019946	56615	microsomal glutathione S-transferase 1 (Mgst1)	0
A	NM_008538	17118	myristoylated alanine rich protein kinase C substrate (Marcks)	0
A	NM_008695	18074	nidogen 2 (Nid2)	0
A	NM_008681	17988	N-myc downstream regulated gene 1 (Ndrg1)	0
A	NM_010905	18027	nuclear factor I/A (Nfia)	1
A	NM_033602	93834	pellino 2 (Peli2)	0
A	NM_080555	67916	phosphatidic acid phosphatase type 2B (Ppap2b)	0
A	NM_001024955	18708	phosphatidylinositol 3-kinase, regulatory subunit, polypeptide 1 (p85 alpha) (Pik3r1)	0
A	NM_148937	18802	phospholipase C, delta 4 (Plcd4)	0
A	NM_001039534	214580	phosphoseryl-tRNA kinase (Pstk)	0
A	NM_001083316	18595	platelet derived growth factor receptor, alpha polypeptide (Pdgfra)	0
A	NM_011058	18595	platelet derived growth factor receptor, alpha polypeptide (Pdgfra)	0
A	NM_008973	19242	pleiotrophin (Ptn)	0
A	NM_001033217	106042	prickle like 1 (Drosophila) (Prickle1)	0
A	NM_023587	70757	protein tyrosine phosphatase-like (proline instead of catalytic arginine), member b (Ptplb)	0
A	NM_008797	18563	pyruvate carboxylase (Pcx)	0
A	NM_175445	215653	Ras association (RalGDS/AF-6) domain family member 2 (Rassf2)	0
A	NM_133955	69581	ras homolog gene family, member U (Rhou)	0
A	NM_009061	19735	regulator of G-protein signaling 2 (Rgs2)	0
A	NM_009776	12258	serine (or cysteine) peptidase inhibitor, clade G, member 1 (Serping1)	0
A	NM_009201	20514	solute carrier family 1 (neutral amino acid transporter), member 5 (Slc1a5)	0
A	NM_009166	20411	sorbin and SH3 domain containing 1 (Sorbs1)	0
A	NM_028072	72043	sulfatase 2 (Sulf2)	0
A	NM_009384	21844	T-cell lymphoma invasion and metastasis 1 (Tiam1)	0
A	NM_023719	56338	thioredoxin interacting protein (Txnip)	1
A	NM_009371	21813	transforming growth factor, beta receptor II (Tgfbr2)	0
A	NM_011578	21814	transforming growth factor, beta receptor III (Tgfbr3)	0
A	NM_009373	21817	transglutaminase 2, C polypeptide (Tgm2)	0
A	NM_010286	14605	TSC22 domain family 3 (Tsc22d3)	1
A	NM_134024	103733	tubulin, gamma 1 (Tubg1)	0
A	NM_011723	22436	xanthine dehydrogenase (Xdh)	0
A	NM_007564	12192	zinc finger protein 36, C3H type-like 1 (Zfp36l1)	0
A	NM_177263	320799	zinc fingers and homeoboxes 3 (Zhx3)	1
B	NM_027289	70021	5'-nucleotidase domain containing 2 (Nt5dc2)	0
B	NM_130889	67628	acidic (leucine-rich) nuclear phosphoprotein 32 family, member B (Anp32b)	0
B	NM_023210	66471	acidic (leucine-rich) nuclear phosphoprotein 32 family, member E (Anp32e)	0
B	NM_007393	11461	actin, beta (Actb)	0
B	NM_021895	60595	actinin alpha 4 (Actn4)	0
B	NM_134156	109711	actinin, alpha 1 (Actn1)	0
B	NM_009655	11658	activated leukocyte cell adhesion molecule (Alcam)	0
B	NM_027976	433256	acyl-CoA synthetase long-chain family member 5 (Acsl5)	0
B	NM_133348	70025	acyl-CoA thioesterase 7 (Acot7)	0
B	NM_019736	56360	acyl-CoA thioesterase 9 (Acot9)	0
B	NM_009698	11821	adenine phosphoribosyl transferase (Aprt)	0
B	NM_007422	11566	adenylosuccinate synthetase, non muscle (Adss)	0
B	NM_019665	56297	ADP-ribosylation factor-like 6 (Arl6)	0
B	NM_010590	16475	ajuba (Jub)	0
B	NM_027106	69534	arginine vasopressin-induced 1 (Avpi1)	0
B	NM_007494	11898	argininosuccinate synthetase 1 (Ass1)	0
B	NM_023735	74117	ARP3 actin-related protein 3 homolog (yeast) (Actr3)	0
B	NM_020577	57344	arsenic (+3 oxidation state) methyltransferase (As3mt)	0
B	NM_008830	18670	ATP-binding cassette, sub-family B (MDR/TAP), member 4 (Abcb4)	0
B	NM_009465	26362	AXL receptor tyrosine kinase (Axl)	0
B	NM_011793	23825	barrier to autointegration factor 1 (Banf1)	0
B	NM_145392	213539	BCL2-associated athanogene 2 (Bag2)	0
B	NM_145933	20440	beta galactoside alpha 2,6 sialyltransferase 1 (St6gal1)	0
B	NM_007540	12064	brain derived neurotrophic factor (Bdnf)	0
B	NM_023323	67239	brix domain containing 1 (Bxdc1)	0
B	NM_020508	57261	bromodomain containing 4 (Brd4)	0
B	NM_007664	12558	cadherin 2 (Cdh2)	0
B	NM_009786	12301	calcyclin binding protein (Cacybp)	0
B	NM_009794	12334	calpain 2 (Capn2)	0
B	NM_007725	12798	calponin 2 (Cnn2)	0
B	NM_007598	12331	CAP, adenylate cyclase-associated protein 1 (yeast) (Cap1)	0
B	NM_018761	54366	catenin (cadherin associated protein), alpha-like 1 (Ctnnal1)	0
B	NM_009846	12484	CD24a antigen (Cd24a)	0
B	NM_009851	12505	CD44 antigen (Cd44)	0
B	NM_007657	12527	CD9 antigen (Cd9)	0
B	NM_016904	54124	CDC28 protein kinase 1b (Cks1b)	0
B	NM_013812	13445	CDK2 (cyclin-dependent kinase 2)-associated protein 1 (Cdk2ap1)	0
B	NM_172502	212123	cDNA sequence BC057552 (BC057552)	0
B	NM_028023	71963	cell division cycle associated 4 (Cdca4)	0
B	NM_025866	66953	cell division cycle associated 7 (Cdca7)	1
B	NM_001080929	237988	cerebellar degeneration-related protein 2-like (Cdr2l)	0
B	NM_009836	12462	chaperonin containing Tcp1, subunit 3 (gamma) (Cct3)	0
B	NM_009838	12466	chaperonin containing Tcp1, subunit 6a (zeta) (Cct6a)	0
B	NM_007638	12468	chaperonin containing Tcp1, subunit 7 (eta) (Cct7)	0
B	NM_028083	110749	chromatin assembly factor 1, subunit B (p60) (Chaf1b)	1
B	NM_007626	12419	chromobox homolog 5 (Drosophila HP1a) (Cbx5)	0
B	NM_023565	110750	chromosome segregation 1-like (S. cerevisiae) (Cse1l)	0
B	NM_007687	12631	cofilin 1, non-muscle (Cfl1)	0
B	NM_175488	237465	coiled-coil domain containing 38 (Ccdc38)	0
B	NM_029852	77048	coiled-coil domain containing 41 (Ccdc41)	0
B	NM_011779	23790	coronin, actin binding protein 1C (Coro1c)	0
B	NM_183315	330695	cortexin 1 (Ctxn1)	0
B	NM_010926	18117	COX4 neighbor (Cox4nb)	0
B	NM_013742	27267	cysteinyl-tRNA synthetase (Cars)	0
B	NM_029437	75786	cytoskeleton associated protein 5 (Ckap5)	0
B	NM_178788	320685	dCMP deaminase (Dctd)	0
B	NM_019553	56200	DEAD (Asp-Glu-Ala-Asp) box polypeptide 21 (Ddx21)	0
B	NM_197982	68278	DEAD (Asp-Glu-Ala-Asp) box polypeptide 39 (Ddx39)	0
B	NM_025900	110052	DEK oncogene (DNA binding) (Dek)	0
B	NM_023136	21915	deoxythymidylate kinase (Dtymk)	0
B	NM_019771	56431	destrin (Dstn)	0
B	NM_010049	13361	dihydrofolate reductase (Dhfr)	0
B	NM_009955	12934	dihydropyrimidinase-like 2 (Dpysl2)	0
B	NM_010066	13433	DNA methyltransferase (cytosine-5) 1 (Dnmt1)	1
B	NM_134081	108671	DnaJ (Hsp40) homolog, subfamily C, member 9 (Dnajc9)	0
B	NM_010070	13448	docking protein 1 (Dok1)	0
B	NM_001030307	245474	dyskeratosis congenita 1, dyskerin homolog (human) (Dkc1)	0
B	NM_026932	69072	EBNA1 binding protein 2 (Ebna1bp2)	0
B	NM_013508	13713	ELK3, member of ETS oncogene family (Elk3)	1
B	NM_011431	20624	elongation factor Tu GTP binding domain containing 2 (Eftud2)	0
B	NM_130450	170439	ELOVL family member 6, elongation of long chain fatty acids (yeast) (Elovl6)	0
B	NM_023913	78943	endoplasmic reticulum (ER) to nucleus signalling 1 (Ern1)	1
B	NM_007951	13877	enhancer of rudimentary homolog (Drosophila) (Erh)	0
B	NM_023119	13806	enolase 1, alpha non-neuron (Eno1)	0
B	NM_007933	13808	enolase 3, beta muscle (Eno3)	0
B	NM_026421	67870	enolase-phosphatase 1 (Enoph1)	0
B	NM_010128	13730	epithelial membrane protein 1 (Emp1)	0
B	NM_010129	13732	epithelial membrane protein 3 (Emp3)	0
B	NM_016903	13885	esterase D/formylglutathione hydrolase (Esd)	0
B	NM_026114	13665	eukaryotic translation initiation factor 2, subunit 1 alpha (Eif2s1)	0
B	NM_181582	276770	eukaryotic translation initiation factor 5A (Eif5a)	0
B	NM_007948	13870	excision repair cross-complementing rodent repair deficiency, complementation group 1 (Ercc1)	0
B	NM_027148	69639	exosome component 8 (Exosc8)	0
B	NM_172381	230249	expressed sequence AI314180 (AI314180)	0
B	NM_009510	22350	ezrin (Ezr)	0
B	NM_025626	66540	family with sequence similarity 107, member B (Fam107b)	0
B	NM_010191	14137	farnesyl diphosphate farnesyl transferase 1 (Fdft1)	0
B	NM_134469	110196	farnesyl diphosphate synthetase (Fdps)	0
B	NM_007984	14086	fascin homolog 1, actin bundling protein (Strongylocentrotus purpuratus) (Fscn1)	0
B	NM_025995	67141	F-box protein 5 (Fbxo5)	0
B	NM_172475	209630	FERM domain containing 4A (Frmd4a)	0
B	NM_134082	223254	FERM, RhoGEF (Arhgef) and pleckstrin domain protein 1 (chondrocyte-derived) (Farp1)	0
B	NM_007991	14113	fibrillarin (Fbl)	0
B	NM_133754	74202	filamin binding LIM protein 1 (Fblim1)	0
B	NM_134080	286940	filamin, beta (Flnb)	0
B	NM_013519	14234	forkhead box C2 (Foxc2)	1
B	NM_019681	14299	frequenin homolog (Drosophila) (Freq)	0
B	NM_008761	18301	FXYD domain-containing ion transport regulator 5 (Fxyd5)	0
B	NM_010288	14609	gap junction protein, alpha 1 (Gja1)	0
B	NM_008090	14461	GATA binding protein 2 (Gata2)	1
B	NM_027450	384009	GLI pathogenesis-related 2 (Glipr2)	0
B	NM_008160	14775	glutathione peroxidase 1 (Gpx1)	0
B	NM_008161	14778	glutathione peroxidase 3 (Gpx3)	0
B	NM_010362	14873	glutathione S-transferase omega 1 (Gsto1)	0
B	NM_008084	14433	glyceraldehyde-3-phosphate dehydrogenase (Gapdh)	0
B	NM_008102	14528	GTP cyclohydrolase 1 (Gch1)	0
B	NM_013531	14696	guanine nucleotide binding protein (G protein), beta 4 (Gnb4)	0
B	NM_025331	66066	guanine nucleotide binding protein (G protein), gamma 11 (Gng11)	0
B	NM_008213	15110	heart and neural crest derivatives expressed transcript 1 (Hand1)	1
B	NM_013559	15505	heat shock 105kDa/110kDa protein 1 (Hsph1)	0
B	NM_010480	15519	heat shock protein 90, alpha (cytosolic), class A member 1 (Hsp90aa1)	0
B	NM_008302	15516	heat shock protein 90kDa alpha (cytosolic), class B member 1 (Hsp90ab1)	0
B	NM_198937	52009	hematological and neurological expressed 1-like (Hn1l)	0
B	NM_015819	50786	heparan sulfate 6-O-sulfotransferase 2 (Hs6st2)	0
B	NM_008231	15191	hepatoma-derived growth factor (Hdgf)	1
B	NM_010448	15384	heterogeneous nuclear ribonucleoprotein A/B (Hnrnpab)	1
B	NM_010447	15382	heterogeneous nuclear ribonucleoprotein A1 (Hnrnpa1)	0
B	NM_007516	11991	heterogeneous nuclear ribonucleoprotein D (Hnrnpd)	1
B	NM_008253	15354	high mobility group box 3 (Hmgb3)	1
B	NM_023579	70572	importin 5 (Ipo5)	0
B	NM_010495	15901	inhibitor of DNA binding 1 (Id1)	0
B	NM_010496	15902	inhibitor of DNA binding 2 (Id2)	0
B	NM_008321	15903	inhibitor of DNA binding 3 (Id3)	0
B	NM_029634	76500	inositol hexaphosphate kinase 2 (Ihpk2)	0
B	NM_022986	65099	interleukin-1 receptor-associated kinase 1 binding protein 1 (Irak1bp1)	1
B	NM_016721	29875	IQ motif containing GTPase activating protein 1 (Iqgap1)	0
B	NM_010492	15893	islet cell autoantigen 1 (Ica1)	0
B	NM_146165	231872	JTV1 gene (Jtv1)	0
B	NM_008379	16211	karyopherin (importin) beta 1 (Kpnb1)	0
B	NM_008471	16669	keratin 19 (Krt19)	0
B	NM_008442	16563	kinesin family member 2A (Kif2a)	0
B	NM_019390	16905	lamin A (Lmna)	0
B	NM_008495	16852	lectin, galactose binding, soluble 1 (Lgals1)	0
B	NM_010705	16854	lectin, galactose binding, soluble 3 (Lgals3)	0
B	NM_001111311	16978	leucine rich repeat (in FLII) interacting protein 1 (Lrrfip1)	1
B	NM_201529	380928	LIM domain only 7 (Lmo7)	0
B	NM_025281	17089	Ly1 antibody reactive clone (Lyar)	0
B	NM_010798	17319	macrophage migration inhibitory factor (Mif)	0
B	NM_026453	67920	MAK16 homolog (S. cerevisiae) (Mak16)	0
B	NM_019648	56307	methionine aminopeptidase 2 (Metap2)	0
B	NM_008641	17776	microtubule associated serine/threonine kinase 2 (Mast2)	0
B	NM_008634	17755	microtubule-associated protein 1B (Mtap1b)	0
B	NM_010833	17698	moesin (Msn)	0
B	NM_023536	69902	MRT4, mRNA turnover 4, homolog (S. cerevisiae) (Mrto4)	0
B	NM_016754	17907	myosin light chain, phosphorylatable, fast skeletal muscle (Mylpf)	0
B	NM_023402	67938	myosin light chain, regulatory B (Mylc2b)	0
B	NM_022410	17886	myosin, heavy polypeptide 9, non-muscle (Myh9)	0
B	NM_172742	233315	myotubularin related protein 10 (Mtmr10)	0
B	NM_025998	67149	Na+/K+ transporting ATPase interacting 1 (Nkain1)	0
B	NM_010904	380684	neurofilament, heavy polypeptide (Nefh)	0
B	NM_172932	245537	neuroligin 3 (Nlgn3)	0
B	NM_001081035	260315	neuron navigator 3 (Nav3)	0
B	NM_021606	59126	NIMA (never in mitosis gene a)-related expressed kinase 6 (Nek6)	0
B	NM_145354	28114	NOL1/NOP2/Sun domain family member 2 (Nsun2)	0
B	NM_016777	50927	nuclear autoantigenic sperm protein (histone-binding) (Nasp)	0
B	NM_175294	98415	nuclear casein kinase and cyclin-dependent kinase substrate 1 (Nucks1)	0
B	NM_145434	217166	nuclear receptor subfamily 1, group D, member 1 (Nr1d1)	1
B	NM_018868	55989	nucleolar protein 5 (Nol5)	0
B	NM_024193	67134	nucleolar protein 5A (Nol5a)	0
B	NM_026631	52530	nucleolar protein family A, member 2 (Nola2)	0
B	NM_010880	17975	nucleolin (Ncl)	0
B	NM_008722	18148	nucleophosmin 1 (Npm1)	0
B	NM_027091	69482	nucleoporin 35 (Nup35)	0
B	NM_015781	53605	nucleosome assembly protein 1-like 1 (Nap1l1)	0
B	NM_019716	56452	origin recognition complex, subunit 6-like (S. cerevisiae) (Orc6l)	0
B	NM_013614	18263	ornithine decarboxylase, structural 1 (Odc1)	0
B	NM_011035	18479	p21 (CDKN1A)-activated kinase 1 (Pak1)	0
B	NM_016861	54132	PDZ and LIM domain 1 (elfin) (Pdlim1)	0
B	NM_026845	68816	peptidylprolyl isomerase (cyclophilin)-like 1 (Ppil1)	0
B	NM_008907	268373	peptidylprolyl isomerase A (Ppia)	0
B	NM_015817	50784	phosphatidic acid phosphatase type 2c (Ppap2c)	0
B	NM_008828	18655	phosphoglycerate kinase 1 (Pgk1)	0
B	NM_177420	107272	phosphoserine aminotransferase 1 (Psat1)	0
B	NM_026163	67451	plakophilin 2 (Pkp2)	0
B	NM_145629	102866	plastin 3 (T-isoform) (Pls3)	0
B	NM_008808	18590	platelet derived growth factor, alpha (Pdgfa)	0
B	NM_023320	67220	pleckstrin homology domain containing, family O member 1 (Plekho1)	0
B	NM_153412	208177	pleckstrin homology-like domain, family B, member 2 (Phldb2)	0
B	NM_201385	18810	plectin 1 (Plec1)	0
B	NM_021567	59092	poly (rC) binding protein 4 (Pcbp4)	0
B	NM_029508	76073	polycomb group ring finger 5 (Pcgf5)	1
B	NM_018774	54383	polyhomeotic-like 2 (Drosophila) (Phc2)	0
B	NM_008894	18972	polymerase (DNA directed), delta 2, regulatory subunit (Pold2)	0
B	NM_008956	19205	polypyrimidine tract binding protein 1 (Ptbp1)	0
B	NM_008422	16504	potassium voltage gated channel, Shaw-related subfamily, member 3 (Kcnc3)	0
B	NM_011072	18643	profilin 1 (Pfn1)	0
B	NM_020332	11732	progressive ankylosis (Ank)	0
B	NM_011119	18813	proliferation-associated 2G4 (Pa2g4)	1
B	NM_011156	19072	prolyl endopeptidase (Prep)	0
B	NM_008969	19224	prostaglandin-endoperoxide synthase 1 (Ptgs1)	0
B	NM_019830	15469	protein arginine N-methyltransferase 1 (Prmt1)	0
B	NM_011101	18750	protein kinase C, alpha (Prkca)	0
B	NM_029632	76497	protein phosphatase 1, regulatory (inhibitor) subunit 11 (Ppp1r11)	0
B	NM_008889	18938	protein phosphatase 1, regulatory (inhibitor) subunit 14B (Ppp1r14b)	0
B	NM_145150	233406	protein regulator of cytokinesis 1 (Prc1)	0
B	NM_018764	54216	protocadherin 7 (Pcdh7)	0
B	NM_134129	28000	PRP19/PSO4 pre-mRNA processing factor 19 homolog (S. cerevisiae) (Prpf19)	0
B	NM_019700	56361	pseudouridine synthase 1 (Pus1)	1
B	NM_011099	18746	pyruvate kinase, muscle (Pkm2)	0
B	NM_011239	19385	RAN binding protein 1 (Ranbp1)	0
B	NM_011241	19387	RAN GTPase activating protein 1 (Rangap1)	0
B	NM_026967	69159	Ras homolog enriched in brain like 1 (Rhebl1)	0
B	NM_009028	19428	RAS-like, family 2, locus 9 (Rasl2-9)	0
B	NM_021383	58184	rcd1 (required for cell differentiation) homolog 1 (S. pombe) (Rqcd1)	1
B	NM_009035	19664	recombination signal binding protein for immunoglobulin kappa J region (Rbpj)	1
B	NM_144861	225283	regulation of nuclear pre-mRNA domain containing 1A (Rprd1a)	0
B	NM_133878	100088	regulator of chromosome condensation 1 (Rcc1)	0
B	NM_026653	68275	replication protein A1 (Rpa1)	0
B	NM_011284	19891	replication protein A2 (Rpa2)	0
B	NM_194051	68585	reticulon 4 (Rtn4)	0
B	NM_030690	75646	retinoic acid induced 14 (Rai14)	0
B	NM_007486	11857	Rho, GDP dissociation inhibitor (GDI) beta (Arhgdib)	0
B	NM_027187	69724	ribonuclease H2, large subunit (Rnaseh2a)	0
B	NM_026001	67153	ribonuclease H2, subunit B (Rnaseh2b)	0
B	NM_009104	20135	ribonucleotide reductase M2 (Rrm2)	0
B	NM_019924	56613	ribosomal protein S6 kinase, polypeptide 4 (Rps6ka4)	0
B	NM_001033140	68332	RIKEN cDNA 0610010E21 gene (0610010E21Rik)	0
B	NM_025333	66072	RIKEN cDNA 0610038F07 gene (0610038F07Rik)	0
B	NM_027269	109065	RIKEN cDNA 1110034A24 gene (1110034A24Rik)	0
B	NM_025542	66404	RIKEN cDNA 2410001C21 gene (2410001C21Rik)	0
B	NM_029621	76478	RIKEN cDNA 2410004L22 gene (2410004L22Rik)	0
B	NM_026064	67268	RIKEN cDNA 2900073G15 gene (2900073G15Rik)	0
B	NM_028469	73212	RIKEN cDNA 3110082I17 gene (3110082I17Rik)	0
B	NM_198605	219114	RIKEN cDNA F630043A04 gene (F630043A04Rik)	0
B	NM_016661	269378	S-adenosylhomocysteine hydrolase (Ahcy)	0
B	NM_007444	100041585	S-adenosylmethionine decarboxylase 2 (Amd2)	0
B	NM_013928	30953	schwannomin interacting protein 1 (Schip1)	0
B	NM_016906	53421	Sec61 alpha 1 subunit (S. cerevisiae) (Sec61a1)	0
B	NM_009254	20719	serine (or cysteine) peptidase inhibitor, clade B, member 6a (Serpinb6a)	0
B	NM_028230	108037	serine hydroxymethyltransferase 2 (mitochondrial) (Shmt2)	0
B	NM_018820	55942	SERTA domain containing 1 (Sertad1)	1
B	NM_144918	232187	SET and MYND domain containing 5 (Smyd5)	0
B	NM_023871	56086	SET translocation (Set)	0
B	NM_080559	73723	SH3 domain binding glutamic acid-rich protein-like 3 (Sh3bgrl3)	0
B	NM_138676	192192	Sh3kbp1 binding protein 1 (Shkbp1)	0
B	NM_009226	20641	small nuclear ribonucleoprotein D1 (Snrpd1)	0
B	NM_021336	68981	small nuclear ribonucleoprotein polypeptide A' (Snrpa1)	0
B	NM_015747	20515	solute carrier family 20, member 1 (Slc20a1)	0
B	NM_011774	22785	solute carrier family 30 (zinc transporter), member 4 (Slc30a4)	0
B	NM_134086	105727	solute carrier family 38, member 1 (Slc38a1)	0
B	NM_027052	69354	solute carrier family 38, member 4 (Slc38a4)	0
B	NM_009214	20603	spermine synthase (Sms)	0
B	NM_011358	20382	splicing factor, arginine/serine-rich 2 (SC-35) (Sfrs2)	0
B	NM_146083	225027	splicing factor, arginine/serine-rich 7 (Sfrs7)	0
B	NM_033523	114716	sprouty-related, EVH1 domain containing 2 (Spred2)	0
B	NM_009270	20775	squalene epoxidase (Sqle)	0
B	NM_025436	66234	sterol-C4-methyl oxidase-like (Sc4mol)	0
B	NM_172769	235293	sterol-C5-desaturase (fungal ERG3, delta-5-desaturase) homolog (S. cerevisae) (Sc5d)	0
B	NM_016737	20867	stress-induced phosphoprotein 1 (Stip1)	0
B	NM_008017	14211	structural maintenance of chromosomes 2 (Smc2)	0
B	NM_133786	70099	structural maintenance of chromosomes 4 (Smc4)	0
B	NM_182990	20833	structure specific recognition protein 1 (Ssrp1)	1
B	NM_019748	56459	SUMO1 activating enzyme subunit 1 (Sae1)	0
B	NM_011514	20937	suppressor of variegation 3-9 homolog 1 (Drosophila) (Suv39h1)	1
B	NM_011417	20586	SWI/SNF related, matrix associated, actin dependent regulator of chromatin, subfamily a, member 4 (Smarca4)	0
B	NM_011520	20970	syndecan 3 (Sdc3)	0
B	NM_009294	20909	syntaxin 4A (placental) (Stx4a)	0
B	NM_026836	68776	TAF11 RNA polymerase II, TATA box binding protein (TBP)-associated factor (Taf11)	1
B	NM_011607	21923	tenascin C (Tnc)	0
B	NM_015762	50493	thioredoxin reductase 1 (Txnrd1)	0
B	NM_011568	21681	THO complex 4 (Thoc4)	0
B	NM_011605	21917	thymopoietin (Tmpo)	0
B	NM_025284	19240	thymosin, beta 10 (Tmsb10)	0
B	NM_011597	21873	tight junction protein 2 (Tjp2)	0
B	NM_025372	66131	timeless interacting protein (Tipin)	0
B	NM_011593	21857	tissue inhibitor of metalloproteinase 1 (Timp1)	0
B	NM_176979	235559	topoisomerase (DNA) II binding protein 1 (Topbp1)	0
B	NM_009361	21781	transcription factor Dp 1 (Tfdp1)	1
B	NM_011526	21345	transgelin (Tagln)	0
B	NM_178598	21346	transgelin 2 (Tagln2)	0
B	NM_013898	30058	translocase of inner mitochondrial membrane 8 homolog a1 (yeast) (Timm8a1)	0
B	NM_024427	22003	tropomyosin 1, alpha (Tpm1)	0
B	NM_009416	22004	tropomyosin 2, beta (Tpm2)	0
B	NM_022314	59069	tropomyosin 3, gamma (Tpm3)	0
B	NM_001001491	326618	tropomyosin 4 (Tpm4)	0
B	NM_009447	22145	tubulin, alpha 4A (Tuba4a)	0
B	NM_009450	22151	tubulin, beta 2a (Tubb2a)	0
B	NM_023279	22152	tubulin, beta 3 (Tubb3)	0
B	NM_011655	22154	tubulin, beta 5 (Tubb5)	0
B	NM_013749	27279	tumor necrosis factor receptor superfamily, member 12a (Tnfrsf12a)	0
B	NM_023680	79202	tumor necrosis factor receptor superfamily, member 22 (Tnfrsf22)	0
B	NM_011612	21942	tumor necrosis factor receptor superfamily, member 9 (Tnfrsf9)	0
B	NM_009396	21928	tumor necrosis factor, alpha-induced protein 2 (Tnfaip2)	0
B	NM_011738	22629	tyrosine 3-monooxygenase/tryptophan 5-monooxygenase activation protein, eta polypeptide (Ywhah)	0
B	NM_021522	59025	ubiquitin specific peptidase 14 (Usp14)	0
B	NM_133777	77891	ubiquitin-conjugating enzyme E2S (Ube2s)	0
B	NM_001081153	208898	unc-13 homolog C (C. elegans) (Unc13c)	0
B	NM_009471	22247	uridine monophosphate synthetase (Umps)	0
B	NM_011675	22245	uridine-cytidine kinase 1 (Uck1)	0
B	NM_030724	80914	uridine-cytidine kinase 2 (Uck2)	0
B	NM_011705	22367	vaccinia related kinase 1 (Vrk1)	0
B	NM_027338	70160	vacuolar protein sorting 36 (yeast) (Vps36)	1
B	NM_011690	22321	valyl-tRNA synthetase (Vars)	0
B	NM_011701	22352	vimentin (Vim)	0
B	NM_011715	22388	WD repeat domain 1 (Wdr1)	0
B	NM_001081102	107823	Wolf-Hirschhorn syndrome candidate 1 (human) (Whsc1)	1
B	NM_170779	211652	WW, C2 and coiled-coil domain containing 1 (Wwc1)	0
B	NM_011732	22608	Y box protein 1 (Ybx1)	1
B	NM_175494	238673	zinc finger protein 367 (Zfp367)	1
B	NM_183208	328365	zinc finger, MIZ-type containing 1 (Zmiz1)	1
C	NM_016966	236539	3-phosphoglycerate dehydrogenase (Phgdh)	0
C	NM_015807	50773	5',3'-nucleotidase, cytosolic (Nt5c)	0
C	NM_029711	76709	actin related protein 2/3 complex, subunit 2 (Arpc2)	0
C	NM_026369	67771	actin related protein 2/3 complex, subunit 5 (Arpc5)	0
C	NM_009606	11459	actin, alpha 1, skeletal muscle (Acta1)	0
C	NM_177678	231148	actin-binding LIM protein 2 (Ablim2)	1
C	NM_019673	56456	actin-like 6A (Actl6a)	1
C	NM_007462	11789	adenomatosis polyposis coli (Apc)	0
C	NM_130863	110355	adrenergic receptor kinase, beta 1 (Adrbk1)	0
C	NM_146217	234734	alanyl-tRNA synthetase (Aars)	0
C	NM_177034	319924	amyloid beta (A4) precursor protein binding, family A, member 1 (Apba1)	0
C	NM_001033198	99696	ankrin repeat domain 50 (Ankrd50)	0
C	NM_009674	11750	annexin A7 (Anxa7)	0
C	NM_018745	54375	antizyme inhibitor 1 (Azin1)	0
C	NM_029103	74840	arginine-rich, mutated in early stage tumors (Armet)	0
C	NM_145417	215615	arginyl aminopeptidase (aminopeptidase B) (Rnpep)	0
C	NM_146243	66713	ARP2 actin-related protein 2 homolog (yeast) (Actr2)	0
C	NM_012055	27053	asparagine synthetase (Asns)	0
C	NM_007502	11933	ATPase, Na+/K+ transporting, beta 3 polypeptide (Atp1b3)	0
C	NM_008576	17250	ATP-binding cassette, sub-family C (CFTR/MRP), member 1 (Abcc1)	0
C	NM_015751	24015	ATP-binding cassette, sub-family E (OABP), member 1 (Abce1)	0
C	NM_013853	27407	ATP-binding cassette, sub-family F (GCN20), member 2 (Abcf2)	0
C	NM_181732	108909	axin interactor, dorsalization associated (Aida)	0
C	NM_029792	76898	beta-1,3-glucuronyltransferase 1 (glucuronosyltransferase P) (B3gat1)	0
C	NM_013481	12181	block of proliferation 1 (Bop1)	0
C	NM_009954	12927	breast cancer anti-estrogen resistance 1 (Bcar1)	0
C	NM_009774	12237	budding uninhibited by benzimidazoles 3 homolog (S. cerevisiae) (Bub3)	0
C	NM_019707	12554	cadherin 13 (Cdh13)	0
C	NM_007665	12560	cadherin 3 (Cdh3)	0
C	NM_007761	12909	calcitonin gene-related peptide-receptor component protein (Crcp)	0
C	NM_177343	227541	calcium/calmodulin-dependent protein kinase ID (Camk1d)	0
C	NM_009786	12301	calcyclin binding protein (Cacybp)	0
C	NM_009922	12797	calponin 1 (Cnn1)	0
C	NM_026995	69225	carbohydrate kinase domain containing (Carkd)	0
C	NM_175565	321022	carnitine deficiency-associated gene expressed in ventricle 3 (Cdv3)	0
C	NM_009818	12385	catenin (cadherin associated protein), alpha 1 (Ctnna1)	0
C	NM_009842	12476	CD151 antigen (Cd151)	0
C	NM_011925	26364	CD97 antigen (Cd97)	0
C	NM_177613	216150	cell division cycle 34 homolog (S. cerevisiae) (Cdc34)	0
C	NM_011799	23834	cell division cycle 6 homolog (S. cerevisiae) (Cdc6)	0
C	NM_001099637	545389	centrosomal protein 170 (Cep170)	0
C	NM_026929	69065	ChaC, cation transport regulator-like 1 (E. coli) (Chac1)	0
C	NM_007626	12419	chromobox homolog 5 (Drosophila HP1a) (Cbx5)	0
C	NM_016856	51786	cleavage and polyadenylation specific factor 2 (Cpsf2)	0
C	NM_026424	67876	coenzyme Q10 homolog B (S. cerevisiae) (Coq10b)	0
C	NM_025740	216618	coiled-coil domain containing 104 (Ccdc104)	0
C	NM_023731	108673	coiled-coil domain containing 86 (Ccdc86)	0
C	NM_011733	56449	cold shock domain protein A (Csda)	1
C	NM_007778	12977	colony stimulating factor 1 (macrophage) (Csf1)	0
C	NM_016782	53321	contactin associated protein-like 1 (Cntnap1)	0
C	NM_198602	13047	cut-like homeobox 1 (Cux1)	1
C	NM_009829	12444	cyclin D2 (Ccnd2)	0
C	NM_024223	68337	cysteine rich protein 2 (Crip2)	0
C	NM_007808	13063	cytochrome c, somatic (Cycs)	0
C	NM_134141	109006	cytokine induced apoptosis inhibitor 1 (Ciapin1)	0
C	NM_026378	67789	DALR anticodon binding domain containing 3 (Dalrd3)	0
C	NM_153065	228889	DEAD (Asp-Glu-Ala-Asp) box polypeptide 27 (Ddx27)	0
C	NM_145975	212880	DEAD (Asp-Glu-Ala-Asp) box polypeptide 46 (Ddx46)	0
C	NM_028041	71990	DEAD (Asp-Glu-Ala-Asp) box polypeptide 54 (Ddx54)	1
C	NM_172594	218629	DEAH (Asp-Glu-Ala-His) box polypeptide 29 (Dhx29)	0
C	NM_146057	223453	death-associated protein (Dap)	0
C	NM_007853	13244	degenerative spermatocyte homolog 1 (Drosophila) (Degs1)	0
C	NM_024207	67819	Der1-like domain family, member 1 (Derl1)	0
C	NM_028523	73379	discoidin, CUB and LCCL domain containing 2 (Dcbld2)	0
C	NM_009584	22791	DnaJ (Hsp40) homolog, subfamily C, member 2 (Dnajc2)	0
C	NM_019813	56320	drebrin 1 (Dbn1)	0
C	NM_019819	56405	dual specificity phosphatase 14 (Dusp14)	0
C	NM_001013368	108961	E2F transcription factor 8 (E2f8)	1
C	NM_007930	13803	ectodermal-neural cortex 1 (Enc1)	0
C	NM_010119	13660	EH-domain containing 1 (Ehd1)	0
C	NM_133838	98878	EH-domain containing 4 (Ehd4)	0
C	NM_001081213	226090	endoplasmic reticulum metallopeptidase 1 (Ermp1)	0
C	NM_025380	66143	eukaryotic translation elongation factor 1 epsilon 1 (Eef1e1)	0
C	NM_133916	27979	eukaryotic translation initiation factor 3, subunit B (Eif3b)	0
C	NM_145941	208643	eukaryotic translation initiation factor 4, gamma 1 (Eif4g1)	0
C	NM_025644	66583	exosome component 1 (Exosc1)	0
C	NM_001033201	433702	expressed sequence AU014645 (AU014645)	0
C	NM_027342	70186	family with sequence similarity 162, member A (Fam162a)	0
C	NM_001081161	269233	family with sequence similarity 171, member A1 (Fam171a1)	0
C	NM_021890	60527	fatty acid desaturase 3 (Fads3)	0
C	NM_146054	218952	fermitin family homolog 2 (Drosophila) (Fermt2)	0
C	NM_010219	14228	FK506 binding protein 4 (Fkbp4)	0
C	NM_022009	14248	flightless I homolog (Drosophila) (Flii)	1
C	NM_001080932	68837	forkhead box K2 (Foxk2)	1
C	NM_010212	14200	four and a half LIM domains 2 (Fhl2)	1
C	NM_146066	14852	G1 to S phase transition 1 (Gspt1)	0
C	NM_010288	14609	gap junction protein, alpha 1 (Gja1)	0
C	NM_145596	234366	GATA zinc finger domain containing 2A (Gatad2a)	1
C	NM_026113	67371	general transcription factor IIIC, polypeptide 6, alpha (Gtf3c6)	0
C	NM_133236	170772	glucocorticoid induced transcript 1 (Glcci1)	0
C	NM_153419	101612	glutamate-rich WD repeat containing 1 (Grwd1)	0
C	NM_027127	69590	glutathione peroxidase 8 (putative) (Gpx8)	0
C	NM_010357	14860	glutathione S-transferase, alpha 4 (Gsta4)	0
C	NM_180678	353172	glycyl-tRNA synthetase (Gars)	0
C	NM_016696	14733	glypican 1 (Gpc1)	0
C	NM_027000	69237	GTP binding protein 4 (Gtpbp4)	0
C	NM_008138	14678	guanine nucleotide binding protein (G protein), alpha inhibiting 2 (Gnai2)	0
C	NM_008142	14688	guanine nucleotide binding protein (G protein), beta 1 (Gnb1)	0
C	NM_010477	15510	heat shock protein 1 (chaperonin) (Hspd1)	0
C	NM_011020	18415	heat shock protein 4 like (Hspa4l)	0
C	NM_010481	15526	heat shock protein 9 (Hspa9)	0
C	NM_001012401	243912	heat shock protein, alpha-crystallin-related, B6 (Hspb6)	0
C	NM_008258	15374	hematological and neurological expressed sequence 1 (Hn1)	0
C	NM_008224	15161	host cell factor C1 (Hcfc1)	0
C	NM_018864	55980	inositol (myo)-1 (or 4)-monophosphatase 1 (Impa1)	0
C	NM_183148	212632	intermediate filament family orphan 2 (Iffo2)	0
C	NM_029573	67834	isocitrate dehydrogenase 3 (NAD+) alpha (Idh3a)	0
C	NM_008379	16211	karyopherin (importin) beta 1 (Kpnb1)	0
C	NM_008448	16573	kinesin family member 5B (Kif5b)	0
C	NM_011803	23849	Kruppel-like factor 6 (Klf6)	1
C	NM_172787	237339	l (3)mbt-like 3 (Drosophila) (L3mbtl3)	0
C	NM_029789	76893	LAG1 homolog, ceramide synthase 2 (Lass2)	1
C	NM_019919	268977	latent transforming growth factor beta binding protein 1 (Ltbp1)	0
C	NM_013589	16997	latent transforming growth factor beta binding protein 2 (Ltbp2)	0
C	NM_008515	16978	leucine rich repeat (in FLII) interacting protein 1 (Lrrfip1)	1
C	NM_133807	98238	leucine rich repeat containing 59 (Lrrc59)	0
C	NM_010688	16796	LIM and SH3 protein 1 (Lasp1)	0
C	NM_008280	15450	lipase, hepatic (Lipc)	0
C	NM_010807	17357	MARCKS-like 1 (Marcksl1)	0
C	NM_001048208	26896	mediator complex subunit 14 (Med14)	1
C	NM_012005	26896	mediator complex subunit 14 (Med14)	1
C	NM_008638	17768	methylenetetrahydrofolate dehydrogenase (NAD+ dependent), methenyltetrahydrofolate cyclohydrolase (Mthfd2)	0
C	NM_001039214	240396	mex3 homolog C (C. elegans) (Mex3c)	0
C	NM_008634	17755	microtubule-associated protein 1B (Mtap1b)	0
C	NM_026524	68041	Mid1 interacting protein 1 (gastrulation specific G12-like (zebrafish)) (Mid1ip1)	0
C	NM_080456	121022	mitochondrial ribosomal protein S6 (Mrps6)	0
C	NM_015806	50772	mitogen-activated protein kinase 6 (Mapk6)	0
C	NM_008928	26397	mitogen-activated protein kinase kinase 3 (Map2k3)	0
C	NM_010833	17698	moesin (Msn)	0
C	NM_198108	226123	MORN repeat containing 4 (Morn4)	0
C	NM_010806	17356	myeloid/lymphoid or mixed-lineage leukemia (trithorax homolog, Drosophila); translocated to, 4 (Mllt4)	0
C	NM_012027	26936	myosin phosphatase Rho interacting protein (Mprip)	0
C	NM_010864	17918	myosin Va (Myo5a)	0
C	NM_175260	77579	myosin, heavy polypeptide 10, non-muscle (Myh10)	0
C	NM_138671	192185	NAD kinase (Nadk)	0
C	NM_020282	18105	NAD (P)H dehydrogenase, quinone 2 (Nqo2)	0
C	NM_010937	18176	neuroblastoma ras oncogene (Nras)	0
C	NM_173437	215690	neuron navigator 1 (Nav1)	0
C	NM_053089	74838	NMDA receptor-regulated gene 1 (Narg1)	1
C	NM_153057	211548	nodal modulator 1 (Nomo1)	0
C	NM_145354	28114	NOL1/NOP2/Sun domain family member 2 (Nsun2)	0
C	NM_020610	78593	nuclear receptor interacting protein 3 (Nrip3)	0
C	NM_138747	110109	nucleolar protein 1 (Nol1)	0
C	NM_015781	53605	nucleosome assembly protein 1-like 1 (Nap1l1)	0
C	NM_026495	67991	nucleus accumbens associated 2, BEN and BTB (POZ) domain containing (Nacc2)	0
C	NM_178644	102644	OAF homolog (Drosophila) (Oaf)	0
C	NM_008765	18393	origin recognition complex, subunit 2-like (S. cerevisiae) (Orc2l)	0
C	NM_001081164	73945	OTU domain containing 4 (Otud4)	0
C	NM_152812	72201	OTU domain containing 6B (Otud6b)	0
C	NM_025443	66249	partner of NOB1 homolog (S. cerevisiae) (Pno1)	0
C	NM_145978	213019	PDZ and LIM domain 2 (Pdlim2)	0
C	NM_011074	18647	PFTAIRE protein kinase 1 (Pftk1)	0
C	NM_023418	18648	phosphoglycerate mutase 1 (Pgam1)	0
C	NM_011063	18611	phosphoprotein enriched in astrocytes 15A (Pea15a)	0
C	NM_026163	67451	plakophilin 2 (Pkp2)	0
C	NM_026361	227937	plakophilin 4 (Pkp4)	0
C	NM_145629	102866	plastin 3 (T-isoform) (Pls3)	0
C	NM_009344	21664	pleckstrin homology-like domain, family A, member 1 (Phlda1)	0
C	NM_153537	102693	pleckstrin homology-like domain, family B, member 1 (Phldb1)	0
C	NM_008421	16502	potassium voltage gated channel, Shaw-related subfamily, member 1 (Kcnc1)	0
C	NM_027357	70247	proteasome (prosome, macropain) 26S subunit, non-ATPase, 1 (Psmd1)	0
C	NM_011106	18769	protein kinase inhibitor, gamma (Pkig)	0
C	NM_145401	108099	protein kinase, AMP-activated, gamma 2 non-catalytic subunit (Prkag2)	0
C	NM_008014	14208	protein phosphatase 1G (formerly 2C), magnesium-dependent, gamma isoform (Ppm1g)	0
C	NM_134129	28000	PRP19/PSO4 pre-mRNA processing factor 19 homolog (S. cerevisiae) (Prpf19)	0
C	NM_026438	67895	pyrophosphatase (inorganic) 1 (Ppa1)	0
C	NM_021881	19317	quaking (Qk)	0
C	NM_001003950	216363	RAB3A interacting protein (Rab3ip)	0
C	NM_028713	74013	raftlin family member 2 (Rftn2)	0
C	NM_054050	107746	Rap guanine nucleotide exchange factor (GEF) 1 (Rapgef1)	0
C	NM_011281	19885	RAR-related orphan receptor gamma (Rorc)	1
C	NM_001045513	77300	Ras association (RalGDS/AF-6) and pleckstrin homology domains 1 (Raph1)	0
C	NM_145452	218397	RAS p21 protein activator 1 (Rasa1)	0
C	NM_009031	245688	retinoblastoma binding protein 7 (Rbbp7)	1
C	NM_024233	104444	REX2, RNA exonuclease 2 homolog (S. cerevisiae) (Rexo2)	0
C	NM_144846	223601	RIKEN cDNA 0910001A06 gene (0910001A06Rik)	0
C	NM_026091	67326	RIKEN cDNA 1700037H04 gene (1700037H04Rik)	0
C	NM_001033630	69662	RIKEN cDNA 2310061I04 gene (2310061I04Rik)	0
C	NM_023203	66422	RIKEN cDNA 2410015N17 gene (2410015N17Rik)	0
C	NM_001081343	73205	RIKEN cDNA 3110043O21 gene (3110043O21Rik)	0
C	NM_001004361	66648	RIKEN cDNA 5730494M16 gene (5730494M16Rik)	0
C	NM_028137	66665	RIKEN cDNA 5730528L13 gene (5730528L13Rik)	0
C	NM_178607	51902	ring finger protein 24 (Rnf24)	0
C	NM_021511	59014	RRS1 ribosome biogenesis regulator homolog (S. cerevisiae) (Rrs1)	0
C	NM_011304	20174	RuvB-like protein 2 (Ruvbl2)	1
C	NM_025614	66521	RWD domain containing 1 (Rwdd1)	0
C	NM_007444	100041585	S-adenosylmethionine decarboxylase 2 (Amd2)	0
C	NM_013657	20348	sema domain, immunoglobulin domain (Ig), short basic domain, secreted, (semaphorin) 3C (Sema3c)	0
C	NM_016795	20815	serine/arginine-rich protein specific kinase 1 (Srpk1)	0
C	NM_016866	53416	serine/threonine kinase 39, STE20/SPS1 homolog (yeast) (Stk39)	0
C	NM_011499	20901	serine/threonine kinase receptor associated protein (Strap)	0
C	NM_020493	20807	serum response factor (Srf)	1
C	NM_030241	67956	SET domain containing (lysine methyltransferase) 8 (Setd8)	1
C	NM_013883	29871	sex comb on midleg homolog 1 (Scmh1)	1
C	NM_021389	58194	SH3-domain kinase binding protein 1 (Sh3kbp1)	0
C	NM_178246	229512	Smg-5 homolog, nonsense mediated mRNA decay factor (C. elegans) (Smg5)	0
C	NM_009194	20496	solute carrier family 12, member 2 (Slc12a2)	0
C	NM_172892	243755	solute carrier family 13 (sodium/sulfate symporters), member 4 (Slc13a4)	0
C	NM_011400	20525	solute carrier family 2 (facilitated glucose transporter), member 1 (Slc2a1)	0
C	NM_007451	11740	solute carrier family 25 (mitochondrial carrier, adenine nucleotide translocator), member 5 (Slc25a5)	0
C	NM_175194	73132	solute carrier family 25 (mitochondrial carrier, Graves disease autoantigen), member 16 (Slc25a16)	0
C	NM_172653	227059	solute carrier family 39 (zinc transporter), member 10 (Slc39a10)	0
C	NM_027872	71706	solute carrier family 46, member 3 (Slc46a3)	0
C	NM_017391	53881	solute carrier family 5 (inositol transporters), member 3 (Slc5a3)	0
C	NM_133987	102857	solute carrier family 6 (neurotransmitter transporter, creatine), member 8 (Slc6a8)	0
C	NM_009320	21366	solute carrier family 6 (neurotransmitter transporter, taurine), member 6 (Slc6a6)	0
C	NM_009272	20810	spermidine synthase (Srm)	0
C	NM_176832	68166	spire homolog 1 (Drosophila) (Spire1)	0
C	NM_011448	20682	SRY-box containing gene 9 (Sox9)	1
C	NM_025848	66925	succinate dehydrogenase complex, subunit D, integral membrane protein (Sdhd)	0
C	NM_029688	76650	sulfiredoxin 1 homolog (S. cerevisiae) (Srxn1)	0
C	NM_018821	54607	suppressor of cytokine signaling 6 (Socs6)	0
C	NM_011430	20618	synuclein, gamma (Sncg)	0
C	NM_011595	21859	tissue inhibitor of metalloproteinase 3 (Timp3)	0
C	NM_025804	66855	transcription factor 25 (basic helix-loop-helix) (Tcf25)	1
C	NM_133977	22041	transferrin (Trf)	0
C	NM_016871	53333	translocase of outer mitochondrial membrane 40 homolog (yeast) (Tomm40)	0
C	NM_133804	98170	transmembrane protein 132A (Tmem132a)	0
C	NM_021436	230157	transmembrane protein with EGF-like and two follistatin-like domains 1 (Tmeff1)	0
C	NM_009450	22151	tubulin, beta 2a (Tubb2a)	0
C	NM_009412	21985	tumor protein D52 (Tpd52)	0
C	NM_011738	22629	tyrosine 3-monooxygenase/tryptophan 5-monooxygenase activation protein, eta polypeptide (Ywhah)	0
C	NM_016788	51789	tyrosine kinase, non-receptor, 2 (Tnk2)	0
C	NM_009462	22224	ubiquitin specific peptidase 10 (Usp10)	0
C	NM_138592	28035	ubiquitin specific peptidase 39 (Usp39)	0
C	NM_009595	11352	v-abl Abelson murine leukemia viral oncogene homolog 2 (arg, Abelson-related gene) (Abl2)	0
C	NM_012037	26949	vesicle amine transport protein 1 homolog (T californica) (Vat1)	0
C	NM_009502	22330	vinculin (Vcl)	0
C	NM_021284	16653	v-Ki-ras2 Kirsten rat sarcoma viral oncogene homolog (Kras)	0
C	NM_021539	59043	WD repeat and SOCS box-containing 2 (Wsb2)	0
C	NM_133791	52357	WW, C2 and coiled-coil domain containing 2 (Wwc2)	0
C	NM_024189	67057	YY1 associated factor 2 (Yaf2)	1
C	NM_175537	245007	zinc finger and BTB domain containing 38 (Zbtb38)	0
C	NM_026025	67197	zinc finger CCHC-type and RNA binding motif 1 (Zcrb1)	0
C	NM_172867	242466	zinc finger protein 462 (Zfp462)	1
C	NM_009559	22715	zinc finger protein 57 (Zfp57)	1
D	NM_172961	268860	4-aminobutyrate aminotransferase (Abat)	0
D	NM_010840	17769	5,10-methylenetetrahydrofolate reductase (Mthfr)	0
D	NM_008309	15552	5-hydroxytryptamine (serotonin) receptor 1D (Htr1d)	0
D	NM_011782	23794	a disintegrin-like and metallopeptidase (reprolysin type) with thrombospondin type 1 motif, 5 (aggrecanase-2) (Adamts5)	0
D	NM_134076	105501	abhydrolase domain containing 4 (Abhd4)	0
D	NM_178688	226251	actin-binding LIM protein 1 (Ablim1)	1
D	NM_030693	107503	activating transcription factor 5 (Atf5)	1
D	NM_019811	60525	acyl-CoA synthetase short-chain family member 2 (Acss2)	0
D	NM_009681	11777	adaptor-related protein complex 3, sigma 1 subunit (Ap3s1)	0
D	NM_013758	27360	adducin 3 (gamma) (Add3)	0
D	NM_025445	66251	ADP-ribosylation factor GTPase activating protein 3 (Arfgap3)	0
D	NM_009627	11535	adrenomedullin (Adm)	0
D	NM_008537	17117	alpha-methylacyl-CoA racemase (Amacr)	0
D	NM_177614	216440	amplified in osteosarcoma (Os9)	0
D	NM_007471	11820	amyloid beta (A4) precursor protein (App)	1
D	NM_009686	11787	amyloid beta (A4) precursor protein-binding, family B, member 2 (Apbb2)	0
D	NM_153319	27494	angiomotin (Amot)	0
D	NM_009642	11610	angiotensin II, type I receptor-associated protein (Agtrap)	0
D	NM_007428	11606	angiotensinogen (serpin peptidase inhibitor, clade A, member 8) (Agt)	0
D	NM_013912	30878	apelin (Apln)	0
D	NM_178119	347722	ArfGAP with GTPase domain, ankyrin repeat and PH domain 1 (Agap1)	0
D	NM_027180	69710	ArfGAP with RhoGAP domain, ankyrin repeat and PH domain 1 (Arap1)	0
D	NM_009705	11847	arginase type II (Arg2)	0
D	NM_001042591	105171	arrestin domain containing 3 (Arrdc3)	0
D	NM_009709	11863	aryl hydrocarbon receptor nuclear translocator (Arnt)	1
D	NM_007488	11864	aryl hydrocarbon receptor nuclear translocator 2 (Arnt2)	1
D	NM_009713	11883	arylsulfatase A (Arsa)	0
D	NM_009712	11881	arylsulfatase B (Arsb)	0
D	NM_012055	27053	asparagine synthetase (Asns)	0
D	NM_013477	11972	ATPase, H+ transporting, lysosomal V0 subunit D1 (Atp6v0d1)	0
D	NM_026217	67526	autophagy-related 12 (yeast) (Atg12)	0
D	NM_007464	11796	baculoviral IAP repeat-containing 3 (Birc3)	0
D	NM_009746	12055	B-cell CLL/lymphoma 7C (Bcl7c)	0
D	NM_007569	12226	B-cell translocation gene 1, anti-proliferative (Btg1)	0
D	NM_007570	12227	B-cell translocation gene 2, anti-proliferative (Btg2)	1
D	NM_008144	14705	Bernardinelli-Seip congenital lipodystrophy 2 homolog (human) (Bscl2)	0
D	NM_174991	107831	brain-specific angiogenesis inhibitor 1 (Bai1)	0
D	NM_130862	108100	brain-specific angiogenesis inhibitor 1-associated protein 2 (Baiap2)	0
D	NM_024170	66158	CAAX box 1 homolog A (human) (Cxx1a)	0
D	NM_009866	12552	cadherin 11 (Cdh11)	0
D	NM_009806	12361	calcium/calmodulin-dependent serine protein kinase (MAGUK family) (Cask)	1
D	NM_019953	56530	canopy 2 homolog (zebrafish) (Cnpy2)	0
D	NM_023525	69719	carbamoyl-phosphate synthetase 2, aspartate transcarbamylase, and dihydroorotase (Cad)	0
D	NM_001033238	208650	Casitas B-lineage lymphoma b (Cblb)	0
D	NM_027937	268932	CASK interacting protein 1 (Caskin1)	0
D	NM_008906	19025	cathepsin A (Ctsa)	0
D	NM_007798	13030	cathepsin B (Ctsb)	0
D	NM_054042	70445	CD248 antigen, endosialin (Cd248)	0
D	NM_007656	12521	CD82 antigen (Cd82)	0
D	NM_009905	12747	CDC-like kinase 1 (Clk1)	0
D	NM_001033231	192173	cDNA sequence BC003940 (BC003940)	0
D	NM_177632	224093	cDNA sequence BC022623 (BC022623)	0
D	NM_025639	66570	centromere protein M (Cenpm)	0
D	NM_207298	99151	cerebral endothelial cell adhesion molecule (Cercam)	0
D	NM_001033175	76524	ceroid-lipofuscinosis, neuronal 6 (Cln6)	0
D	NM_007722	12778	chemokine (C-X-C motif) receptor 7 (Cxcr7)	0
D	NM_024412	12733	chloride channel Ka (Clcnka)	0
D	NM_016760	12757	clathrin, light polypeptide (Lca) (Clta)	0
D	NM_017478	54160	coatomer protein complex, subunit gamma 2 (Copg2)	0
D	NM_145970	212139	coiled-coil and C2 domain containing 1A (Cc2d1a)	1
D	NM_026202	67501	coiled-coil domain containing 50 (Ccdc50)	0
D	NM_007737	12832	collagen, type V, alpha 2 (Col5a2)	0
D	NM_028266	107581	collagen, type XVI, alpha 1 (Col16a1)	0
D	NM_009929	12822	collagen, type XVIII, alpha 1 (Col18a1)	0
D	NM_009888	12628	complement component factor h (Cfh)	0
D	NM_013459	11537	complement factor D (adipsin) (Cfd)	0
D	NM_172974	26895	COP9 (constitutive photomorphogenic) homolog, subunit 7b (Arabidopsis thaliana) (Cops7b)	0
D	NM_146012	52468	CTD (carboxy-terminal domain, RNA polymerase II, polypeptide A) small phosphatase 2 (Ctdsp2)	0
D	NM_009875	12576	cyclin-dependent kinase inhibitor 1B (Cdkn1b)	0
D	NM_145953	107869	cystathionase (cystathionine gamma-lyase) (Cth)	0
D	NM_172404	70266	cysteine conjugate-beta lyase 1 (Ccbl1)	0
D	NM_028057	72017	cytochrome b5 reductase 1 (Cyb5r1)	0
D	NM_018887	56050	cytochrome P450, family 39, subfamily a, polypeptide 1 (Cyp39a1)	0
D	NM_029832	77006	DDRGK domain containing 1 (Ddrgk1)	0
D	NM_026191	67487	DEAH (Asp-Glu-Ala-His) box polypeptide 40 (Dhx40)	0
D	NM_010052	13386	delta-like 1 homolog (Drosophila) (Dlk1)	0
D	NM_024207	67819	Der1-like domain family, member 1 (Derl1)	0
D	NM_026824	68730	dihydrouridine synthase 1-like (S. cerevisiae) (Dus1l)	0
D	NM_022563	18214	discoidin domain receptor family, member 2 (Ddr2)	0
D	NM_028027	52666	DNA segment, Chr 10, ERATO Doi 610, expressed (D10Ertd610e)	0
D	NM_007837	13198	DNA-damage inducible transcript 3 (Ddit3)	1
D	NM_025362	66114	DnaJ (Hsp40) homolog, subfamily C, member 30 (Dnajc30)	0
D	NM_027293	70028	dopey family member 2 (Dopey2)	0
D	NM_019978	13175	doublecortin-like kinase 1 (Dclk1)	0
D	NM_010017	13138	dystroglycan 1 (Dag1)	0
D	NM_029337	75560	E1A binding protein p400 (Ep400)	0
D	NM_011809	23872	E26 avian leukemia oncogene 2, 3' domain (Ets2)	1
D	NM_007913	13653	early growth response 1 (Egr1)	1
D	NM_008813	18605	ectonucleotide pyrophosphatase/phosphodiesterase 1 (Enpp1)	0
D	NM_133918	100952	elastin microfibril interfacer 1 (Emilin1)	0
D	NM_144917	232089	ELMO/CED-12 domain containing 3 (Elmod3)	0
D	NM_007924	13716	elongation factor RNA polymerase II (Ell)	1
D	NM_010132	13797	empty spiracles homolog 2 (Drosophila) (Emx2)	1
D	NM_021306	13599	endothelin converting enzyme-like 1 (Ecel1)	0
D	NM_021474	58859	epidermal growth factor-containing fibulin-like extracellular matrix protein 2 (Efemp2)	0
D	NM_010145	13849	epoxide hydrolase 1, microsomal (Ephx1)	0
D	NM_144866	225363	eukaryotic translation termination factor 1 (Etf1)	0
D	NM_018788	54616	exostoses (multiple)-like 3 (Extl3)	0
D	NM_178737	244810	expressed sequence AW551984 (AW551984)	0
D	NM_028127	319710	FERM domain containing 6 (Frmd6)	0
D	NM_010239	14319	ferritin heavy chain 1 (Fth1)	0
D	NM_173182	72007	fibronectin type III domain containing 3B (Fndc3b)	0
D	NM_011812	23876	fibulin 5 (Fbln5)	0
D	NM_008027	14251	flotillin 1 (Flot1)	0
D	NM_172409	71409	formin-like 2 (Fmnl2)	0
D	NM_008037	14284	fos-like antigen 2 (Fosl2)	1
D	NM_020510	57265	frizzled homolog 2 (Drosophila) (Fzd2)	0
D	NM_030084	78308	G protein-coupled receptor 108 (Gpr108)	0
D	NM_146041	218138	GDP-mannose 4, 6-dehydratase (Gmds)	0
D	NM_008105	14538	glucosaminyl (N-acetyl) transferase 2, I-branching enzyme (Gcnt2)	0
D	NM_033320	93683	glucuronyl C5-epimerase (Glce)	0
D	NM_173866	108682	glutamic pyruvate transaminase (alanine aminotransferase) 2 (Gpt2)	0
D	NM_029735	107508	glutamyl-prolyl-tRNA synthetase (Eprs)	0
D	NM_053108	93692	glutaredoxin (Glrx)	0
D	NM_010358	14862	glutathione S-transferase, mu 1 (Gstm1)	0
D	NM_008183	14863	glutathione S-transferase, mu 2 (Gstm2)	0
D	NM_010361	14872	glutathione S-transferase, theta 2 (Gstt2)	0
D	NM_029626	76485	glycosyltransferase 8 domain containing 1 (Glt8d1)	0
D	NM_026029	67201	glyoxalase domain containing 4 (Glod4)	0
D	NM_008175	14824	granulin (Grn)	0
D	NM_008088	14457	growth arrest specific 7 (Gas7)	0
D	NM_021296	17714	GrpE-like 2, mitochondrial (Grpel2)	0
D	NM_010308	14681	guanine nucleotide binding protein, alpha O (Gnao1)	0
D	NM_010311	14687	guanine nucleotide binding protein, alpha z subunit (Gnaz)	0
D	NM_008197	14958	H1 histone family, member 0 (H1f0)	0
D	NM_022310	14828	heat shock protein 5 (Hspa5)	0
D	NM_175244	76608	HECT domain containing 3 (Hectd3)	0
D	NM_016884	15381	heterogeneous nuclear ribonucleoprotein C (Hnrnpc)	0
D	NM_010422	15212	hexosaminidase B (Hexb)	0
D	NM_025812	66867	high mobility group 20A (Hmg20a)	1
D	NM_153198	73389	high mobility group box transcription factor 1 (Hbp1)	1
D	NM_016957	15331	high mobility group nucleosomal binding domain 2 (Hmgn2)	0
D	NM_026122	94353	high mobility group nucleosomal binding domain 3 (Hmgn3)	0
D	NM_175606	74318	HOP homeobox (Hopx)	1
D	NM_133345	28019	inhibitor of growth family, member 4 (Ing4)	0
D	NM_008916	19062	inositol polyphosphate 5-phosphatase K (Inpp5k)	0
D	NM_001081212	384783	insulin receptor substrate 2 (Irs2)	0
D	NM_010515	16004	insulin-like growth factor 2 receptor (Igf2r)	0
D	NM_022417	64294	integral membrane protein 2C (Itm2c)	0
D	NM_010580	16419	integrin beta 5 (Itgb5)	0
D	NM_023065	65972	interferon gamma inducible protein 30 (Ifi30)	0
D	NM_030694	80876	interferon induced transmembrane protein 2 (Ifitm2)	0
D	NM_025378	66141	interferon induced transmembrane protein 3 (Ifitm3)	0
D	NM_010551	16170	interleukin 16 (Il16)	0
D	NM_031177	81896	intraflagellar transport 122 homolog (Chlamydomonas) (Ift122)	0
D	NM_025526	66383	IscU iron-sulfur cluster scaffold homolog (E. coli) (Iscu)	0
D	NM_008413	16452	Janus kinase 2 (Jak2)	0
D	NM_008416	16477	Jun-B oncogene (Junb)	1
D	NM_026167	67455	kelch-like 13 (Drosophila) (Klhl13)	0
D	NM_010629	16579	kinesin-associated protein 3 (Kifap3)	0
D	NM_010683	226519	laminin, gamma 1 (Lamc1)	0
D	NM_021295	14768	LanC (bacterial lantibiotic synthetase component C)-like 1 (Lancl1)	0
D	NM_001081298	99633	latrophilin 2 (Lphn2)	0
D	NM_172671	107515	leucine-rich repeat-containing G protein-coupled receptor 4 (Lgr4)	0
D	NM_177152	320398	leucine-rich repeats and immunoglobulin-like domains 3 (Lrig3)	0
D	NM_008489	16803	lipopolysaccharide binding protein (Lbp)	0
D	NM_008512	16971	low density lipoprotein receptor-related protein 1 (Lrp1)	0
D	NM_010738	110454	lymphocyte antigen 6 complex, locus A (Ly6a)	0
D	NM_008529	17069	lymphocyte antigen 6 complex, locus E (Ly6e)	0
D	NM_001017959	16784	lysosomal-associated membrane protein 2 (Lamp2)	0
D	NM_010685	16784	lysosomal-associated membrane protein 2 (Lamp2)	0
D	NM_026859	68877	MAF1 homolog (S. cerevisiae) (Maf1)	1
D	NM_023290	67027	makorin, ring finger protein, 2 (Mkrn2)	0
D	NM_010764	17159	mannosidase 2, alpha B1 (Man2b1)	0
D	NM_013599	17395	matrix metallopeptidase 9 (Mmp9)	0
D	NM_010753	17122	Max dimerization protein 4 (Mxd4)	1
D	NM_010847	17859	Max interacting protein 1 (Mxi1)	1
D	NM_030700	80884	melanoma antigen, family D, 2 (Maged2)	0
D	NM_145569	232087	methionine adenosyltransferase II, alpha (Mat2a)	0
D	NM_016766	51812	microspherule protein 1 (Mcrs1)	0
D	NM_025735	66734	microtubule-associated protein 1 light chain 3 alpha (Map1lc3a)	0
D	NM_026160	67443	microtubule-associated protein 1 light chain 3 beta (Map1lc3b)	0
D	NM_053159	94062	mitochondrial ribosomal protein L3 (Mrpl3)	0
D	NM_027115	69546	mitogen-activated protein kinase 1 interacting protein 1 (Mapk1ip1)	0
D	NM_016693	53608	mitogen-activated protein kinase kinase kinase 6 (Map3k6)	0
D	NM_030037	68929	motile sperm domain containing 3 (Mospd3)	0
D	NM_008654	17872	myeloid differentiation primary response gene 116 (Myd116)	0
D	NM_177390	338367	myosin ID (Myo1d)	0
D	NM_008538	17118	myristoylated alanine rich protein kinase C substrate (Marcks)	0
D	NM_172529	214505	N-acetylglucosamine-1-phosphotransferase, gamma subunit (Gnptg)	0
D	NM_019734	11886	N-acylsphingosine amidohydrolase 1 (Asah1)	0
D	NM_019435	104130	NADH dehydrogenase (ubiquinone) 1 beta subcomplex, 11 (Ndufb11)	0
D	NM_010882	17984	necdin (Ndn)	1
D	NM_198862	216856	neuroligin 2 (Nlgn2)	0
D	NM_008737	18186	neuropilin 1 (Nrp1)	0
D	NM_020045	56748	NFU1 iron-sulfur cluster scaffold homolog (S. cerevisiae) (Nfu1)	0
D	NM_025449	66257	nicolin 1 (Nicn1)	0
D	NM_010917	18073	nidogen 1 (Nid1)	0
D	NM_023409	67963	Niemann Pick type C2 (Npc2)	0
D	NM_145138	217718	NIMA (never in mitosis gene a)-related expressed kinase 9 (Nek9)	0
D	NM_012049	27045	nitrilase 1 (Nit1)	0
D	NM_019401	64685	N-myc (and STAT) interactor (Nmi)	0
D	NM_013864	29811	N-myc downstream regulated gene 2 (Ndrg2)	0
D	NM_028778	74137	NUAK family, SNF1-like kinase, 2 (Nuak2)	0
D	NM_010905	18027	nuclear factor I/A (Nfia)	1
D	NM_010907	18035	nuclear factor of kappa light polypeptide gene enhancer in B-cells inhibitor, alpha (Nfkbia)	0
D	NM_030612	80859	nuclear factor of kappa light polypeptide gene enhancer in B-cells inhibitor, zeta (Nfkbiz)	1
D	NM_008686	18023	nuclear factor, erythroid derived 2,-like 1 (Nfe2l1)	1
D	NM_133947	101706	nuclear mitotic apparatus protein 1 (Numa1)	0
D	NM_019738	56312	nuclear protein 1 (Nupr1)	0
D	NM_019744	27057	nuclear receptor coactivator 4 (Ncoa4)	0
D	NM_008749	18220	nucleobindin 1 (Nucb1)	0
D	NM_016773	53322	nucleobindin 2 (Nucb2)	0
D	NM_008778	18481	p21 (CDKN1A)-activated kinase 3 (Pak3)	0
D	NM_025443	66249	partner of NOB1 homolog (S. cerevisiae) (Pno1)	0
D	NM_011067	18628	period homolog 3 (Drosophila) (Per3)	1
D	NM_008885	18858	peripheral myelin protein 22 (Pmp22)	0
D	NM_008960	19211	phosphatase and tensin homolog (Pten)	0
D	NM_028994	74551	phosphoenolpyruvate carboxykinase 2 (mitochondrial) (Pck2)	0
D	NM_178149	216505	phosphoinositide-3-kinase interacting protein 1 (Pik3ip1)	0
D	NM_011116	18807	phospholipase D family, member 3 (Pld3)	0
D	NM_176831	66812	phosphopantothenoylcysteine decarboxylase (Ppcdc)	0
D	NM_010726	16922	phytanoyl-CoA hydroxylase (Phyh)	0
D	NM_008809	18596	platelet derived growth factor receptor, beta polypeptide (Pdgfrb)	0
D	NM_001081216	83946	pleckstrin homology domain interacting protein (Phip)	0
D	NM_181650	72843	PR domain containing 4 (Prdm4)	1
D	NM_146131	229534	pre-B-cell leukemia transcription factor interacting protein 1 (Pbxip1)	0
D	NM_011122	18822	procollagen-lysine, 2-oxoglutarate 5-dioxygenase 1 (Plod1)	0
D	NM_011172	19125	proline dehydrogenase (Prodh)	0
D	NM_001033225	108767	proline-rich nuclear receptor coactivator 1 (Pnrc1)	0
D	NM_011179	19156	prosaposin (Psap)	0
D	NM_008837	18693	protein interacting with C kinase 1 (Pick1)	0
D	NM_016910	53892	protein phosphatase 1D magnesium-dependent, delta isoform (Ppm1d)	0
D	NM_001033453	381511	protein phosphatase 2C, magnesium dependent, catalytic subunit (Ppm2c)	0
D	NM_008913	19055	protein phosphatase 3, catalytic subunit, alpha isoform (Ppp3ca)	0
D	NM_011173	19128	protein S (alpha) (Pros1)	0
D	NM_021345	57874	protein tyrosine phosphatase-like A domain containing 1 (Ptplad1)	0
D	NM_153594	245867	protein-L-isoaspartate (D-aspartate) O-methyltransferase domain containing 2 (Pcmtd2)	0
D	NM_033575	93700	protocadherin gamma subfamily B, 2 (Pcdhgb2)	0
D	NM_013632	18950	purine-nucleoside phosphorylase 1 (Pnp1)	0
D	NM_172134	216134	pyridoxal (pyridoxine, vitamin B6) kinase (Pdxk)	0
D	NM_025931	67042	RAB, member of RAS oncogene family-like 4 (Rabl4)	0
D	NM_007483	11852	ras homolog gene family, member B (Rhob)	0
D	NM_023275	80837	ras homolog gene family, member J (Rhoj)	0
D	NM_009025	19414	RAS p21 protein activator 3 (Rasa3)	0
D	NM_009065	19762	Ras-like without CAAX 2 (Rit2)	0
D	NM_178608	52250	receptor accessory protein 1 (Reep1)	0
D	NM_009057	19729	recombination activating gene 1 activating protein 1 (Rag1ap1)	0
D	NM_023544	69994	regulatory solute carrier protein, family 1, member 1 (Rsc1a1)	1
D	NM_011992	26611	reticulocalbin 2 (Rcn2)	0
D	NM_026555	52377	reticulocalbin 3, EF-hand calcium binding domain (Rcn3)	0
D	NM_015754	26450	retinoblastoma binding protein 9 (Rbbp9)	0
D	NM_011250	19651	retinoblastoma-like 2 (Rbl2)	1
D	NM_011254	19659	retinol binding protein 1, cellular (Rbp1)	0
D	NM_011264	19714	REV3-like, catalytic subunit of DNA polymerase zeta RAD54 like (S. cerevisiae) (Rev3l)	0
D	NM_172964	268970	Rho GTPase activating protein 28 (Arhgap28)	0
D	NM_027871	71704	Rho guanine nucleotide exchange factor (GEF) 3 (Arhgef3)	0
D	NM_009084	19981	ribosomal protein L37a (Rpl37a)	0
D	NM_027015	57294	ribosomal protein S27 (Rps27)	0
D	NM_173752	216551	RIKEN cDNA 1110067D22 gene (1110067D22Rik)	0
D	NM_030087	78330	RIKEN cDNA 1500032D16 gene (1500032D16Rik)	0
D	NM_001081045	76719	RIKEN cDNA 1700081L11 gene (1700081L11Rik)	0
D	NM_001034891	381062	RIKEN cDNA 2210404J11 gene (2210404J11Rik)	0
D	NM_001039552	381062	RIKEN cDNA 2210404J11 gene (2210404J11Rik)	0
D	NM_026844	66531	RIKEN cDNA 2310061C15 gene (2310061C15Rik)	0
D	NM_153152	224904	RIKEN cDNA 2410015M20 gene (2410015M20Rik)	0
D	NM_026054	67246	RIKEN cDNA 2810474O19 gene (2810474O19Rik)	0
D	NM_001003948	98496	RIKEN cDNA 5033414K04 gene (5033414K04Rik)	0
D	NM_183146	212281	RIKEN cDNA A530054K11 gene (A530054K11Rik)	0
D	NM_172772	235461	RIKEN cDNA B230380D07 gene (B230380D07Rik)	0
D	NM_175136	68867	ring finger protein 122 (Rnf122)	0
D	NM_027445	70510	ring finger protein 167 (Rnf167)	0
D	NM_172684	229675	rosbin, round spermatid basic protein 1 (Rsbn1)	0
D	NM_009822	12395	runt-related transcription factor 1; translocated to, 1 (cyclin D-related) (Runx1t1)	1
D	NM_011360	20392	sarcoglycan, epsilon (Sgce)	0
D	NM_138665	192166	sarcosine dehydrogenase (Sardh)	0
D	NM_020270	56807	secretory carrier membrane protein 5 (Scamp5)	0
D	NM_010891	18000	septin 2 (Sept2)	0
D	NM_009255	20720	serine (or cysteine) peptidase inhibitor, clade E, member 2 (Serpine2)	0
D	NM_009776	12258	serine (or cysteine) peptidase inhibitor, clade G, member 1 (Serping1)	0
D	NM_029023	74617	serine carboxypeptidase 1 (Scpep1)	0
D	NM_012032	26943	serine incorporator 3 (Serinc3)	0
D	NM_001013370	140742	sestrin 1 (Sesn1)	0
D	NM_177364	268396	SH3 and PX domains 2B (Sh3pxd2b)	0
D	NM_019464	54673	SH3-domain GRB2-like B1 (endophilin) (Sh3glb1)	0
D	NM_011734	22619	sialic acid acetylesterase (Siae)	0
D	NM_025965	107513	signal sequence receptor, alpha (Ssr1)	0
D	NM_019963	20847	signal transducer and activator of transcription 2 (Stat2)	1
D	NM_011486	20848	signal transducer and activator of transcription 3 (Stat3)	1
D	NM_007547	19261	signal-regulatory protein alpha (Sirpa)	0
D	NM_024186	66970	single-stranded DNA binding protein 2 (Ssbp2)	1
D	NM_133854	20615	SNAP-associated protein (Snapin)	0
D	NM_029415	75750	solute carrier family 10 (sodium/bile acid cotransporter family), member 6 (Slc10a6)	0
D	NM_009196	20501	solute carrier family 16 (monocarboxylic acid transporters), member 1 (Slc16a1)	0
D	NM_153081	216867	solute carrier family 16 (monocarboxylic acid transporters), member 11 (Slc16a11)	0
D	NM_018824	54338	solute carrier family 23 (nucleobase transporters), member 2 (Slc23a2)	0
D	NM_011399	20524	solute carrier family 25 (mitochondrial carrier, peroxisomal membrane protein), member 17 (Slc25a17)	0
D	NM_008577	17254	solute carrier family 3 (activators of dibasic and neutral amino acid transport), member 2 (Slc3a2)	0
D	NM_028787	74150	solute carrier family 35, member F5 (Slc35f5)	0
D	NM_023805	76257	solute carrier family 38, member 3 (Slc38a3)	0
D	NM_144808	213053	solute carrier family 39 (zinc transporter), member 14 (Slc39a14)	0
D	NM_133891	100434	solute carrier family 44, member 1 (Slc44a1)	0
D	NM_146126	20322	sorbitol dehydrogenase (Sord)	0
D	NM_175483	235406	sorting nexin 33 (Snx33)	0
D	NM_010097	13602	SPARC-like 1 (Sparcl1)	0
D	NM_133903	100689	spondin 2, extracellular matrix protein (Spon2)	0
D	NM_011897	24064	sprouty homolog 2 (Drosophila) (Spry2)	0
D	NM_009177	20442	ST3 beta-galactoside alpha-2,3-sialyltransferase 1 (St3gal1)	0
D	NM_026942	69106	stomatin-like 1 (Stoml1)	0
D	NM_183426	216161	strawberry notch homolog 2 (Drosophila) (Sbno2)	1
D	NM_013671	20656	superoxide dismutase 2, mitochondrial (Sod2)	0
D	NM_009297	20926	suppressor of Ty 6 homolog (S. cerevisiae) (Supt6h)	1
D	NM_146177	232811	suppressor of variegation 4-20 homolog 2 (Drosophila) (Suv420h2)	1
D	NM_011416	67155	SWI/SNF related, matrix associated, actin dependent regulator of chromatin, subfamily a, member 2 (Smarca2)	0
D	NM_009318	21356	TAP binding protein (Tapbp)	0
D	NM_194334	67016	TBC1 domain family, member 2B (Tbc1d2b)	0
D	NM_026486	67978	tectonic family member 2 (Tctn2)	0
D	NM_153533	209039	tensin like C1 domain-containing phosphatase (Tenc1)	0
D	NM_145705	28113	Terf1 (TRF1)-interacting nuclear factor 2 (Tinf2)	0
D	NM_021344	57816	tescalcin (Tesc)	0
D	NM_028235	72421	tetratricopeptide repeat domain 30B (Ttc30b)	0
D	NM_010241	14339	thymoma viral proto-oncogene 1 interacting protein (Aktip)	0
D	NM_017376	21685	thyrotroph embryonic factor (Tef)	1
D	NM_029640	76510	trafficking protein particle complex 9 (Trappc9)	0
D	NM_013836	21411	transcription factor 20 (Tcf20)	1
D	NM_009367	21808	transforming growth factor, beta 2 (Tgfb2)	0
D	NM_009369	21810	transforming growth factor, beta induced (Tgfbi)	0
D	NM_009371	21813	transforming growth factor, beta receptor II (Tgfbr2)	0
D	NM_026281	67623	transmembrane 7 superfamily member 3 (Tm7sf3)	0
D	NM_028076	72053	transmembrane and ubiquitin-like domain containing 2 (Tmub2)	0
D	NM_026669	110213	transmembrane BAX inhibitor motif containing 6 (Tmbim6)	0
D	NM_025360	66111	transmembrane emp24 domain containing 3 (Tmed3)	0
D	NM_201359	380967	transmembrane protein 106C (Tmem106c)	0
D	NM_146162	231633	transmembrane protein 119 (Tmem119)	0
D	NM_025335	66074	transmembrane protein 167 (Tmem167)	0
D	NM_028223	72392	transmembrane protein 175 (Tmem175)	0
D	NM_025326	66058	transmembrane protein 176A (Tmem176a)	0
D	NM_023056	65963	transmembrane protein 176B (Tmem176b)	0
D	NM_026516	68027	transmembrane protein 178 (Tmem178)	0
D	NM_031997	83921	transmembrane protein 2 (Tmem2)	0
D	NM_026432	67887	transmembrane protein 66 (Tmem66)	0
D	NM_009366	21807	TSC22 domain family, member 1 (Tsc22d1)	1
D	NM_134131	106869	tumor necrosis factor, alpha-induced protein 8 (Tnfaip8)	0
D	NM_133247	170822	ubiquitin specific peptidase 33 (Usp33)	0
D	NM_030180	78787	ubiquitin specific peptidase 54 (Usp54)	0
D	NM_013701	22236	UDP glucuronosyltransferase 1 family, polypeptide A2 (Ugt1a2)	0
D	NM_011673	22234	UDP-glucose ceramide glucosyltransferase (Ugcg)	0
D	NM_139272	108148	UDP-N-acetyl-alpha-D-galactosamine:polypeptide N-acetylgalactosaminyltransferase 2 (Galnt2)	0
D	NM_023054	65961	UTP3, small subunit (SSU) processome component, homolog (S. cerevisiae (Utp3)	0
D	NM_026776	28084	vacuolar protein sorting 25 (yeast) (Vps25)	1
D	NM_025842	66914	vacuolar protein sorting 28 (yeast) (Vps28)	0
D	NM_001111279	69368	WD repeat and FYVE domain containing 1 (Wdfy1)	0
D	NM_153555	98193	WD repeat domain 42A (Wdr42a)	0
D	NM_025347	66090	yippee-like 3 (Drosophila) (Ypel3)	0
D	NM_027166	383295	yippee-like 5 (Drosophila) (Ypel5)	0
D	NM_011663	22183	zinc finger (CCCH type), RNA binding motif and serine/arginine rich 1 (Zrsr1)	0
D	NM_011546	21417	zinc finger E-box binding homeobox 1 (Zeb1)	1
D	NM_145492	225207	zinc finger protein 521 (Zfp521)	1
D	NM_001101433	71918	zinc finger, CCHC domain containing 24 (Zcchc24)	0
D	NM_026752	68520	zinc finger, FYVE domain containing 21 (Zfyve21)	0
D	NM_183208	328365	zinc finger, MIZ-type containing 1 (Zmiz1)	1
E	NM_011497	20878	aurora kinase A (Aurka)	0
E	NM_007532	12035	branched chain aminotransferase 1, cytosolic (Bcat1)	0
E	NM_009772	12235	budding uninhibited by benzimidazoles 1 homolog (S. cerevisiae) (Bub1)	0
E	NM_007659	12534	cell division cycle 2 homolog A (S. pombe) (Cdc2a)	0
E	NM_023223	107995	cell division cycle 20 homolog (S. cerevisiae) (Cdc20)	0
E	NM_009862	12544	cell division cycle 45 homolog (S. cerevisiae)-like (Cdc45l)	0
E	NM_007681	12615	centromere protein A (Cenpa)	0
E	NM_007691	12649	checkpoint kinase 1 homolog (S. pombe) (Chek1)	0
E	NM_026014	67177	chromatin licensing and DNA replication factor 1 (Cdt1)	0
E	NM_009828	12428	cyclin A2 (Ccna2)	0
E	NM_172301	268697	cyclin B1 (Ccnb1)	0
E	NM_007634	12449	cyclin F (Ccnf)	0
E	NM_153599	264064	cyclin-dependent kinase 8 (Cdk8)	1
E	NM_001004140	80986	cytoskeleton associated protein 2 (Ckap2)	0
E	NM_013726	27214	DBF4 homolog (S. cerevisiae) (Dbf4)	0
E	NM_007832	13178	deoxycytidine kinase (Dck)	0
E	NM_178748	268780	EGF-like, fibronectin type III and laminin G domains (Egflam)	0
E	NM_008021	14235	forkhead box M1 (Foxm1)	1
E	NM_013882	29870	G two S phase expressed protein 1 (Gtse1)	0
E	NM_016750	51788	H2A histone family, member Z (H2afz)	0
E	NM_016660	15361	high mobility group AT-hook 1 (Hmga1)	1
E	NM_010441	15364	high mobility group AT-hook 2 (Hmga2)	1
E	NM_008252	97165	high mobility group box 2 (Hmgb2)	1
E	NM_015786	50708	histone cluster 1, H1c (Hist1h1c)	0
E	NM_153173	69386	histone cluster 1, H4h (Hist1h4h)	0
E	NM_178218	319162	histone cluster 3, H2a (Hist3h2a)	0
E	NM_016692	16319	inner centromere protein (Incenp)	0
E	NM_010655	16647	karyopherin (importin) alpha 2 (Kpna2)	0
E	NM_024245	71819	kinesin family member 23 (Kif23)	0
E	NM_010721	16906	lamin B1 (Lmnb1)	0
E	NM_010715	16881	ligase I, DNA, ATP-dependent (Lig1)	0
E	NM_019499	56150	MAD2 (mitotic arrest deficient, homolog)-like 1 (yeast) (Mad2l1)	0
E	NM_008563	17215	minichromosome maintenance deficient 3 (S. cerevisiae) (Mcm3)	1
E	NM_008567	17219	minichromosome maintenance deficient 6 (MIS5 homolog, S. pombe) (S. cerevisiae) (Mcm6)	1
E	NM_023294	67052	NDC80 homolog, kinetochore complex component (S. cerevisiae) (Ndc80)	0
E	NM_020043	56741	neighbor of Punc E11 (Nope)	0
E	NM_009750	12070	nerve growth factor receptor (TNFRSF16) associated protein 1 (Ngfrap1)	0
E	NM_146171	68298	non-SMC condensin I complex, subunit D2 (Ncapd2)	0
E	NM_023284	66977	NUF2, NDC80 kinetochore complex component, homolog (S. cerevisiae) (Nuf2)	0
E	NM_023209	52033	PDZ binding kinase (Pbk)	0
E	NM_025928	67037	polyamine-modulated factor 1 (Pmf1)	1
E	NM_011131	18971	polymerase (DNA directed), delta 1, catalytic subunit (Pold1)	0
E	NM_011133	18974	polymerase (DNA directed), epsilon 2 (p59 subunit) (Pole2)	0
E	NM_145150	233406	protein regulator of cytokinesis 1 (Prc1)	0
E	NM_008985	19275	protein tyrosine phosphatase, receptor type, N (Ptprn)	0
E	NM_012025	26934	Rac GTPase-activating protein 1 (Racgap1)	0
E	NM_011234	19361	RAD51 homolog (S. cerevisiae) (Rad51)	0
E	NM_009103	20133	ribonucleotide reductase M1 (Rrm1)	0
E	NM_009104	20135	ribonucleotide reductase M2 (Rrm2)	0
E	NM_001033166	72657	RIKEN cDNA 2700094K13 gene (2700094K13Rik)	0
E	NM_026515	68026	RIKEN cDNA 2810417H13 gene (2810417H13Rik)	0
E	NM_172616	224171	RIKEN cDNA C330027C09 gene (C330027C09Rik)	0
E	NM_019413	19876	roundabout homolog 1 (Drosophila) (Robo1)	0
E	NM_133774	170459	StAR-related lipid transfer (START) domain containing 4 (Stard4)	0
E	NM_008017	14211	structural maintenance of chromosomes 2 (Smc2)	0
E	NM_009387	21877	thymidine kinase 1 (Tk1)	0
E	NM_001080129	21917	thymopoietin (Tmpo)	0
E	NM_011623	21973	topoisomerase (DNA) II alpha (Top2a)	1
E	NM_028109	72119	TPX2, microtubule-associated protein homolog (Xenopus laevis) (Tpx2)	0
E	NM_025674	106795	transcription factor 19 (Tcf19)	0
E	NM_001040435	21335	transforming, acidic coiled-coil containing protein 3 (Tacc3)	0
E	NM_025863	66949	tripartite motif-containing 59 (Trim59)	0
E	NM_010931	18140	ubiquitin-like, containing PHD and RING finger domains, 1 (Uhrf1)	1
E	NM_026507	68014	Zwilch, kinetochore associated, homolog (Drosophila) (Zwilch)	0
F	NM_026172	67460	2,4-dienoyl CoA reductase 1, mitochondrial (Decr1)	0
F	NM_145567	58875	3-hydroxyisobutyrate dehydrogenase (Hibadh)	0
F	NM_024188	67041	3-oxoacid CoA transferase 1 (Oxct1)	0
F	NM_144784	110446	acetyl-Coenzyme A acetyltransferase 1 (Acat1)	0
F	NM_177470	52538	acetyl-Coenzyme A acyltransferase 2 (mitochondrial 3-oxoacyl-Coenzyme A thiolase) (Acaa2)	0
F	NM_007386	11428	aconitase 1 (Aco1)	0
F	NM_178688	226251	actin-binding LIM protein 1 (Ablim1)	1
F	NM_007396	11480	activin receptor IIA (Acvr2a)	0
F	NM_175324	102632	acyl-Coenzyme A dehydrogenase family, member 11 (Acad11)	0
F	NM_007381	11363	acyl-Coenzyme A dehydrogenase, long-chain (Acadl)	0
F	NM_007382	11364	acyl-Coenzyme A dehydrogenase, medium chain (Acadm)	0
F	NM_025826	66885	acyl-Coenzyme A dehydrogenase, short/branched chain (Acadsb)	0
F	NM_017366	11370	acyl-Coenzyme A dehydrogenase, very long chain (Acadvl)	0
F	NM_015729	11430	acyl-Coenzyme A oxidase 1, palmitoyl (Acox1)	0
F	NM_001012765	224129	adenylate cyclase 5 (Adcy5)	0
F	NM_021299	56248	adenylate kinase 3 (Ak3)	0
F	NM_007487	11861	ADP-ribosylation factor-like 4A (Arl4a)	0
F	NM_175236	76187	alcohol dehydrogenase, iron containing, 1 (Adhfe1)	0
F	NM_013792	27419	alpha-N-acetylglucosaminidase (Sanfilippo disease IIIB) (Naglu)	0
F	NM_020559	11655	aminolevulinic acid synthase 1 (Alas1)	0
F	NM_009691	11804	amyloid beta (A4) precursor-like protein 2 (Aplp2)	0
F	NM_013477	11972	ATPase, H+ transporting, lysosomal V0 subunit D1 (Atp6v0d1)	0
F	NM_178405	98660	ATPase, Na+/K+ transporting, alpha 2 polypeptide (Atp1a2)	0
F	NM_016709	11992	AU RNA binding protein/enoyl-coenzyme A hydratase (Auh)	0
F	NM_001003917	245860	autophagy-related 9A (yeast) (Atg9a)	0
F	NM_025976	67118	bifunctional apoptosis regulator (Bfar)	0
F	NM_027430	70456	brain protein 44 (Brp44)	0
F	NM_018819	55951	brain protein 44-like (Brp44l)	0
F	NM_007533	12039	branched chain ketoacid dehydrogenase E1, alpha polypeptide (Bckdha)	0
F	NM_145613	235312	C1q and tumor necrosis factor related protein 5 (C1qtnf5)	0
F	NM_009866	12552	cadherin 11 (Cdh11)	0
F	NM_007592	12319	carbonic anhydrase 8 (Car8)	0
F	NM_007760	12908	carnitine acetyltransferase (Crat)	0
F	NM_009949	12896	carnitine palmitoyltransferase 2 (Cpt2)	0
F	NM_009804	12359	catalase (Cat)	0
F	NM_007802	13038	cathepsin K (Ctsk)	0
F	NM_007678	12606	CCAAT/enhancer binding protein (C/EBP), alpha (Cebpa)	1
F	NM_025422	66205	CD302 antigen (Cd302)	0
F	NM_145418	215751	cDNA sequence BC013529 (BC013529)	0
F	NM_145430	216971	cDNA sequence BC017647 (BC017647)	0
F	NM_001114328	72278	cell cycle progression 1 (Ccpg1)	0
F	NM_201637	67772	chromodomain helicase DNA binding protein 8 (Chd8)	0
F	NM_018813	54451	cleavage and polyadenylation specificity factor 3 (Cpsf3)	0
F	NM_010171	14066	coagulation factor III (F3)	0
F	NM_027896	71743	Coenzyme A synthase (Coasy)	0
F	NM_026452	67914	coenzyme Q9 homolog (yeast) (Coq9)	0
F	NM_007742	12842	collagen, type I, alpha 1 (Col1a1)	0
F	NM_015734	12831	collagen, type V, alpha 1 (Col5a1)	0
F	NM_010160	14007	CUG triplet repeat, RNA binding protein 2 (Cugbp2)	0
F	NM_007671	12580	cyclin-dependent kinase inhibitor 2C (p18, inhibits CDK4) (Cdkn2c)	0
F	NM_009976	13010	cystatin C (Cst3)	0
F	NM_144942	246277	cysteine sulfinic acid decarboxylase (Csad)	0
F	NM_009908	12764	cytidine monophospho-N-acetylneuraminic acid synthetase (Cmas)	0
F	NM_025797	109672	cytochrome b-5 (Cyb5)	0
F	NM_009895	12700	cytokine inducible SH2-containing protein (Cish)	0
F	NM_010027	13202	D-dopachrome tautomerase (Ddt)	0
F	NM_011303	20148	dehydrogenase/reductase (SDR family) member 3 (Dhrs3)	0
F	NM_145470	97998	DEP domain containing 6 (Depdc6)	0
F	NM_010046	13350	diacylglycerol O-acyltransferase 1 (Dgat1)	0
F	NM_026790	52668	DNA segment, Chr 12, ERATO Doi 647, expressed (D12Ertd647e)	0
F	NM_001081232	320661	DNA segment, Chr 5, ERATO Doi 579, expressed (D5Ertd579e)	0
F	NM_053078	27528	DNA segment, human D4S114 (D0H4S114)	0
F	NM_013760	27362	DnaJ (Hsp40) homolog, subfamily B, member 9 (Dnajb9)	0
F	NM_010023	13177	dodecenoyl-Coenzyme A delta isomerase (3,2 trans-enoyl-Coenyme A isomerase) (Dci)	0
F	NM_007838	13200	dolichyl-di-phosphooligosaccharide-protein glycotransferase (Ddost)	0
F	NM_199016	224794	ectonucleotide pyrophosphatase/phosphodiesterase 4 (Enpp4)	0
F	NM_026695	110826	electron transferring flavoprotein, beta polypeptide (Etfb)	0
F	NM_026598	68177	emopamil binding protein-like (Ebpl)	0
F	NM_010332	13617	endothelin receptor type A (Ednra)	0
F	NM_007970	14055	enhancer of zeste homolog 1 (Drosophila) (Ezh1)	1
F	NM_016772	51798	enoyl coenzyme A hydratase 1, peroxisomal (Ech1)	0
F	NM_053119	93747	enoyl Coenzyme A hydratase, short chain, 1, mitochondrial (Echs1)	0
F	NM_007940	13850	epoxide hydrolase 2, cytoplasmic (Ephx2)	0
F	NM_080635	68135	eukaryotic translation initiation factor 3, subunit H (Eif3h)	0
F	NM_001085515	329828	expressed sequence AI464131 (AI464131)	0
F	NM_007988	14104	fatty acid synthase (Fasn)	0
F	NM_025386	66153	F-box protein 36 (Fbxo36)	0
F	NM_008592	17300	forkhead box C1 (Foxc1)	1
F	NM_019739	56458	forkhead box O1 (Foxo1)	1
F	NM_024243	71665	fucosidase, alpha-L- 1, tissue (Fuca1)	0
F	NM_022420	64297	G protein-coupled receptor, family C, group 5, member B (Gprc5b)	0
F	NM_080454	118454	gap junction protein, gamma 2 (Gjc2)	0
F	NM_008064	14387	glucosidase, alpha, acid (Gaa)	0
F	NM_023168	66168	glutamate receptor, ionotropic, N-methyl D-aspartate-associated protein 1 (glutamate binding) (Grina)	0
F	NM_010344	14782	glutathione reductase (Gsr)	0
F	NM_010322	14712	glyceronephosphate O-acyltransferase (Gnpat)	0
F	NM_013755	27357	glycogenin (Gyg)	0
F	NM_010299	14667	GM2 ganglioside activator protein (Gm2a)	0
F	NM_010442	15368	heme oxygenase (decycling) 1 (Hmox1)	0
F	NM_010421	15211	hexosaminidase A (Hexa)	0
F	NM_010380	14964	histocompatibility 2, D region locus 1 (H2-D1)	0
F	NM_010395	15024	histocompatibility 2, T region locus 10 (H2-T10)	0
F	NM_008212	15107	hydroxyacyl-Coenzyme A dehydrogenase (Hadh)	0
F	NM_145558	231086	hydroxyacyl-Coenzyme A dehydrogenase/3-ketoacyl-Coenzyme A thiolase/enoyl-Coenzyme A hydratase (trifunctional protein), beta subunit (Hadhb)	0
F	NM_028260	66541	IMP1 inner mitochondrial membrane peptidase-like (S. cerevisiae) (Immp1l)	0
F	NM_133345	28019	inhibitor of growth family, member 4 (Ing4)	0
F	NM_153526	231070	insulin induced gene 1 (Insig1)	0
F	NM_010570	16367	insulin receptor substrate 1 (Irs1)	0
F	NM_008410	16432	integral membrane protein 2B (Itm2b)	0
F	NM_027711	544963	IQ motif containing GTPase activating protein 2 (Iqgap2)	0
F	NM_010497	15926	isocitrate dehydrogenase 1 (NADP+), soluble (Idh1)	0
F	NM_029742	76788	kelch domain containing 10 (Klhdc10)	0
F	NM_029436	75785	kelch-like 24 (Drosophila) (Klhl24)	0
F	NM_011150	19039	lectin, galactoside-binding, soluble, 3 binding protein (Lgals3bp)	0
F	NM_028977	74511	leucine rich repeat containing 17 (Lrrc17)	0
F	NM_080795	140887	ligand of numb-protein X 2 (Lnx2)	0
F	NM_008514	16974	low density lipoprotein receptor-related protein 6 (Lrp6)	0
F	NM_013587	16976	low density lipoprotein receptor-related protein associated protein 1 (Lrpap1)	0
F	NM_172266	226856	lysophosphatidylglycerol acyltransferase 1 (Lpgat1)	0
F	NM_008618	17449	malate dehydrogenase 1, NAD (soluble) (Mdh1)	0
F	NM_008615	17436	malic enzyme 1, NADP (+)-dependent, cytosolic (Me1)	0
F	NM_011900	24070	mannose-P-dolichol utilization defect 1 (Mpdu1)	0
F	NM_021462	17347	MAP kinase-interacting serine/threonine kinase 2 (Mknk2)	0
F	NM_008608	17387	matrix metallopeptidase 14 (membrane-inserted) (Mmp14)	0
F	NM_024263	74761	matrix-remodelling associated 8 (Mxra8)	0
F	NM_008650	17850	methylmalonyl-Coenzyme A mutase (Mut)	0
F	NM_025569	66447	microsomal glutathione S-transferase 3 (Mgst3)	0
F	NM_001005863	102103	mitochondrial tumor suppressor 1 (Mtus1)	0
F	NM_011949	26413	mitogen-activated protein kinase 1 (Mapk1)	0
F	NM_008538	17118	myristoylated alanine rich protein kinase C substrate (Marcks)	0
F	NM_025972	67111	N-acylethanolamine acid amidase (Naaa)	0
F	NM_025597	66495	NADH dehydrogenase (ubiquinone) 1 beta subcomplex 3 (Ndufb3)	0
F	NM_008744	18208	netrin 1 (Ntn1)	0
F	NM_008737	18186	neuropilin 1 (Nrp1)	0
F	NM_021524	59027	nicotinamide phosphoribosyltransferase (Nampt)	0
F	NM_019738	56312	nuclear protein 1 (Nupr1)	0
F	NM_010881	17977	nuclear receptor coactivator 1 (Ncoa1)	1
F	NM_011308	20185	nuclear receptor co-repressor 1 (Ncor1)	1
F	NM_011850	23957	nuclear receptor subfamily 0, group B, member 2 (Nr0b2)	1
F	NM_145434	217166	nuclear receptor subfamily 1, group D, member 1 (Nr1d1)	1
F	NM_008173	14815	nuclear receptor subfamily 3, group C, member 1 (Nr3c1)	1
F	NM_153136	213484	nudix (nucleoside diphosphate linked moiety X)-type motif 18 (Nudt18)	0
F	NM_028696	109019	oligonucleotide/oligosaccharide-binding fold containing 2A (Obfc2a)	0
F	NM_207530	64291	oxysterol binding protein-like 1A (Osbpl1a)	0
F	NM_145962	211347	pantothenate kinase 3 (Pank3)	0
F	NM_026164	67452	patatin-like phospholipase domain containing 8 (Pnpla8)	0
F	NM_145122	18633	peroxisome biogenesis factor 16 (Pex16)	0
F	NM_023041	19298	peroxisome biogenesis factor 19 (Pex19)	0
F	NM_011146	19016	peroxisome proliferator activated receptor gamma (Pparg)	1
F	NM_144896	229487	PET112-like (yeast) (Pet112l)	0
F	NM_080555	67916	phosphatidic acid phosphatase type 2B (Ppap2b)	0
F	NM_133792	192654	phospholipase A2, group XV (Pla2g15)	0
F	NM_018755	54381	plasma glutamate carboxypeptidase (Pgcp)	0
F	NM_011057	18591	platelet derived growth factor, B polypeptide (Pdgfb)	0
F	NM_153537	102693	pleckstrin homology-like domain, family B, member 1 (Phldb1)	0
F	NM_028802	74182	preimplantation protein 4 (Prei4)	0
F	NM_011170	19122	prion protein (Prnp)	0
F	NM_019991	56635	prolactin family 2, subfamily a, member 1 (Prl2a1)	0
F	NM_026880	68943	PTEN induced putative kinase 1 (Pink1)	0
F	NM_024221	68263	pyruvate dehydrogenase (lipoamide) beta (Pdhb)	0
F	NM_133717	69834	RAB43, member RAS oncogene family (Rab43)	0
F	NM_009058	19730	ral guanine nucleotide dissociation stimulator (Ralgds)	0
F	NM_009048	19707	RalBP1 associated Eps domain containing protein (Reps1)	0
F	NM_001013392	68750	ras responsive element binding protein 1 (Rreb1)	1
F	NM_024288	68477	required for meiotic nuclear division 5 homolog A (S. cerevisiae) (Rmnd5a)	0
F	NM_009031	245688	retinoblastoma binding protein 7 (Rbbp7)	1
F	NM_027855	381629	RIKEN cDNA 0610007C21 gene (0610007C21Rik)	0
F	NM_028865	74319	RIKEN cDNA 1110005A03 gene (1110005A03Rik)	0
F	NM_027977	71881	RIKEN cDNA 2310001A20 gene (2310001A20Rik)	0
F	NM_001001881	72190	RIKEN cDNA 2510009E07 gene (2510009E07Rik)	0
F	NM_026062	67266	RIKEN cDNA 2900024C23 gene (2900024C23Rik)	0
F	NM_001014836	432479	RIKEN cDNA 4930404N11 gene (4930404N11Rik)	0
F	NM_027464	70564	RIKEN cDNA 5730469M10 gene (5730469M10Rik)	0
F	NM_173008	269855	RIKEN cDNA A430110N23 gene (A430110N23Rik)	0
F	NM_028657	73822	RIKEN cDNA F630110N24 gene (F630110N24Rik)	0
F	NM_013876	29864	ring finger protein 11 (Rnf11)	0
F	NM_026416	67860	S100 calcium binding protein A16 (S100a16)	0
F	NM_007644	12492	scavenger receptor class B, member 2 (Scarb2)	0
F	NM_009242	20692	secreted acidic cysteine rich glycoprotein (Sparc)	0
F	NM_009144	20319	secreted frizzled-related protein 2 (Sfrp2)	0
F	NM_009283	20846	signal transducer and activator of transcription 1 (Stat1)	1
F	NM_080448	259302	SLIT-ROBO Rho GTPase activating protein 3 (Srgap3)	0
F	NM_011354	378702	small EDRK-rich factor 2 (Serf2)	0
F	NM_133741	20623	SNF related kinase (Snrk)	0
F	NM_153150	13358	solute carrier family 25 (mitochondrial carrier, citrate transporter), member 1 (Slc25a1)	0
F	NM_013770	27376	solute carrier family 25 (mitochondrial carrier, dicarboxylate transporter), member 10 (Slc25a10)	0
F	NM_177870	330064	solute carrier family 5 (sodium-dependent vitamin transporter), member 6 (Slc5a6)	0
F	NM_007515	11989	solute carrier family 7 (cationic amino acid transporter, y+ system), member 3 (Slc7a3)	0
F	NM_011406	20541	solute carrier family 8 (sodium/calcium exchanger), member 1 (Slc8a1)	0
F	NM_009166	20411	sorbin and SH3 domain containing 1 (Sorbs1)	0
F	NM_019972	20661	sortilin 1 (Sort1)	0
F	NM_011327	20280	sterol carrier protein 2, liver (Scp2)	0
F	NM_011480	20787	sterol regulatory element binding transcription factor 1 (Srebf1)	1
F	NM_009287	20866	stromal interaction molecule 1 (Stim1)	0
F	NM_153153	225115	supervillin (Svil)	0
F	NM_025736	66736	tetratricopeptide repeat domain 35 (Ttc35)	0
F	NM_027412	70387	tetratricopeptide repeat domain 9C (Ttc9c)	0
F	NM_029572	76299	thioredoxin domain containing 4 (endoplasmic reticulum) (Txndc4)	0
F	NM_178060	21833	thyroid hormone receptor alpha (Thra)	1
F	NM_021327	57783	TNFAIP3 interacting protein 1 (Tnip1)	0
F	NM_178111	68728	transformation related protein 53 inducible nuclear protein 2 (Trp53inp2)	0
F	NM_177089	320165	transforming, acidic coiled-coil containing protein 1 (Tacc1)	0
F	NM_009443	22134	trans-golgi network protein (Tgoln1)	0
F	NM_024214	67952	translocase of outer mitochondrial membrane 20 homolog (yeast) (Tomm20)	0
F	NM_001039723	330189	transmembrane protein 120B (Tmem120b)	0
F	NM_001040130	51875	transmembrane protein 141 (Tmem141)	0
F	NM_145586	233806	transmembrane protein 159 (Tmem159)	0
F	NM_028975	67878	transmembrane protein 33 (Tmem33)	0
F	NM_013697	22139	transthyretin (Ttr)	0
F	NM_053273	117160	tweety homolog 2 (Drosophila) (Ttyh2)	0
F	NM_026275	67615	ubiquitin-conjugating enzyme E2R 2 (Ube2r2)	0
F	NM_011700	22351	villin-like (Vill)	0
F	NM_013842	22433	X-box binding protein 1 (Xbp1)	1
F	NM_145459	218820	zinc finger protein 503 (Zfp503)	1
F	NM_148926	21769	zinc finger, AN1-type domain 3 (Zfand3)	0
F	NM_009572	22770	zinc fingers and homeoboxes 1 (Zhx1)	1
				135

## Sheet: GO
GO ID	GO term	GO category	Refseq entries	Dataset entries	GO term in refseq	GO term in dataset	p-value	adj. pvalue	-log10(adj. p)
Cluster A
GO:0001558	regulation of cell growth	biological process	19956	67	72	4	0.0001	0.0001	4
GO:0006817	phosphate transport	biological process	19956	67	85	3	0.0032	0.0036	2.4437
GO:0006629	lipid metabolism	biological process	19956	67	230	4	0.0078	0.0087	2.06048
GO:0008283	cell proliferation	biological process	19956	67	237	4	0.0087	0.0095	2.02228
GO:0005578	extracellular matrix (sensu Metazoa)	cellular component	19956	67	243	11	7.57e-10	8.72e-10	9.05948
GO:0005615	extracellular space	cellular component	19956	67	2083	20	1.08e-05	1.24e-05	4.90658
GO:0005581	collagen	cellular component	19956	67	35	3	0.0003	0.0003	3.52288
GO:0005604	basement membrane	cellular component	19956	67	38	3	0.0003	0.0004	3.39794
GO:0005829	cytosol	cellular component	19956	67	354	6	0.0013	0.0014	2.85387
GO:0005576	extracellular region	cellular component	19956	67	632	8	0.0013	0.0015	2.82391
GO:0005737	cytoplasm	cellular component	19956	67	1570	12	0.0058	0.0064	2.19382
GO:0019838	growth factor binding	molecular function	19956	67	18	3	4.56e-05	5.23e-05	4.2815
GO:0005520	insulin-like growth factor binding	molecular function	19956	67	22	3	7.81e-05	8.93e-05	4.04915
GO:0030020	extracellular matrix structural constituent conferring tensile strength	molecular function	19956	67	28	3	0.0002	0.0002	3.69897
GO:0005201	extracellular matrix structural constituent	molecular function	19956	67	70	3	0.0019	0.0021	2.67778
GO:0008201	heparin binding	molecular function	19956	67	71	3	0.002	0.0022	2.65758
GO:0004222	metalloendopeptidase activity	molecular function	19956	67	104	3	0.0055	0.0062	2.20761
GO:0046872	metal ion binding	molecular function	19956	67	2273	15	0.0077	0.0085	2.07058
GO:0005198	structural molecule activity	molecular function	19956	67	367	5	0.0081	0.0089	2.05061
GO:0005516	calmodulin binding	molecular function	19956	67	121	3	0.0083	0.0091	2.04096
GO:0008237	metallopeptidase activity	molecular function	19956	67	147	3	0.0139	0.0152	1.81816
GO:0003824	catalytic activity	molecular function	19956	67	473	5	0.0219	0.0238	1.62342
GO:0016787	hydrolase activity	molecular function	19956	67	1360	9	0.038	0.0413	1.38405
Cluster B
GO:0006260	DNA replication	biological process	19956	293	116	10	1.52e-05	1.82e-05	4.73993
GO:0008380	RNA splicing	biological process	19956	293	179	12	2.33e-05	2.79e-05	4.5544
GO:0006397	mRNA processing	biological process	19956	293	220	13	3.73e-05	4.47e-05	4.34969
GO:0016126	sterol biosynthesis	biological process	19956	293	22	5	3.81e-05	4.56e-05	4.34104
GO:0006928	cell motility	biological process	19956	293	90	8	8.91e-05	0.0001	4
GO:0006364	rRNA processing	biological process	19956	293	45	6	9.09e-05	0.0001	4
GO:0006457	protein folding	biological process	19956	293	217	12	0.0001	0.0002	3.69897
GO:0000084	S phase of mitotic cell cycle	biological process	19956	293	5	3	0.0002	0.0002	3.69897
GO:0001525	angiogenesis	biological process	19956	293	103	8	0.0002	0.0003	3.52288
GO:0007017	microtubule-based process	biological process	19956	293	57	6	0.0003	0.0004	3.39794
GO:0043433	negative regulation of transcription factor activity	biological process	19956	293	7	3	0.0003	0.0004	3.39794
GO:0051258	protein polymerization	biological process	19956	293	21	4	0.0004	0.0005	3.30103
GO:0009165	nucleotide biosynthesis	biological process	19956	293	9	3	0.0006	0.0007	3.1549
GO:0007507	heart development	biological process	19956	293	129	8	0.0009	0.001	3
GO:0007010	cytoskeleton organization and biogenesis	biological process	19956	293	107	7	0.0014	0.0016	2.79588
GO:0007059	chromosome segregation	biological process	19956	293	30	4	0.0014	0.0016	2.79588
GO:0000910	cytokinesis	biological process	19956	293	33	4	0.0019	0.0023	2.63827
GO:0000059	protein import into nucleus, docking	biological process	19956	293	16	3	0.0024	0.0028	2.55284
GO:0044267	cellular protein metabolism	biological process	19956	293	16	3	0.0024	0.0028	2.55284
GO:0030036	actin cytoskeleton organization and biogenesis	biological process	19956	293	91	6	0.0029	0.0033	2.48149
GO:0051017	actin filament bundle formation	biological process	19956	293	20	3	0.0043	0.005	2.30103
GO:0006096	glycolysis	biological process	19956	293	45	4	0.0055	0.0063	2.20066
GO:0008219	cell death	biological process	19956	293	23	3	0.0061	0.007	2.1549
GO:0006986	response to unfolded protein	biological process	19956	293	51	4	0.0082	0.0094	2.02687
GO:0008610	lipid biosynthesis	biological process	19956	293	82	5	0.0086	0.0099	2.00436
GO:0006694	steroid biosynthesis	biological process	19956	293	52	4	0.0087	0.01	2
GO:0051028	mRNA transport	biological process	19956	293	27	3	0.0091	0.0104	1.98297
GO:0008652	amino acid biosynthesis	biological process	19956	293	28	3	0.01	0.0113	1.94692
GO:0009408	response to heat	biological process	19956	293	28	3	0.01	0.0113	1.94692
GO:0016358	dendrite development	biological process	19956	293	28	3	0.01	0.0113	1.94692
GO:0051301	cell division	biological process	19956	293	197	8	0.0102	0.0115	1.9393
GO:0007018	microtubule-based movement	biological process	19956	293	86	5	0.0104	0.0117	1.93181
GO:0006396	RNA processing	biological process	19956	293	87	5	0.0108	0.0122	1.91364
GO:0000398	nuclear mRNA splicing, via spliceosome	biological process	19956	293	39	3	0.0227	0.0255	1.59346
GO:0007049	cell cycle	biological process	19956	293	383	11	0.0291	0.0323	1.4908
GO:0042254	ribosome biogenesis and assembly	biological process	19956	293	77	4	0.03	0.0333	1.47756
GO:0006836	neurotransmitter transport	biological process	19956	293	47	3	0.0357	0.0395	1.4034
GO:0008284	positive regulation of cell proliferation	biological process	19956	293	165	6	0.0384	0.0425	1.37161
GO:0000074	regulation of progression through cell cycle	biological process	19956	293	256	8	0.0389	0.0429	1.36754
GO:0008360	regulation of cell shape	biological process	19956	293	50	3	0.0413	0.0455	1.34199
GO:0007067	mitosis	biological process	19956	293	127	5	0.0431	0.0474	1.32422
GO:0042981	regulation of apoptosis	biological process	19956	293	129	5	0.0455	0.05	1.30103
GO:0005634	nucleus	cellular component	19956	293	3773	112	1.81e-14	2.19e-14	13.6596
GO:0005856	cytoskeleton	cellular component	19956	293	428	28	1.38e-10	1.67e-10	9.77728
GO:0005737	cytoplasm	cellular component	19956	293	1570	56	8.66e-10	1.05e-09	8.97881
GO:0005730	nucleolus	cellular component	19956	293	124	11	4.41e-06	5.32e-06	5.27409
GO:0005862	muscle thin filament tropomyosin	cellular component	19956	293	3	3	5.81e-05	6.94e-05	4.15864
GO:0001931	uropod	cellular component	19956	293	7	3	0.0003	0.0004	3.39794
GO:0005832	chaperonin-containing T-complex	cellular component	19956	293	7	3	0.0003	0.0004	3.39794
GO:0030863	cortical cytoskeleton	cellular component	19956	293	7	3	0.0003	0.0004	3.39794
GO:0030864	cortical actin cytoskeleton	cellular component	19956	293	8	3	0.0005	0.0005	3.30103
GO:0005681	spliceosome complex	cellular component	19956	293	129	8	0.0009	0.001	3
GO:0030424	axon	cellular component	19956	293	73	6	0.001	0.0012	2.92082
GO:0030529	ribonucleoprotein complex	cellular component	19956	293	277	12	0.0011	0.0013	2.88606
GO:0043234	protein complex	cellular component	19956	293	87	6	0.0023	0.0027	2.56864
GO:0005643	nuclear pore	cellular component	19956	293	43	4	0.0047	0.0054	2.26761
GO:0001725	stress fiber	cellular component	19956	293	25	3	0.0075	0.0086	2.0655
GO:0015629	actin cytoskeleton	cellular component	19956	293	113	6	0.0077	0.0089	2.05061
GO:0016023	cytoplasmic membrane-bound vesicle	cellular component	19956	293	54	4	0.0099	0.0112	1.95078
GO:0005925	focal adhesion	cellular component	19956	293	28	3	0.01	0.0113	1.94692
GO:0005694	chromosome	cellular component	19956	293	164	7	0.0124	0.014	1.85387
GO:0005819	spindle	cellular component	19956	293	31	3	0.0129	0.0145	1.83863
GO:0005829	cytosol	cellular component	19956	293	354	11	0.0178	0.02	1.69897
GO:0030176	integral to endoplasmic reticulum membrane	cellular component	19956	293	41	3	0.0257	0.0287	1.54212
GO:0000785	chromatin	cellular component	19956	293	79	4	0.0324	0.0359	1.44491
GO:0005515	protein binding	molecular function	19956	293	4317	110	6.06e-10	7.33e-10	9.1349
GO:0003779	actin binding	molecular function	19956	293	266	20	7.48e-09	9.03e-09	8.04431
GO:0005200	structural constituent of cytoskeleton	molecular function	19956	293	107	10	7.87e-06	9.48e-06	5.02319
GO:0000166	nucleotide binding	molecular function	19956	293	1631	47	8.86e-06	1.07e-05	4.97062
GO:0003723	RNA binding	molecular function	19956	293	555	23	1.29e-05	1.55e-05	4.80967
GO:0051082	unfolded protein binding	molecular function	19956	293	97	8	0.0001	0.0002	3.69897
GO:0051015	actin filament binding	molecular function	19956	293	34	5	0.0002	0.0003	3.52288
GO:0003824	catalytic activity	molecular function	19956	293	473	18	0.0003	0.0004	3.39794
GO:0005198	structural molecule activity	molecular function	19956	293	367	15	0.0005	0.0006	3.22185
GO:0042393	histone binding	molecular function	19956	293	15	3	0.0021	0.0024	2.61979
GO:0008092	cytoskeletal protein binding	molecular function	19956	293	44	4	0.0051	0.0058	2.23657
GO:0016831	carboxy-lyase activity	molecular function	19956	293	23	3	0.0061	0.007	2.1549
GO:0008168	methyltransferase activity	molecular function	19956	293	114	6	0.0081	0.0092	2.03621
GO:0005524	ATP binding	molecular function	19956	293	1330	31	0.0083	0.0095	2.02228
GO:0016740	transferase activity	molecular function	19956	293	1413	32	0.0108	0.0122	1.91364
GO:0008430	selenium binding	molecular function	19956	293	36	3	0.0187	0.021	1.67778
GO:0003924	GTPase activity	molecular function	19956	293	183	7	0.0209	0.0235	1.62893
GO:0042803	protein homodimerization activity	molecular function	19956	293	145	6	0.0228	0.0255	1.59346
GO:0016874	ligase activity	molecular function	19956	293	230	8	0.023	0.0257	1.59007
GO:0000287	magnesium ion binding	molecular function	19956	293	324	10	0.0242	0.027	1.56864
GO:0003682	chromatin binding	molecular function	19956	293	110	5	0.026	0.029	1.5376
GO:0016563	transcriptional activator activity	molecular function	19956	293	150	6	0.0262	0.0292	1.53462
GO:0004601	peroxidase activity	molecular function	19956	293	42	3	0.0272	0.0303	1.51856
GO:0016829	lyase activity	molecular function	19956	293	118	5	0.0334	0.037	1.4318
GO:0005525	GTP binding	molecular function	19956	293	348	10	0.0363	0.0401	1.39686
GO:0008134	transcription factor binding	molecular function	19956	293	84	4	0.0389	0.0429	1.36754
Cluster C
GO:0030833	regulation of actin filament polymerization	biological process	19956	228	7	3	0.0002	0.0002	3.69897
GO:0006986	response to unfolded protein	biological process	19956	228	51	5	0.0004	0.0005	3.30103
GO:0006928	cell motility	biological process	19956	228	90	6	0.0008	0.0009	3.04576
GO:0007015	actin filament organization	biological process	19956	228	34	4	0.0009	0.001	3
GO:0007155	cell adhesion	biological process	19956	228	466	14	0.0012	0.0014	2.85387
GO:0000122	negative regulation of transcription from RNA polymerase II promoter	biological process	19956	228	156	7	0.0026	0.003	2.52288
GO:0006457	protein folding	biological process	19956	228	217	8	0.0042	0.0049	2.3098
GO:0007507	heart development	biological process	19956	228	129	6	0.0044	0.0051	2.29243
GO:0008283	cell proliferation	biological process	19956	228	237	8	0.0069	0.008	2.09691
GO:0007265	Ras protein signal transduction	biological process	19956	228	36	3	0.0096	0.0112	1.95078
GO:0006814	sodium ion transport	biological process	19956	228	111	5	0.0103	0.0119	1.92445
GO:0000074	regulation of progression through cell cycle	biological process	19956	228	256	8	0.0105	0.0122	1.91364
GO:0006260	DNA replication	biological process	19956	228	116	5	0.0122	0.0141	1.85078
GO:0006397	mRNA processing	biological process	19956	228	220	7	0.0149	0.0172	1.76447
GO:0030097	hemopoiesis	biological process	19956	228	44	3	0.016	0.0184	1.73518
GO:0008380	RNA splicing	biological process	19956	228	179	6	0.0188	0.0216	1.66555
GO:0008360	regulation of cell shape	biological process	19956	228	50	3	0.022	0.0252	1.5986
GO:0001764	neuron migration	biological process	19956	228	57	3	0.0304	0.0345	1.46218
GO:0007017	microtubule-based process	biological process	19956	228	57	3	0.0304	0.0345	1.46218
GO:0007010	cytoskeleton organization and biogenesis	biological process	19956	228	107	4	0.0373	0.0421	1.37572
GO:0016337	cell-cell adhesion	biological process	19956	228	64	3	0.0402	0.0452	1.34486
GO:0005737	cytoplasm	cellular component	19956	228	1570	44	3.58e-08	4.33e-08	7.36351
GO:0005856	cytoskeleton	cellular component	19956	228	428	16	4.83e-05	5.82e-05	4.23508
GO:0005885	Arp2/3 protein complex	cellular component	19956	228	8	3	0.0002	0.0003	3.52288
GO:0005634	nucleus	cellular component	19956	228	3773	65	0.0003	0.0004	3.39794
GO:0015629	actin cytoskeleton	cellular component	19956	228	113	7	0.0004	0.0005	3.30103
GO:0005925	focal adhesion	cellular component	19956	228	28	4	0.0004	0.0005	3.30103
GO:0016323	basolateral plasma membrane	cellular component	19956	228	38	4	0.0013	0.0015	2.82391
GO:0005912	adherens junction	cellular component	19956	228	22	3	0.0027	0.0032	2.49485
GO:0001725	stress fiber	cellular component	19956	228	25	3	0.0038	0.0045	2.34679
GO:0043025	cell soma	cellular component	19956	228	53	4	0.0039	0.0046	2.33724
GO:0016324	apical plasma membrane	cellular component	19956	228	43	3	0.0151	0.0174	1.75945
GO:0005829	cytosol	cellular component	19956	228	354	9	0.0227	0.0259	1.5867
GO:0030027	lamellipodium	cellular component	19956	228	59	3	0.033	0.0374	1.42713
GO:0005624	membrane fraction	cellular component	19956	228	457	10	0.0401	0.0452	1.34486
GO:0005875	microtubule associated complex	cellular component	19956	228	65	3	0.0417	0.0468	1.32975
GO:0005515	protein binding	molecular function	19956	228	4317	82	6.27e-07	7.58e-07	6.12033
GO:0000166	nucleotide binding	molecular function	19956	228	1631	40	4.49e-06	5.42e-06	5.266
GO:0005524	ATP binding	molecular function	19956	228	1330	34	1.13e-05	1.36e-05	4.86646
GO:0003779	actin binding	molecular function	19956	228	266	12	8.09e-05	9.73e-05	4.01189
GO:0003924	GTPase activity	molecular function	19956	228	183	8	0.0015	0.0018	2.74473
GO:0005200	structural constituent of cytoskeleton	molecular function	19956	228	107	6	0.0018	0.0021	2.67778
GO:0017111	nucleoside-triphosphatase activity	molecular function	19956	228	131	6	0.0047	0.0055	2.25964
GO:0051015	actin filament binding	molecular function	19956	228	34	3	0.0083	0.0097	2.01323
GO:0004386	helicase activity	molecular function	19956	228	113	5	0.011	0.0127	1.8962
GO:0005516	calmodulin binding	molecular function	19956	228	121	5	0.0143	0.0165	1.78252
GO:0031402	sodium ion binding	molecular function	19956	228	84	4	0.0177	0.0203	1.6925
GO:0005525	GTP binding	molecular function	19956	228	348	9	0.0206	0.0236	1.62709
GO:0003713	transcription coactivator activity	molecular function	19956	228	134	5	0.0209	0.024	1.61979
GO:0008026	ATP-dependent helicase activity	molecular function	19956	228	94	4	0.0251	0.0287	1.54212
GO:0015293	symporter activity	molecular function	19956	228	97	4	0.0277	0.0315	1.50169
GO:0004812	aminoacyl-tRNA ligase activity	molecular function	19956	228	58	3	0.0317	0.036	1.4437
GO:0000287	magnesium ion binding	molecular function	19956	228	324	8	0.0355	0.0401	1.39686
GO:0005488	binding	molecular function	19956	228	516	11	0.0377	0.0425	1.37161
GO:0003682	chromatin binding	molecular function	19956	228	110	4	0.0405	0.0455	1.34199
Cluster D
GO:0008285	negative regulation of cell proliferation	biological process	19956	342	159	16	4.81e-08	5.79e-08	7.23732
GO:0007050	cell cycle arrest	biological process	19956	342	70	8	5.03e-05	6.04e-05	4.21896
GO:0030198	extracellular matrix organization and biogenesis	biological process	19956	342	42	6	0.0001	0.0002	3.69897
GO:0007155	cell adhesion	biological process	19956	342	466	19	0.0006	0.0007	3.1549
GO:0007266	Rho protein signal transduction	biological process	19956	342	37	5	0.0007	0.0008	3.09691
GO:0045766	positive regulation of angiogenesis	biological process	19956	342	8	3	0.0007	0.0008	3.09691
GO:0009636	response to toxin	biological process	19956	342	13	3	0.0023	0.0027	2.56864
GO:0006914	autophagy	biological process	19956	342	16	3	0.0038	0.0045	2.34679
GO:0007411	axon guidance	biological process	19956	342	86	6	0.0046	0.0055	2.25964
GO:0043066	negative regulation of apoptosis	biological process	19956	342	63	5	0.0058	0.0068	2.16749
GO:0007507	heart development	biological process	19956	342	129	7	0.0083	0.0098	2.00877
GO:0007259	JAK-STAT cascade	biological process	19956	342	24	3	0.0103	0.0121	1.91721
GO:0009987	cellular process	biological process	19956	342	105	6	0.0113	0.0133	1.87615
GO:0006915	apoptosis	biological process	19956	342	376	13	0.0152	0.0177	1.75203
GO:0007417	central nervous system development	biological process	19956	342	83	5	0.0166	0.0193	1.71444
GO:0007160	cell-matrix adhesion	biological process	19956	342	59	4	0.0217	0.0251	1.60033
GO:0008015	circulation	biological process	19956	342	34	3	0.0241	0.0279	1.5544
GO:0000160	two-component signal transduction system (phosphorelay)	biological process	19956	342	36	3	0.0277	0.032	1.49485
GO:0016477	cell migration	biological process	19956	342	37	3	0.0296	0.034	1.46852
GO:0006139	nucleobase, nucleoside, nucleotide and nucleic acid metabolism	biological process	19956	342	40	3	0.0356	0.0408	1.38934
GO:0006520	amino acid metabolism	biological process	19956	342	40	3	0.0356	0.0408	1.38934
GO:0045786	negative regulation of progression through cell cycle	biological process	19956	342	70	4	0.0363	0.0415	1.38195
GO:0043087	regulation of GTPase activity	biological process	19956	342	42	3	0.04	0.0457	1.34008
GO:0006350	transcription	biological process	19956	342	1351	32	0.0427	0.0487	1.31247
GO:0005764	lysosome	cellular component	19956	342	133	14	2.02e-07	2.43e-07	6.61439
GO:0005578	extracellular matrix (sensu Metazoa)	cellular component	19956	342	243	14	0.0001	0.0002	3.69897
GO:0005783	endoplasmic reticulum	cellular component	19956	342	661	23	0.0014	0.0017	2.76955
GO:0005604	basement membrane	cellular component	19956	342	38	4	0.0054	0.0063	2.20066
GO:0005624	membrane fraction	cellular component	19956	342	457	16	0.0068	0.008	2.09691
GO:0001726	ruffle	cellular component	19956	342	41	4	0.0069	0.0081	2.09151
GO:0005905	coated pit	cellular component	19956	342	41	4	0.0069	0.0081	2.09151
GO:0005829	cytosol	cellular component	19956	342	354	13	0.0098	0.0115	1.9393
GO:0005793	ER-Golgi intermediate compartment	cellular component	19956	342	26	3	0.0125	0.0146	1.83565
GO:0031012	extracellular matrix	cellular component	19956	342	26	3	0.0125	0.0146	1.83565
GO:0005581	collagen	cellular component	19956	342	35	3	0.0259	0.0299	1.52433
GO:0005886	plasma membrane	cellular component	19956	342	785	21	0.0327	0.0376	1.42481
GO:0005615	extracellular space	cellular component	19956	342	2083	47	0.033	0.0379	1.42136
GO:0030176	integral to endoplasmic reticulum membrane	cellular component	19956	342	41	3	0.0378	0.0432	1.36452
GO:0005515	protein binding	molecular function	19956	342	4317	106	4.14e-05	4.98e-05	4.30277
GO:0005509	calcium ion binding	molecular function	19956	342	826	28	0.0006	0.0008	3.09691
GO:0046983	protein dimerization activity	molecular function	19956	342	81	7	0.0007	0.0009	3.04576
GO:0030145	manganese ion binding	molecular function	19956	342	116	8	0.0012	0.0014	2.85387
GO:0003824	catalytic activity	molecular function	19956	342	473	17	0.0042	0.0049	2.3098
GO:0005201	extracellular matrix structural constituent	molecular function	19956	342	70	5	0.0087	0.0102	1.9914
GO:0000155	two-component sensor activity	molecular function	19956	342	24	3	0.0103	0.0121	1.91721
GO:0004364	glutathione transferase activity	molecular function	19956	342	25	3	0.0114	0.0133	1.87615
GO:0004722	protein serine/threonine phosphatase activity	molecular function	19956	342	27	3	0.0137	0.016	1.79588
GO:0042803	protein homodimerization activity	molecular function	19956	342	145	7	0.0147	0.0172	1.76447
GO:0030020	extracellular matrix structural constituent conferring tensile strength	molecular function	19956	342	28	3	0.015	0.0175	1.75696
GO:0016829	lyase activity	molecular function	19956	342	118	6	0.0186	0.0217	1.66354
GO:0003712	transcription cofactor activity	molecular function	19956	342	31	3	0.0193	0.0224	1.64975
GO:0005516	calmodulin binding	molecular function	19956	342	121	6	0.0207	0.024	1.61979
GO:0008483	transaminase activity	molecular function	19956	342	36	3	0.0277	0.032	1.49485
GO:0046872	metal ion binding	molecular function	19956	342	2273	51	0.0293	0.0338	1.47108
GO:0005057	receptor signaling protein activity	molecular function	19956	342	37	3	0.0296	0.034	1.46852
GO:0003924	GTPase activity	molecular function	19956	342	183	7	0.0425	0.0485	1.31426
Cluster E
GO:0007049	cell cycle	biological process	19956	64	383	27	4.58e-29	5.43e-29	28.2652
GO:0051301	cell division	biological process	19956	64	197	17	1.45e-19	1.72e-19	18.7645
GO:0007067	mitosis	biological process	19956	64	127	15	3.22e-19	3.81e-19	18.4191
GO:0006260	DNA replication	biological process	19956	64	116	12	6.83e-15	8.07e-15	14.0931
GO:0007001	chromosome organization and biogenesis (sensu Eukaryota)	biological process	19956	64	111	7	9.72e-08	1.13e-07	6.94692
GO:0006334	nucleosome assembly	biological process	19956	64	103	6	1.32e-06	1.52e-06	5.81816
GO:0007059	chromosome segregation	biological process	19956	64	30	4	4.1e-06	4.65e-06	5.33255
GO:0000910	cytokinesis	biological process	19956	64	33	4	5.79e-06	6.56e-06	5.1831
GO:0006268	DNA unwinding during replication	biological process	19956	64	12	3	1.38e-05	1.56e-05	4.80688
GO:0006323	DNA packaging	biological process	19956	64	18	3	3.98e-05	4.42e-05	4.35458
GO:0006270	DNA replication initiation	biological process	19956	64	22	3	6.82e-05	7.49e-05	4.12552
GO:0000074	regulation of progression through cell cycle	biological process	19956	64	256	6	0.0002	0.0002	3.69897
GO:0006281	DNA repair	biological process	19956	64	180	5	0.0003	0.0003	3.52288
GO:0006259	DNA metabolism	biological process	19956	64	43	3	0.0004	0.0005	3.30103
GO:0006974	response to DNA damage stimulus	biological process	19956	64	159	4	0.0018	0.002	2.69897
GO:0006468	protein amino acid phosphorylation	biological process	19956	64	588	7	0.0028	0.003	2.52288
GO:0005634	nucleus	cellular component	19956	64	3773	45	6.04e-19	7.16e-19	18.1451
GO:0005694	chromosome	cellular component	19956	64	164	10	1.92e-10	2.25e-10	9.64782
GO:0000775	chromosome, pericentric region	cellular component	19956	64	44	6	1.2e-08	1.4e-08	7.85387
GO:0000793	condensed chromosome	cellular component	19956	64	15	4	3.55e-07	4.13e-07	6.38405
GO:0000776	kinetochore	cellular component	19956	64	23	4	1.58e-06	1.82e-06	5.73993
GO:0000786	nucleosome	cellular component	19956	64	94	5	1.62e-05	1.82e-05	4.73993
GO:0005876	spindle microtubule	cellular component	19956	64	13	3	1.69e-05	1.9e-05	4.72125
GO:0005819	spindle	cellular component	19956	64	31	3	0.0002	0.0002	3.69897
GO:0005874	microtubule	cellular component	19956	64	243	5	0.0012	0.0013	2.88606
GO:0000785	chromatin	cellular component	19956	64	79	3	0.0023	0.0025	2.60206
GO:0005515	protein binding	molecular function	19956	64	4317	31	2.02e-06	2.33e-06	5.63264
GO:0005524	ATP binding	molecular function	19956	64	1330	16	3.58e-06	4.1e-06	5.38722
GO:0003677	DNA binding	molecular function	19956	64	1860	19	3.83e-06	4.37e-06	5.35952
GO:0008094	DNA-dependent ATPase activity	molecular function	19956	64	18	3	3.98e-05	4.42e-05	4.35458
GO:0000166	nucleotide binding	molecular function	19956	64	1631	16	4.47e-05	4.95e-05	4.30539
GO:0016538	cyclin-dependent protein kinase regulator activity	molecular function	19956	64	21	3	6.01e-05	6.63e-05	4.17849
GO:0003697	single-stranded DNA binding	molecular function	19956	64	34	3	0.0002	0.0002	3.69897
GO:0016301	kinase activity	molecular function	19956	64	824	9	0.0013	0.0014	2.85387
GO:0004674	protein serine/threonine kinase activity	molecular function	19956	64	495	6	0.0052	0.0055	2.25964
GO:0004672	protein kinase activity	molecular function	19956	64	523	6	0.0068	0.0071	2.14874
GO:0016740	transferase activity	molecular function	19956	64	1413	10	0.0143	0.015	1.82391
GO:0004713	protein-tyrosine kinase activity	molecular function	19956	64	330	4	0.0221	0.0231	1.63639
Cluster F
GO:0006631	fatty acid metabolism	biological process	19956	202	74	17	3.15e-17	3.72e-17	16.4295
GO:0008152	metabolism	biological process	19956	202	560	31	4.05e-14	4.78e-14	13.3206
GO:0006629	lipid metabolism	biological process	19956	202	230	20	9.28e-13	1.09e-12	11.9626
GO:0006635	fatty acid beta-oxidation	biological process	19956	202	20	8	2.32e-10	2.72e-10	9.56543
GO:0050885	regulation of balance	biological process	19956	202	18	4	6.22e-05	7.19e-05	4.14327
GO:0006099	tricarboxylic acid cycle	biological process	19956	202	25	4	0.0002	0.0002	3.69897
GO:0006118	electron transport	biological process	19956	202	418	13	0.0004	0.0005	3.30103
GO:0007031	peroxisome organization and biogenesis	biological process	19956	202	18	3	0.0012	0.0013	2.88606
GO:0001503	ossification	biological process	19956	202	51	4	0.0022	0.0026	2.58503
GO:0009058	biosynthesis	biological process	19956	202	60	4	0.0039	0.0044	2.35655
GO:0008286	insulin receptor signaling pathway	biological process	19956	202	31	3	0.0047	0.0054	2.26761
GO:0045892	negative regulation of transcription, DNA-dependent	biological process	19956	202	67	4	0.0056	0.0064	2.19382
GO:0008217	blood pressure regulation	biological process	19956	202	36	3	0.0069	0.0079	2.10237
GO:0008203	cholesterol metabolism	biological process	19956	202	43	3	0.011	0.0124	1.90658
GO:0006091	generation of precursor metabolites and energy	biological process	19956	202	47	3	0.0138	0.0155	1.80967
GO:0009952	anterior/posterior pattern formation	biological process	19956	202	47	3	0.0138	0.0155	1.80967
GO:0007626	locomotory behavior	biological process	19956	202	53	3	0.0186	0.021	1.67778
GO:0006979	response to oxidative stress	biological process	19956	202	55	3	0.0204	0.0228	1.64207
GO:0001701	embryonic development (sensu Mammalia)	biological process	19956	202	63	3	0.0286	0.0319	1.49621
GO:0005739	mitochondrion	cellular component	19956	202	784	38	2.2e-15	2.6e-15	14.585
GO:0005777	peroxisome	cellular component	19956	202	90	9	6.78e-07	7.94e-07	6.10018
GO:0005764	lysosome	cellular component	19956	202	133	9	1.35e-05	1.57e-05	4.8041
GO:0005783	endoplasmic reticulum	cellular component	19956	202	661	20	1.79e-05	2.08e-05	4.68194
GO:0005778	peroxisomal membrane	cellular component	19956	202	13	4	2.1e-05	2.44e-05	4.61261
GO:0005743	mitochondrial inner membrane	cellular component	19956	202	229	10	0.0002	0.0002	3.69897
GO:0005759	mitochondrial matrix	cellular component	19956	202	27	3	0.0033	0.0038	2.42022
GO:0005792	microsome	cellular component	19956	202	148	5	0.0191	0.0214	1.66959
GO:0005615	extracellular space	cellular component	19956	202	2083	31	0.0196	0.022	1.65758
GO:0005624	membrane fraction	cellular component	19956	202	457	10	0.0197	0.022	1.65758
GO:0005625	soluble fraction	cellular component	19956	202	182	5	0.0404	0.0449	1.34775
GO:0008415	acyltransferase activity	molecular function	19956	202	132	12	2.41e-08	2.83e-08	7.54821
GO:0003995	acyl-CoA dehydrogenase activity	molecular function	19956	202	17	6	8.23e-08	9.66e-08	7.01502
GO:0016491	oxidoreductase activity	molecular function	19956	202	641	22	9.26e-07	1.08e-06	5.96658
GO:0050660	FAD binding	molecular function	19956	202	60	7	4.78e-06	5.58e-06	5.25337
GO:0016627	oxidoreductase activity, acting on the CH-CH group of donors	molecular function	19956	202	11	4	1.23e-05	1.43e-05	4.84466
GO:0016740	transferase activity	molecular function	19956	202	1413	31	4.63e-05	5.37e-05	4.27003
GO:0004300	enoyl-CoA hydratase activity	molecular function	19956	202	5	3	5.35e-05	6.2e-05	4.20761
GO:0016829	lyase activity	molecular function	19956	202	118	7	0.0003	0.0003	3.52288
GO:0003707	steroid hormone receptor activity	molecular function	19956	202	54	5	0.0003	0.0004	3.39794
GO:0004879	ligand-dependent nuclear receptor activity	molecular function	19956	202	50	4	0.0021	0.0024	2.61979
GO:0016798	hydrolase activity, acting on glycosyl bonds	molecular function	19956	202	63	4	0.0046	0.0052	2.284
GO:0003824	catalytic activity	molecular function	19956	202	473	11	0.0099	0.0112	1.95078
GO:0019901	protein kinase binding	molecular function	19956	202	52	3	0.0178	0.02	1.69897
GO:0000287	magnesium ion binding	molecular function	19956	202	324	8	0.0191	0.0214	1.66959
GO:0005507	copper ion binding	molecular function	19956	202	64	3	0.0297	0.0331	1.48017
GO:0016853	isomerase activity	molecular function	19956	202	117	4	0.0336	0.0374	1.42713
GO:0016564	transcriptional repressor activity	molecular function	19956	202	128	4	0.044	0.0488	1.31158

## Sheet: cyclin A2 (Ccna2)
UNIQID	REFSEQ	NAME	0h	6h	12h	d1	d2	d3	d4	d6	d7	d10	d14
AU020259	NM_009828	cyclin A2 (Ccna2)	-2.89			0.39	-2.16	-0.35	-3.24	-3.62		-3.99
AU020259	NM_009828	cyclin A2 (Ccna2)	-2.64	-3.1	-2	0.61	-2.52	-2.3			-2.22		-3.6

## Sheet: Rb1
UNIQID	NAME	0h	6h	12h	d1	d2	d3	d4	d6	d7	d10	d14
AI847188	retinoblastoma 1 (Rb1)	0.64				0.12	0.73	0.67	1.38		1.34
AI116036	retinoblastoma 1 (Rb1)	-0.0312	-1.1006	-0.9951	-0.245	-0.4596	0.3686			0.7607		1.167
