# Supplementary material for: Transcriptional regulatory program in wild-type and retinoblastoma gene-deficient mouse embryonic fibroblasts during adipocyte differentiation
Source: BMC Res Notes. 2011 May 26;4:157. doi: 10.1186/1756-0500-4-157 (PMC3127957; doi:10.1186/1756-0500-4-157)
Supplement: Additional file 3 — Statistically overrepresented (p < 0.05) potential transcription factor binding sites (TFBS) identified by in silico analysis of genomic regions from -3 kb to + 2 kb around transcription start sites of genes with increasing gene expression at late stages of adipocyte differentiation (cluster F) using position frequency (weight) matrices from TRANSFAC and JASPAR. Corresponding sequence logos from http://genome.tugraz.at/Logo are shown and number of targets within the dataset (cluster) is given and tested against the number of targets from all RefSeq transcripts using Fishers exact test. Note only transcription factor motifs are considered which are exclusively overrepresented in cluster F. [file 1756-0500-4-157-S3.XLS]

## Sheet: TFBS
Position weight matrix			cluster A				cluster B				cluster C				cluster D				cluster E				cluster F				Refseq
Matrix ID	Transcription factor	Sim	# hits	# data	p-value	FDR	# hits	# data	p-value	FDR	# hits	# data	p-value	FDR	# hits	# data	p-value	FDR	# hits	# data	p-value	FDR	# hits	# data	p-value	FDR	# hits	# data
M00002	E47	0.94	41	68	0.437353	1	190	300	0.051365	0.254685	153	236	0.0282905	0.19056	199	351	0.781464	1	36	64	0.695098	1	122	206	0.45446	0.867606	12540	21408
M00005	AP-4 (activator protein 4)	0.89	24	68	0.34137	1	106	300	0.143939	0.540909	87	236	0.0770688	0.416872	135	351	0.00826543	0.0719698	16	64	0.919956	1	60	206	0.855299	1	6918	21408
M00006	MEF-2 (myogenic enhancer factor 2)	0.74	66	68	0.0203696	0.363597	267	300	0.640317	1	203	236	0.961402	1	302	351	0.982088	1	61	64	0.0824982	0.783678	183	206	0.661748	0.956129	19145	21408
M00007	Elk-1	0.88	28	68	0.813836	1	131	300	0.792356	1	102	236	0.808903	1	177	351	0.04575	0.293645	32	64	0.292162	1	89	206	0.796535	1	9811	21408
M00008	Sp1 (stimulating protein 1)	0.94	62	68	0.0139536	0.293026	280	300	2.70733e-10	1.93303e-08	217	236	8.77246e-07	3.91471e-05	326	351	5.41718e-11	9.66967e-09	60	64	0.00281597	0.125663	190	206	2.37116e-06	0.000282168	17250	21408
M00017	ATF (activating transcription factor)	0.95	28	68	0.646593	1	145	300	0.0279294	0.155793	118	236	0.0140475	0.113976	169	351	0.0222444	0.158825	34	64	0.0603505	0.769469	103	206	0.0205961	0.204244	9147	21408
M00024	E2F	0.78	44	68	0.34786	1	205	300	0.00881615	0.0582846	151	236	0.247817	0.842579	224	351	0.212472	0.781486	45	64	0.0946838	0.783678	133	206	0.211969	0.607766	13191	21408
M00025	Elk-1	0.97	24	68	0.885496	1	153	300	0.000679211	0.00538841	129	236	3.80887e-05	0.00104597	168	351	0.0110228	0.0915151	34	64	0.042958	0.664531	92	206	0.214506	0.607766	8931	21408
M00032	c-Ets-1(p54)	0.97	24	68	0.996539	1	169	300	0.0305131	0.167587	127	236	0.193662	0.756726	182	351	0.366172	1	31	64	0.692999	1	113	206	0.135935	0.53022	10876	21408
M00033	p300	0.98	56	68	0.750646	1	266	300	0.0232705	0.13619	200	236	0.500177	1	297	351	0.509558	1	56	64	0.321853	1	180	206	0.14488	0.538774	18087	21408
M00039	CREB (cAMP-responsive element binding protein)	0.94	26	68	0.56862	1	130	300	0.0506086	0.254685	108	236	0.01398	0.113976	147	351	0.110132	0.556865	29	64	0.163312	0.984059	93	206	0.0311817	0.247677	8258	21408
M00040	CRE-BP1 (cAMP-responsive element binding protein 1)	0.84	40	68	0.534724	1	183	300	0.211478	0.68016	140	236	0.433804	1	201	351	0.71086	1	49	64	0.00197558	0.117547	114	206	0.845133	1	12538	21408
M00050	E2F	0.85	40	68	0.291728	1	211	300	1.95066e-08	8.70482e-07	146	236	0.0158604	0.125241	223	351	0.00048717	0.0102306	48	64	0.000665902	0.0594318	119	206	0.212217	0.607766	11724	21408
M00051	NF-kappaB (p50)	0.86	31	68	0.565924	1	158	300	0.0103085	0.0669113	109	236	0.487032	1	167	351	0.276777	0.9149	28	64	0.67873	1	103	206	0.130682	0.526936	9821	21408
M00052	NF-kappaB (p65)	0.9	51	68	0.184276	1	214	300	0.232304	0.740469	154	236	0.917899	1	243	351	0.524648	1	44	64	0.592417	1	157	206	0.0158925	0.179105	14819	21408
M00053	c-Rel	0.96	49	68	0.046561	0.573183	182	300	0.649597	1	138	236	0.852455	1	219	351	0.395927	1	35	64	0.895477	1	137	206	0.0808169	0.414095	13179	21408
M00054	NF-kappaB	0.91	45	68	0.237234	1	193	300	0.143349	0.540909	155	236	0.0869981	0.463557	225	351	0.141481	0.63935	34	64	0.925994	1	140	206	0.0256724	0.219268	13100	21408
M00055	N-Myc	0.99	17	68	0.920608	1	138	300	3.17565e-07	8.0979e-06	96	236	0.00335054	0.0412463	118	351	0.291902	0.938819	20	64	0.606568	1	83	206	0.00802467	0.123541	6879	21408
M00056	myogenin / NF-1 (myogenin / nuclear factor 1 or related factors)	0.75	38	68	0.388811	1	169	300	0.16879	0.579404	128	236	0.426699	1	217	351	0.000833305	0.0156574	40	64	0.0907952	0.783678	106	206	0.738865	1	11437	21408
M00058	HEN1	0.85	23	68	0.219673	1	90	300	0.354962	0.987264	72	236	0.312717	1	117	351	0.0377202	0.249372	12	64	0.977174	1	64	206	0.266501	0.684468	6184	21408
M00068	HEN1	0.85	36	68	0.00570947	0.21371	122	300	0.114962	0.466382	89	236	0.455574	1	151	351	0.0133518	0.101417	22	64	0.720684	1	83	206	0.194592	0.589237	7957	21408
M00072	CP2	0.93	36	68	0.175974	1	148	300	0.183312	0.608399	122	236	0.0648257	0.361606	193	351	0.00089474	0.0159711	32	64	0.335475	1	86	206	0.929408	1	9973	21408
M00084	MZF1	0.91	64	68	0.00779273	0.214	263	300	0.0248534	0.143107	203	236	0.161555	0.686609	312	351	0.00240254	0.0276679	56	64	0.245102	1	180	206	0.0715679	0.410947	17860	21408
M00085	ZID (zinc finger with interaction domain)	0.88	44	68	0.0336513	0.509234	168	300	0.159353	0.568379	141	236	0.0209442	0.155773	201	351	0.0582256	0.340763	31	64	0.803722	1	119	206	0.094351	0.448528	11342	21408
M00104	CDP CR1 (cut-like homeodomain protein)	0.91	24	68	0.984008	1	145	300	0.396992	1	107	236	0.76088	1	165	351	0.582862	1	39	64	0.0204313	0.429057	96	206	0.62006	0.930093	10152	21408
M00108	NRF-2 (nuclear respiratory factor 2)	0.93	20	68	0.992033	1	156	300	0.000829185	0.00629828	131	236	5.73421e-05	0.00124828	178	351	0.00170452	0.0239847	29	64	0.391497	1	98	206	0.0967842	0.448528	9176	21408
M00113	CREB (cAMP-responsive element binding protein)	0.94	21	68	0.94129	1	127	300	0.154058	0.56164	117	236	0.000823614	0.0117612	165	351	0.00187561	0.0240868	33	64	0.0310943	0.584246	98	206	0.00940926	0.134364	8416	21408
M00114	Tax/CREB (Tax/CREB complex)	0.83	35	68	0.32085	1	153	300	0.155025	0.56164	131	236	0.0113418	0.106554	176	351	0.216386	0.781486	33	64	0.323186	1	121	206	0.00113118	0.0403831	10260	21408
M00115	Tax/CREB (Tax/CREB complex)	0.74	45	68	0.328789	1	198	300	0.136135	0.528262	157	236	0.129995	0.627137	242	351	0.00883295	0.07508	40	64	0.574853	1	139	206	0.0918291	0.448528	13443	21408
M00118	c-Myc:Max (c-Myc:Max heterodimer)	0.9	16	68	0.80562	1	127	300	1.80592e-08	8.70482e-07	71	236	0.202908	0.775343	93	351	0.680846	1	16	64	0.715949	1	59	206	0.379461	0.814571	5883	21408
M00119	Max	0.95	14	68	0.97333	1	128	300	3.33593e-06	4.7637e-05	79	236	0.158976	0.686609	105	351	0.581891	1	19	64	0.58878	1	64	206	0.429866	0.848157	6485	21408
M00121	USF (upstream stimulating factor)	0.99	5	68	0.998539	1	88	300	2.29012e-05	0.000240549	51	236	0.222069	0.817307	72	351	0.327295	0.973703	12	64	0.60671	1	46	206	0.168346	0.560649	4165	21408
M00122	USF (upstream stimulating factor)	0.99	4	68	0.998269	1	74	300	0.000398611	0.0033094	45	236	0.214368	0.79718	60	351	0.493897	1	8	64	0.870801	1	37	206	0.377125	0.814571	3629	21408
M00137	Oct-1 (octamer factor 1)	0.99	63	68	0.886801	1	280	300	0.938282	1	218	236	0.977601	1	324	351	0.992552	1	64	64	0.0407037	0.664531	197	206	0.449543	0.865627	20365	21408
M00139	AhR (aryl hydrocarbon / dioxin receptor)	0.79	51	68	0.0756167	0.674879	236	300	1.15217e-06	1.95868e-05	179	236	0.00074212	0.011519	266	351	4.98652e-05	0.00174736	42	64	0.591933	1	157	206	0.00105489	0.0403831	14159	21408
M00141	Lyf-1 (LyF-1)	0.92	54	68	0.60955	1	264	300	0.000131415	0.00120295	189	236	0.509104	1	281	351	0.500693	1	50	64	0.702522	1	165	206	0.512041	0.883085	17103	21408
M00143	BSAP (B-cell-specific activating protein)	0.84	40	68	0.19284	1	191	300	8.7594e-05	0.000868641	148	236	0.00131687	0.0174119	204	351	0.025706	0.179942	30	64	0.860506	1	114	206	0.257465	0.675847	11312	21408
M00144	BSAP (B-cell-specific activating protein)	0.77	34	68	0.371104	1	171	300	0.000427462	0.00346827	129	236	0.0133873	0.113792	194	351	0.00151255	0.0239847	39	64	0.0193801	0.429057	115	206	0.00830525	0.123541	10123	21408
M00148	SRY (sex-determining region Y gene product)	1	62	68	0.753843	1	271	300	0.935109	1	216	236	0.763718	1	330	351	0.163301	0.702391	63	64	0.0421113	0.664531	198	206	0.024957	0.219268	19804	21408
M00156	RORalpha1 (RAR-related orphan receptor alpha1)	0.95	51	68	0.583081	1	219	300	0.835108	1	173	236	0.780673	1	258	351	0.795767	1	48	64	0.584484	1	171	206	0.00466199	0.0979017	16108	21408
M00177	CREB (cAMP-response element-binding protein)	0.92	21	68	0.909812	1	132	300	0.0180243	0.109062	98	236	0.143191	0.655376	149	351	0.046062	0.293645	29	64	0.139379	0.956887	81	206	0.368295	0.811614	8127	21408
M00178	CREB (cAMP-response element binding protein)	0.92	31	68	0.596843	1	161	300	0.00626742	0.0430282	125	236	0.0238084	0.164744	189	351	0.00271131	0.0293314	34	64	0.167814	0.984059	109	206	0.0339948	0.247677	9923	21408
M00179	CRE-BP1 (CRE-binding protein 1)	0.87	31	68	0.538887	1	156	300	0.0129832	0.0827681	120	236	0.0545636	0.314181	177	351	0.0339175	0.228463	32	64	0.272253	1	107	206	0.0357141	0.254999	9733	21408
M00183	c-Myb	0.99	53	68	0.240129	1	215	300	0.771058	1	171	236	0.656244	1	264	351	0.23492	0.791192	52	64	0.0960352	0.783678	165	206	0.0151987	0.179105	15707	21408
M00185	NF-Y (nuclear factor Y (Y-box binding factor))	0.95	47	68	0.807638	1	216	300	0.68279	1	175	236	0.378694	1	252	351	0.722293	1	55	64	0.0106979	0.318264	146	206	0.782969	1	15633	21408
M00187	USF (upstream stimulating factor)	0.95	32	68	0.510287	1	183	300	2.65511e-07	7.29134e-06	124	236	0.0355481	0.218805	171	351	0.215423	0.781486	29	64	0.62274	1	103	206	0.172847	0.560649	9954	21408
M00189	AP-2 (activator protein 2)	0.92	45	68	0.0589291	0.624378	210	300	4.53547e-07	8.99534e-06	172	236	6.53128e-08	6.97122e-06	228	351	0.000411106	0.00917281	38	64	0.345684	1	154	206	1.90199e-08	6.79009e-06	12011	21408
M00191	ER (estrogen receptor)	0.94	38	68	0.823175	1	173	300	0.867673	1	146	236	0.374475	1	203	351	0.87153	1	37	64	0.724099	1	140	206	0.0172672	0.1868	12979	21408
M00193	NF-1 (nuclear factor 1)	0.98	38	68	0.045512	0.573183	128	300	0.804299	1	108	236	0.424685	1	169	351	0.122721	0.586316	33	64	0.173546	0.984059	101	206	0.132841	0.526936	9622	21408
M00194	NF-kappaB	0.88	45	68	0.0553903	0.624378	191	300	0.00365688	0.0255982	140	236	0.160338	0.686609	205	351	0.186384	0.739447	29	64	0.96649	1	107	206	0.889628	1	11971	21408
M00196	Sp1 (stimulating protein 1)	0.91	67	68	0.000644781	0.076729	293	300	1.48667e-11	2.65371e-09	230	236	5.8978e-09	1.05276e-06	345	351	3.27981e-15	1.17089e-12	62	64	0.00590769	0.203126	199	206	9.56454e-07	0.000170727	18541	21408
M00209	NF-Y	0.84	43	68	0.383431	1	175	300	0.817101	1	140	236	0.6933	1	213	351	0.525502	1	50	64	0.00238464	0.121617	112	206	0.97312	1	12994	21408
M00215	SRF (serum response factor)	0.86	28	68	0.594243	1	132	300	0.247204	0.767406	91	236	0.867519	1	165	351	0.0291624	0.200211	20	64	0.970007	1	91	206	0.275979	0.703748	8971	21408
M00217	USF (USF binding site)	0.99	31	68	0.776654	1	185	300	1.24679e-05	0.0001401	136	236	0.00694266	0.0731915	181	351	0.229288	0.781486	30	64	0.705077	1	122	206	0.00296989	0.0709742	10589	21408
M00222	Hand1:E47 (Hand1:E47 heterodimer)	0.95	49	68	0.0278644	0.452163	190	300	0.141488	0.540909	149	236	0.191474	0.756726	212	351	0.485845	1	36	64	0.779385	1	130	206	0.212961	0.607766	12878	21408
M00223	STATx (signal transducers and activators of transcription)	0.94	52	68	0.0342342	0.509234	193	300	0.68365	1	154	236	0.55623	1	233	351	0.379925	1	43	64	0.441768	1	128	206	0.859882	1	14013	21408
M00224	STAT1 (signal transducer and activator of transcription 1)	0.84	36	68	0.0153434	0.304311	136	300	0.0185055	0.110108	85	236	0.865326	1	163	351	0.00358608	0.0365781	26	64	0.460494	1	89	206	0.139575	0.535786	8412	21408
M00225	STAT3 (signal transducer and activator of transcription 3)	0.8	38	68	0.0097514	0.248661	132	300	0.167589	0.579404	97	236	0.526698	1	154	351	0.157545	0.694364	22	64	0.89056	1	96	206	0.0627258	0.386088	8802	21408
M00235	AhR:Arnt (aryl hydrocarbon receptor:Arnt heterodimers)	0.93	39	68	0.194504	1	197	300	3.43333e-07	8.1684e-06	148	236	0.000280336	0.00526737	231	351	2.61928e-08	2.33771e-06	40	64	0.048485	0.692366	116	206	0.0889015	0.447012	11004	21408
M00236	Arnt (AhR nuclear translocator homodimers)	0.97	26	68	0.856068	1	167	300	2.39879e-05	0.000244677	117	236	0.0442701	0.263407	159	351	0.31304	0.971786	27	64	0.65348	1	107	206	0.0117778	0.149604	9394	21408
M00237	AhR:Arnt (aryl hydrocarbon receptor:Arnt heterodimers fixed core)	0.8	43	68	0.307781	1	217	300	2.02393e-06	3.14148e-05	175	236	1.48588e-06	5.3046e-05	241	351	0.000210243	0.0057736	47	64	0.014155	0.370166	140	206	0.00718051	0.11652	12733	21408
M00240	Nkx2-5 (homeo domain factor Nkx-2.5/Csx tinman homolog)	0.99	30	68	0.763959	1	142	300	0.57889	1	127	236	0.0349679	0.218805	161	351	0.776605	1	26	64	0.897705	1	105	206	0.194008	0.589237	10220	21408
M00243	Egr-1 (Egr-1/Krox-24/NGFI-A immediate-early gene product)	0.82	56	68	0.00229153	0.136346	239	300	1.32904e-07	4.74468e-06	191	236	2.91195e-07	2.07913e-05	268	351	1.63982e-05	0.000650463	48	64	0.0820218	0.783678	163	206	2.59886e-05	0.00231948	14148	21408
M00244	NGFI-C (nerve growth factor-induced protein C)	0.83	63	68	0.000328708	0.0603328	266	300	1.83116e-08	8.70482e-07	209	236	7.61258e-07	3.88242e-05	303	351	9.24247e-07	4.71366e-05	51	64	0.298924	1	172	206	0.00563394	0.105859	16269	21408
M00245	Egr-3 (early growth response gene 3 product)	0.82	55	68	0.000337999	0.0603328	250	300	1.74023e-17	6.21263e-15	180	236	3.70785e-07	2.20617e-05	264	351	8.34629e-09	9.93209e-07	49	64	0.00605309	0.203126	150	206	0.000215019	0.0127936	13041	21408
M00246	Egr-2 (Egr-2/Krox-20 early growth response gene product)	0.82	59	68	0.00704461	0.21371	265	300	2.42383e-10	1.93303e-08	202	236	6.3863e-06	0.000189993	287	351	0.000193481	0.00575604	51	64	0.168893	0.984059	166	206	0.0121527	0.149604	15762	21408
M00257	RREB-1 (Ras-responsive element binding protein 1)	0.83	60	68	0.0129541	0.289038	256	300	0.000127691	0.00119962	202	236	0.000445059	0.00756601	291	351	0.00264997	0.0293314	46	64	0.855781	1	170	206	0.0257962	0.219268	16421	21408
M00261	Olf-1 (olfactory neuron-specific factor)	0.87	42	68	0.0696222	0.67176	167	300	0.118271	0.474316	129	236	0.235036	0.838131	204	351	0.0131055	0.101417	36	64	0.295738	1	114	206	0.194441	0.589237	11156	21408
M00272	P53 (tumor suppressor p53)	0.97	28	68	0.666114	1	114	300	0.96737	1	127	236	0.000527227	0.00855545	162	351	0.128971	0.597955	24	64	0.847075	1	88	206	0.56455	0.907857	9215	21408
M00287	NF-Y (nuclear factor Y (Y-box binding factor))	0.96	40	68	0.0818139	0.71238	151	300	0.430322	1	123	236	0.244161	0.838131	178	351	0.366031	1	49	64	9.3657e-06	0.00334355	108	206	0.233594	0.641486	10632	21408
M00360	Pax-3 (Pax-3 binding sites)	0.81	33	68	0.827424	1	185	300	0.00244415	0.0174512	142	236	0.0222942	0.162429	199	351	0.12324	0.586316	37	64	0.285803	1	118	206	0.15266	0.542098	11452	21408
M00373	Pax-4 (Pax-4 binding sites)	0.86	44	68	0.508301	1	189	300	0.668832	1	162	236	0.0768849	0.416872	251	351	0.00166628	0.0239847	43	64	0.349338	1	143	206	0.05952	0.372825	13706	21408
M00378	Pax-4 (Pax-4 binding sites)	0.98	61	68	0.0485403	0.57763	267	300	0.000238307	0.00202561	208	236	0.00365989	0.0435527	309	351	0.000539016	0.0106905	51	64	0.710015	1	176	206	0.0807139	0.414095	17442	21408
M00394	Msx-1 (msh-like (muscle segment homeobox) homeobox protein 1)	0.96	43	68	0.868103	1	198	300	0.866595	1	159	236	0.708216	1	246	351	0.320766	0.973703	52	64	0.018393	0.429057	148	206	0.191099	0.589237	14726	21408
M00418	TGIF (TGIF (5'TG3' interacting factor))	0.97	40	68	0.746521	1	169	300	0.980659	1	140	236	0.817825	1	206	351	0.907303	1	35	64	0.90702	1	142	206	0.0217075	0.209448	13264	21408
M00419	MEIS1 (Meis-1 (myeloid ecotropic viral integration site 1))	1	1	68	1	1	0	300	1	1	0	236	1	1	1	351	1	1	0	64	1	1	2	206	0.0335959	0.247677	30	21408
M00420	MEIS1A:HOXA9 (Meis-1a:HOXA9 heterodimeric binding)	0.81	40	68	0.809375	1	185	300	0.73011	1	137	236	0.955714	1	237	351	0.0493739	0.309237	40	64	0.600357	1	134	206	0.315891	0.754632	13527	21408
M00424	NKX6-1	0.83	62	68	0.835501	1	268	300	0.99689	1	224	236	0.204152	0.775343	320	351	0.956471	1	61	64	0.377244	1	199	206	0.032322	0.247677	19985	21408
M00433	Hmx3 (H6 homeobox 3)	0.81	47	68	0.493346	1	214	300	0.132734	0.520727	174	236	0.0372132	0.225171	238	351	0.588397	1	46	64	0.313783	1	141	206	0.50295	0.880737	14600	21408
M00446	Spz1 (spermatogenic Zip)	0.97	61	68	0.221507	1	278	300	0.000118165	0.00114013	214	236	0.0133469	0.113792	319	351	0.00195663	0.0240868	57	64	0.282989	1	189	206	0.00536603	0.105859	18335	21408
M00448	Zic1 (zinc finger protein of the cerebellum 1)	0.91	53	68	0.059117	0.624378	223	300	0.0166066	0.102217	178	236	0.0123426	0.112982	255	351	0.0535757	0.329768	42	64	0.743348	1	148	206	0.173938	0.560649	14681	21408
M00449	Zic2 (zinc finger protein of the cerebellum 2)	0.91	48	68	0.383041	1	218	300	0.0480807	0.252424	174	236	0.034452	0.218805	243	351	0.345205	1	45	64	0.408316	1	153	206	0.0313439	0.247677	14577	21408
M00450	Zic3 (zinc finger protein of the cerebellum 3)	0.95	50	68	0.00430753	0.21371	180	300	0.195483	0.634431	142	236	0.212433	0.79718	203	351	0.456437	1	34	64	0.794124	1	119	206	0.486812	0.880737	12288	21408
M00451	NKX3A (NK class homeobox factor 3A)	0.86	54	68	0.997745	1	266	300	0.829112	1	207	236	0.909307	1	317	351	0.496608	1	62	64	0.041204	0.664531	179	206	0.948513	1	19293	21408
M00457	STAT5A (homodimer) (signal transducer and activator of transcription 5a)	0.94	45	68	0.0167436	0.314603	151	300	0.811099	1	113	236	0.939749	1	195	351	0.151467	0.675923	34	64	0.523057	1	106	206	0.6655	0.956129	11280	21408
M00459	STAT5B (homodimer) (signal transducer and activator of transcription 5b)	0.93	44	68	0.00698547	0.21371	144	300	0.678637	1	98	236	0.992484	1	180	351	0.22765	0.781486	29	64	0.770854	1	105	206	0.325837	0.754632	10525	21408
M00467	Roaz (rat Olf-1/EBF-associated zinc finger protein)	0.78	36	68	0.225034	1	156	300	0.0716527	0.332208	130	236	0.012681	0.113178	173	351	0.284538	0.929105	25	64	0.934025	1	108	206	0.0948314	0.448528	10199	21408
M00469	AP-2alpha	1	5	68	0.284824	1	20	300	0.162394	0.568379	20	236	0.0239964	0.164744	30	351	0.00608832	0.0571982	4	64	0.434471	1	14	206	0.194762	0.589237	1123	21408
M00470	AP-2gamma	0.99	59	68	0.00120763	0.103672	249	300	2.34114e-07	6.9649e-06	189	236	0.000394419	0.00704038	279	351	5.38401e-05	0.00174736	48	64	0.247781	1	170	206	3.62145e-05	0.00258572	15044	21408
M00474	FOXO1 (fork head box O1)	0.86	61	68	0.488922	1	264	300	0.684311	1	201	236	0.96081	1	320	351	0.0769041	0.422381	58	64	0.402103	1	193	206	0.0105821	0.1453	18983	21408
M00477	FOXO3 (fork head box O3)	0.85	62	68	0.656976	1	267	300	0.955845	1	218	236	0.392838	1	326	351	0.226855	0.781486	61	64	0.204907	1	197	206	0.0183359	0.192527	19614	21408
M00491	MAZR (MAZ related factor)	0.89	66	68	0.0935131	0.776376	296	300	5.12508e-07	9.52668e-06	234	236	1.0378e-06	4.11661e-05	345	351	4.55229e-07	3.25033e-05	62	64	0.116882	0.834539	200	206	0.00297017	0.0709742	19746	21408
M00497	STAT3 (signal transducer and activator of transcription 3)	1	27	68	0.372426	1	130	300	0.0151446	0.094853	89	236	0.449649	1	142	351	0.106449	0.550759	15	64	0.993324	1	82	206	0.232217	0.641486	7947	21408
M00516	E2F	0.85	48	68	0.044251	0.573183	233	300	3.67835e-11	4.37724e-09	170	236	5.94418e-05	0.00124828	249	351	8.77207e-06	0.000391454	50	64	0.00156532	0.111763	125	206	0.434492	0.850195	12815	21408
M00526	GCNF (GCNF (germ cell nuclear factor))	0.81	32	68	0.913771	1	176	300	0.083405	0.3676	127	236	0.617417	1	215	351	0.00625947	0.0572982	44	64	0.0145163	0.370166	111	206	0.605585	0.919974	11680	21408
M00538	HTF	0.88	41	68	0.604866	1	204	300	0.00732692	0.049353	144	236	0.536604	1	233	351	0.0220829	0.158825	45	64	0.0807863	0.783678	131	206	0.251967	0.675027	13076	21408
M00539	Arnt (AhR nuclear translocator homodimers)	0.92	25	68	0.628083	1	149	300	2.29094e-05	0.000240549	109	236	0.0059813	0.0688814	134	351	0.493677	1	24	64	0.580068	1	92	206	0.0291854	0.242306	8136	21408
M00615	c-Myc:Max (c-Myc:Max heterodimer)	0.99	17	68	0.95853	1	138	300	1.02455e-05	0.00013063	102	236	0.00196139	0.0250077	128	351	0.179306	0.739447	21	64	0.627081	1	79	206	0.107698	0.474667	7284	21408
MA0003	AP2alpha Homo sapiens AP2	1	5	68	0.284824	1	20	300	0.162394	0.568379	20	236	0.0239964	0.164744	30	351	0.00608832	0.0571982	4	64	0.434471	1	14	206	0.194762	0.589237	1123	21408
MA0004	ARNT Mus musculus bHLH	1	31	68	0.776885	1	185	300	1.2558e-05	0.0001401	136	236	0.00697061	0.0731915	181	351	0.229824	0.781486	30	64	0.705336	1	122	206	0.00298211	0.0709742	10590	21408
MA0006	Ahr-ARNT Mus musculus bHLH	1	46	68	0.161263	1	222	300	1.40639e-06	2.28218e-05	173	236	4.84029e-05	0.00123427	241	351	0.00174678	0.0239847	37	64	0.74812	1	139	206	0.0331054	0.247677	13074	21408
MA0014	Bsap Mus musculus PAIRED	0.86	49	68	0.00718353	0.21371	212	300	5.33707e-07	9.52668e-06	168	236	3.81606e-06	0.000123848	244	351	6.65977e-07	3.96256e-05	42	64	0.0987297	0.783678	135	206	0.0068955	0.11652	12183	21408
MA0018	CREB Homo sapiens bZIP	0.95	17	68	0.903964	1	100	300	0.267992	0.810789	88	236	0.0339363	0.218805	137	351	0.00161658	0.0239847	26	64	0.077902	0.783678	74	206	0.0998167	0.449201	6750	21408
MA0024	E2F Homo sapiens Unknown	0.85	38	68	0.181747	1	188	300	3.30576e-06	4.7637e-05	134	236	0.0161375	0.125241	206	351	0.000375674	0.00894105	47	64	8.8952e-05	0.0105853	111	206	0.124519	0.526936	10628	21408
MA0028	Elk-1 Homo sapiens ETS	0.99	30	68	0.764911	1	180	300	1.21098e-05	0.0001401	137	236	0.00090796	0.012467	195	351	0.00189998	0.0240868	41	64	0.00625878	0.203126	108	206	0.100661	0.449201	10224	21408
MA0047	HNF-3beta Rattus norvegicus FORKHEAD	0.9	65	68	0.479529	1	276	300	0.973596	1	216	236	0.978858	1	332	351	0.527916	1	64	64	0.0264075	0.523749	192	206	0.834096	1	20228	21408
MA0048	Hen-1 Homo sapiens bHLH	0.93	28	68	0.043408	0.573183	106	300	0.0477111	0.252424	82	236	0.101814	0.526775	120	351	0.0876824	0.467203	18	64	0.717233	1	57	206	0.848686	1	6577	21408
MA0055	Myf Homo sapiens bHLH	0.95	23	68	0.0261422	0.444417	71	300	0.396952	1	43	236	0.966572	1	99	351	0.011357	0.0921462	11	64	0.895407	1	48	206	0.472199	0.880737	4902	21408
MA0056	MZF_1-4 Homo sapiens ZN-FINGER, C2H2	1	68	68	0.275865	1	297	300	0.183914	0.608399	236	236	0.0112495	0.106554	346	351	0.354294	1	62	64	0.88167	1	206	206	0.0199566	0.203557	21007	21408
MA0057	MZF_5-13 Homo sapiens ZN-FINGER, C2H2	0.96	66	68	0.00145199	0.103672	264	300	0.0914857	0.38437	201	236	0.541696	1	309	351	0.0697036	0.394987	56	64	0.376012	1	181	206	0.157922	0.542098	18229	21408
MA0058	Max Homo sapiens bHLH-ZIP	0.96	19	68	0.982572	1	161	300	3.74564e-07	8.1684e-06	109	236	0.0203028	0.154215	132	351	0.778944	1	25	64	0.572925	1	94	206	0.0407888	0.282112	8447	21408
MA0059	Myc-Max Homo sapiens bHLH-ZIP	0.88	20	68	0.926847	1	155	300	1.58465e-07	5.14292e-06	105	236	0.0113287	0.106554	128	351	0.615828	1	25	64	0.417527	1	87	206	0.0725201	0.410947	7940	21408
MA0061	NF-kappaB Vertebrates REL	0.92	41	68	0.222574	1	171	300	0.254548	0.783392	138	236	0.15158	0.682891	204	351	0.124818	0.586316	33	64	0.74939	1	126	206	0.0410919	0.282112	11763	21408
MA0062	NRF-2 Homo sapiens ETS	0.93	20	68	0.992033	1	156	300	0.000829185	0.00629828	131	236	5.73421e-05	0.00124828	178	351	0.00170452	0.0239847	29	64	0.391497	1	98	206	0.0967842	0.448528	9176	21408
MA0067	Pax-2 Mus musculus PAIRED	0.98	33	68	0.288293	1	165	300	0.000141159	0.00125984	117	236	0.0636167	0.360494	170	351	0.0724224	0.403981	32	64	0.220564	1	115	206	0.000643276	0.0287062	9516	21408
MA0071	RORalfa-1 Homo sapiens NUCLEAR RECEPTOR	0.96	47	68	0.697585	1	211	300	0.649733	1	165	236	0.691243	1	243	351	0.805155	1	44	64	0.717268	1	168	206	0.000385234	0.019647	15231	21408
MA0073	RREB-1 Homo sapiens ZN-FINGER. C2H2	0.81	56	68	0.00487318	0.21371	231	300	0.00019833	0.00172692	182	236	0.000785806	0.0116889	260	351	0.00460268	0.0456432	47	64	0.193663	1	149	206	0.0811951	0.414095	14468	21408
MA0076	SAP-1 Homo sapiens ETS	0.9	25	68	0.94376	1	163	300	0.00129947	0.00966484	135	236	0.000198831	0.00394349	192	351	0.000325403	0.00829777	32	64	0.276789	1	100	206	0.212503	0.607766	9751	21408
MA0079	SP1 Homo sapiens ZN-FINGER C2H2	0.93	66	68	0.0872931	0.741992	294	300	8.50092e-06	0.000112401	225	236	0.0345804	0.218805	337	351	0.00218387	0.0259881	60	64	0.423013	1	199	206	0.0065109	0.11622	19717	21408
MA0080	SPI-1 Homo sapiens ETS	1	42	68	0.854671	1	240	300	3.88972e-07	8.1684e-06	204	236	6.00611e-12	2.14418e-09	255	351	0.0131939	0.101417	44	64	0.44369	1	149	206	0.0595267	0.372825	14354	21408
MA0083	SRF Homo sapiens MADS	0.78	48	68	0.0463973	0.573183	195	300	0.041732	0.225732	132	236	0.910716	1	199	351	0.90748	1	43	64	0.147008	0.984059	126	206	0.394279	0.822943	12844	21408
MA0093	USF Homo sapiens bHLH-ZIP	0.99	30	68	0.749666	1	180	300	7.63619e-06	0.000104851	131	236	0.00771843	0.078728	172	351	0.298414	0.943986	28	64	0.764139	1	117	206	0.00433767	0.0967843	10161	21408
MA0098	c-ETS Gallus gallus ETS	1	56	68	0.518158	1	277	300	1.01589e-07	4.02968e-06	221	236	7.81089e-08	6.97122e-06	306	351	0.00330375	0.0346893	63	64	3.56756e-05	0.00636809	175	206	0.127729	0.526936	17485	21408
MA0100	c-MYB_1 Mus musculus TRP-CLUSTER	0.97	38	68	0.555948	1	182	300	0.0550591	0.258633	129	236	0.682101	1	185	351	0.901989	1	43	64	0.0446744	0.664531	128	206	0.041893	0.282185	11981	21408
MA0104	n-MYC Mus musculus bHLH-ZIP	1	31	68	0.776885	1	185	300	1.2558e-05	0.0001401	136	236	0.00697061	0.0731915	181	351	0.229824	0.781486	30	64	0.705336	1	122	206	0.00298211	0.0709742	10590	21408
MA0105	p50 Homo sapiens REL	0.88	36	68	0.228305	1	169	300	0.00156817	0.0114252	114	236	0.452027	1	191	351	0.0065225	0.0582133	35	64	0.159992	0.984059	115	206	0.0114955	0.149604	10213	21408
M00528	PPAR (PPAR (peroxisome proliferator-activated receptor gamma))	0.84	38	68	0.602975	1	171	300	0.480113	1	135	236	0.463011	1	200	351	0.47765	1	35	64	0.674808	1	131	206	0.0255375	0.219268	12135	21408
MA0065	PPARgamma-RXRal Homo sapiens NUCLEAR RECEPTOR	0.77	37	68	0.933698	1	182	300	0.770793	1	140	236	0.863755	1	222	351	0.416095	1	39	64	0.657323	1	144	206	0.0160543	0.179105	13391	21408
MG0001	PPARgamma/RXRalpha	0.84	34	68	0.539373	1	153	300	0.367703	0.99447	114	236	0.707839	1	176	351	0.479577	1	32	64	0.541111	1	123	206	0.00274725	0.0709742	10675	21408
ML0001	PPARgamma/RXRalpha	0.85	47	68	0.0671428	0.665833	167	300	0.924856	1	138	236	0.659388	1	195	351	0.94414	1	34	64	0.880042	1	137	206	0.0235194	0.219268	12750	21408
M00221	SREBP-1 (sterol regulatory element-binding protein 1)	0.85	50	68	0.010623	0.252828	195	300	0.0254752	0.14436	133	236	0.844866	1	228	351	0.0175483	0.130515	36	64	0.739148	1	121	206	0.602948	0.919974	12710	21408

## Sheet: cluster A
Position weight matrix			cluster A				Refseq
Matrix ID	Transcription factor	Sim	# hits	# data	p-value	FDR	# hits	# data
MA0057	MZF_5-13 Homo sapiens ZN-FINGER, C2H2	0.96	66	68	0.00145199	0.103672	18229	21408
M00459	STAT5B (homodimer) (signal transducer and activator of transcription 5b)	0.93	44	68	0.00698547	0.21371	10525	21408
M00225	STAT3 (signal transducer and activator of transcription 3)	0.8	38	68	0.0097514	0.248661	8802	21408
M00457	STAT5A (homodimer) (signal transducer and activator of transcription 5a)	0.94	45	68	0.0167436	0.314603	11280	21408
M00006	MEF-2 (myogenic enhancer factor 2)	0.74	66	68	0.0203696	0.363597	19145	21408
M00222	Hand1:E47 (Hand1:E47 heterodimer)	0.95	49	68	0.0278644	0.452163	12878	21408
M00223	STATx (signal transducers and activators of transcription)	0.94	52	68	0.0342342	0.509234	14013	21408
M00193	NF-1 (nuclear factor 1)	0.98	38	68	0.045512	0.573183	9622	21408
M00053	c-Rel	0.96	49	68	0.046561	0.573183	13179	21408

## Sheet: cluster B,C,E
Position weight matrix			cluster B				cluster C				cluster E				Refseq
.	Transcription factor	Sim	# hits	# data	p-value	FDR	# hits	# data	p-value	FDR	# hits	# data	p-value	FDR	# hits	# data
M00287	NF-Y (nuclear factor Y (Y-box binding factor))	0.96	151	300	0.430322	1	123	236	0.244161	0.838131	49	64	9.3657e-06	0.00334355	10632	21408
M00040	CRE-BP1 (cAMP-responsive element binding protein 1)	0.84	183	300	0.211478	0.68016	140	236	0.433804	1	49	64	0.00197558	0.117547	12538	21408
M00209	NF-Y	0.84	175	300	0.817101	1	140	236	0.6933	1	50	64	0.00238464	0.121617	12994	21408
M00185	NF-Y (nuclear factor Y (Y-box binding factor))	0.95	216	300	0.68279	1	175	236	0.378694	1	55	64	0.0106979	0.318264	15633	21408
M00394	Msx-1 (msh-like (muscle segment homeobox) homeobox protein 1)	0.96	198	300	0.866595	1	159	236	0.708216	1	52	64	0.018393	0.429057	14726	21408
M00104	CDP CR1 (cut-like homeodomain protein)	0.91	145	300	0.396992	1	107	236	0.76088	1	39	64	0.0204313	0.429057	10152	21408
MA0047	HNF-3beta Rattus norvegicus FORKHEAD	0.9	276	300	0.973596	1	216	236	0.978858	1	64	64	0.0264075	0.523749	20228	21408
M00137	Oct-1 (octamer factor 1)	0.99	280	300	0.938282	1	218	236	0.977601	1	64	64	0.0407037	0.664531	20365	21408
M00451	NKX3A (NK class homeobox factor 3A)	0.86	266	300	0.829112	1	207	236	0.909307	1	62	64	0.041204	0.664531	19293	21408
M00024	E2F	0.78	205	300	0.00881615	0.0582846	151	236	0.247817	0.842579	45	64	0.0946838	0.783678	13191	21408
M00360	Pax-3 (Pax-3 binding sites)	0.81	185	300	0.00244415	0.0174512	142	236	0.0222942	0.162429	37	64	0.285803	1	11452	21408
M00433	Hmx3 (H6 homeobox 3)	0.81	214	300	0.132734	0.520727	174	236	0.0372132	0.225171	46	64	0.313783	1	14600	21408
M00033	p300	0.98	266	300	0.0232705	0.13619	200	236	0.500177	1	56	64	0.321853	1	18087	21408
MA0059	Myc-Max Homo sapiens bHLH-ZIP	0.88	155	300	1.58465e-07	5.14292e-06	105	236	0.0113287	0.106554	25	64	0.417527	1	7940	21408
M00119	Max	0.95	128	300	3.33593e-06	4.7637e-05	79	236	0.158976	0.686609	19	64	0.58878	1	6485	21408
M00121	USF (upstream stimulating factor)	0.99	88	300	2.29012e-05	0.000240549	51	236	0.222069	0.817307	12	64	0.60671	1	4165	21408
M00187	USF (upstream stimulating factor)	0.95	183	300	2.65511e-07	7.29134e-06	124	236	0.0355481	0.218805	29	64	0.62274	1	9954	21408
M00615	c-Myc:Max (c-Myc:Max heterodimer)	0.99	138	300	1.02455e-05	0.00013063	102	236	0.00196139	0.0250077	21	64	0.627081	1	7284	21408
M00051	NF-kappaB (p50)	0.86	158	300	0.0103085	0.0669113	109	236	0.487032	1	28	64	0.67873	1	9821	21408
M00032	c-Ets-1(p54)	0.97	169	300	0.0305131	0.167587	127	236	0.193662	0.756726	31	64	0.692999	1	10876	21408
M00002	E47	0.94	190	300	0.051365	0.254685	153	236	0.0282905	0.19056	36	64	0.695098	1	12540	21408
M00141	Lyf-1 (LyF-1)	0.92	264	300	0.000131415	0.00120295	189	236	0.509104	1	50	64	0.702522	1	17103	21408
M00118	c-Myc:Max (c-Myc:Max heterodimer)	0.9	127	300	1.80592e-08	8.70482e-07	71	236	0.202908	0.775343	16	64	0.715949	1	5883	21408
M00448	Zic1 (zinc finger protein of the cerebellum 1)	0.91	223	300	0.0166066	0.102217	178	236	0.0123426	0.112982	42	64	0.743348	1	14681	21408
M00272	P53 (tumor suppressor p53)	0.97	114	300	0.96737	1	127	236	0.000527227	0.00855545	24	64	0.847075	1	9215	21408
M00122	USF (upstream stimulating factor)	0.99	74	300	0.000398611	0.0033094	45	236	0.214368	0.79718	8	64	0.870801	1	3629	21408
M00240	Nkx2-5 (homeo domain factor Nkx-2.5/Csx tinman homolog)	0.99	142	300	0.57889	1	127	236	0.0349679	0.218805	26	64	0.897705	1	10220	21408
M00467	Roaz (rat Olf-1/EBF-associated zinc finger protein)	0.78	156	300	0.0716527	0.332208	130	236	0.012681	0.113178	25	64	0.934025	1	10199	21408
M00194	NF-kappaB	0.88	191	300	0.00365688	0.0255982	140	236	0.160338	0.686609	29	64	0.96649	1	11971	21408
M00497	STAT3 (signal transducer and activator of transcription 3)	1	130	300	0.0151446	0.094853	89	236	0.449649	1	15	64	0.993324	1	7947	21408

## Sheet: cluster F
Position weight matrix			cluster F				Refseq
Matrix ID	Transcription factor	Sim	# hits	# data	p-value	FDR	# hits	# data
MA0071	RORalfa-1 Homo sapiens NUCLEAR RECEPTOR	0.96	168	206	0.000385234	0.019647	15231	21408
MG0001	PPARgamma/RXRalpha	0.84	123	206	0.00274725	0.0709742	10675	21408
M00156	RORalpha1 (RAR-related orphan receptor alpha1)	0.95	171	206	0.00466199	0.0979017	16108	21408
M00474	FOXO1 (fork head box O1)	0.86	193	206	0.0105821	0.1453	18983	21408
M00183	c-Myb	0.99	165	206	0.0151987	0.179105	15707	21408
M00052	NF-kappaB (p65)	0.9	157	206	0.0158925	0.179105	14819	21408
MA0065	PPARgamma-RXRal Homo sapiens NUCLEAR RECEPTOR	0.77	144	206	0.0160543	0.179105	13391	21408
M00191	ER (estrogen receptor)	0.94	140	206	0.0172672	0.1868	12979	21408
M00477	FOXO3 (fork head box O3)	0.85	197	206	0.0183359	0.192527	19614	21408
M00418	TGIF (TGIF (5'TG3' interacting factor))	0.97	142	206	0.0217075	0.209448	13264	21408
ML0001	PPARgamma/RXRalpha	0.85	137	206	0.0235194	0.219268	12750	21408
M00528	PPAR (PPAR (peroxisome proliferator-activated receptor gamma))	0.84	131	206	0.0255375	0.219268	12135	21408
M00054	NF-kappaB	0.91	140	206	0.0256724	0.219268	13100	21408
M00424	NKX6-1	0.83	199	206	0.032322	0.247677	19985	21408
MA0061	NF-kappaB Vertebrates REL	0.92	126	206	0.0410919	0.282112	11763	21408

## Sheet: cluster D
Position weight matrix			cluster D				Refseq
Matrix ID	Transcription factor	Sim	# hits	# data	p-value	FDR	# hits	# data
M00056	myogenin / NF-1 (myogenin / nuclear factor 1 or related factors)	0.75	217	351	0.000833305	0.0156574	11437	21408
M00072	CP2	0.93	193	351	0.00089474	0.0159711	9973	21408
M00373	Pax-4 (Pax-4 binding sites)	0.86	251	351	0.00166628	0.0239847	13706	21408
M00005	AP-4 (activator protein 4)	0.89	135	351	0.00826543	0.0719698	6918	21408
M00115	Tax/CREB (Tax/CREB complex)	0.74	242	351	0.00883295	0.07508	13443	21408
M00261	Olf-1 (olfactory neuron-specific factor)	0.87	204	351	0.0131055	0.101417	11156	21408
M00215	SRF (serum response factor)	0.86	165	351	0.0291624	0.200211	8971	21408
M00058	HEN1	0.85	117	351	0.0377202	0.249372	6184	21408
M00007	Elk-1	0.88	177	351	0.04575	0.293645	9811	21408
M00420	MEIS1A:HOXA9 (Meis-1a:HOXA9 heterodimeric binding)	0.81	237	351	0.0493739	0.309237	13527	21408
