# Supplementary material for: Transcriptional regulatory program in wild-type and retinoblastoma gene-deficient mouse embryonic fibroblasts during adipocyte differentiation
Source: BMC Res Notes. 2011 May 26;4:157. doi: 10.1186/1756-0500-4-157 (PMC3127957; doi:10.1186/1756-0500-4-157)
Supplement: Additional file 4 — Gene expression levels (log2-fold change) of 3118 ESTs for samples from 3 different time points (d1, d3, d8) related to d0 immediately before hormonal induction of Rb-/- MEF (ME3) and Rb+/+ MEF (MEFA) differentiation. Several distance measures between the expression profiles of the two cell differentiation models (sum of differences, Manhattan distance, Euclidean distance, Pearson correlation coefficient) are provided. Unique genes upregulated (sum of differences > 4) and downregulated (sum of differences < -4) in the ME3 cell differentiation model compared to the MEFA differentiation are emphasized and overrepresented gene ontology (GO) terms are provided. [file 1756-0500-4-157-S4.XLS]

## Sheet: all
EST ID	REFSEQ ID	NAME	ME3_D1	ME3_D3	ME3_D8	MEFA_D1	MEFA_D3	MEFA_D8	SUM OF DIFF.	MANHATTAN	EUCLIDIAN	PEARSON CORR.
C81388	NM_009196	solute carrier family 16 (monocarboxylic acid transporters), member 1 (Slc16a1)	1.2	2.08	3.74	0.57	-2.06	-1.7	10.21	10.21	5.44	-0.68
AI848003	NM_007702	cell death-inducing DNA fragmentation factor, alpha subunit-like effector A (Cidea)	0.09	3.01	6.32	0.19	0.08	0.43	8.72	8.92	5.89	0.7
C85180	NM_001013375	UTP18, small subunit (SSU) processome component, homolog (yeast) (Utp18)	0.86	1.6	3.05	0.47	-1.88	-1.46	8.38	8.38	4.51	-0.64
AU016530	NM_145528	ATG13 autophagy related 13 homolog (S. cerevisiae) (Atg13)	-0.45	-0.01	-0.19	-1.42	-2.29	-3.38	6.44	6.44	3.19	-0.53
AI841563	NM_201367	G protein-coupled receptor 176 (Gpr176)	-0.79	-1.01	-1.29	-3.41	-3.14	-2.87	6.33	6.33	1.58	-1
AW547840	NM_008524	lumican (Lum)	0.03	0.13	0.14	-2.58	-0.96	-2.48	6.32	6.32	2.62	0.48
AI851470	NM_013671	superoxide dismutase 2, mitochondrial (Sod2)	0.41	1.9	2.35	0.48	-1.22	-0.7	6.1	6.24	3.05	-0.86
AU017259	NM_021876	embryonic ectoderm development (Eed)	0.34	1.94	2.9	-1.92	-0.21	1.34	5.97	5.97	1.56	0.99
BE533804	NM_016787	BCL2/adenovirus E1B interacting protein 1, NIP2 (Bnip2)	-0.13	1.86	0.72	-1.56	-0.31	-1.54	5.86	5.86	2.26	0.91
C85330	NM_009657	aldolase 3, C isoform (Aldoc)	0.16	3.1	3.83	-0.31	1.03	0.81	5.56	5.56	3.02	0.94
AW553512	NM_033525|NM_001029836	nephronectin (Npnt)	0.05	0.22	-0.13	-1.68	-1.47	-2.22	5.51	5.51	2.09	0.97
AW555635	NM_016696	glypican 1 (Gpc1)	0.44	-0.96	-1.58	-1.87	-2.82	-2.92	5.51	5.51	1.34	0.98
AU040127	NM_173866	glutamic pyruvate transaminase (alanine aminotransferase) 2 (Gpt2)	-0.26	1.99	1.88	-1.74	-0.25	0.11	5.49	5.49	1.77	0.97
C85488	NM_198300	cytoplasmic polyadenylation element binding protein 3 (Cpeb3)	0.46	1.06	2.39	0.48	-1.13	-0.91	5.47	5.51	3.3	-0.65
AI838973	NM_007759	cellular retinoic acid binding protein II (Crabp2)	0	0.09	0.58	-1.22	-2.04	-1.48	5.41	5.41	2.06	0.06
AW544811	NM_013602	metallothionein 1 (Mt1)	4.68	3.8	3.01	2.81	2.59	0.72	5.37	5.37	2.29	0.9
AI850990	NM_009846	CD24a antigen (Cd24a)	1.07	0.21	-0.19	-0.7	-0.92	-2.58	5.29	5.29	2.39	0.81
AI840919	NM_007837	DNA-damage inducible transcript 3 (Ddit3)	-1.09	0.72	3.17	-2.6	-1.48	1.63	5.25	5.25	1.54	0.98
AI847514	NM_148938	solute carrier family 1 (glial high affinity glutamate transporter), member 3 (Slc1a3)	0.38	1.87	2.43	-1.63	-0.07	1.22	5.16	5.16	1.21	0.98
AU015551	NM_023324	pellino 1 (Peli1)	-0.37	3.13	2.94	-1.44	0.26	1.82	5.06	5.06	1.12	0.85
AW546248	NM_001033145	RIKEN cDNA 1190002N15 gene (1190002N15Rik)	-0.09	2.7	1.42	-0.61	0.02	-0.42	5.04	5.04	1.84	0.96
AI852538	NM_013755	glycogenin (Gyg)	-0.27	3.16	2.83	-1.42	0.28	1.86	5	5	0.97	0.83
AI847709	NM_011055	phosphodiesterase 3B, cGMP-inhibited (Pde3b)	2.39	4.3	5.15	1.87	2.75	2.22	5	5	2.93	0.58
AU040822	NM_027464	RIKEN cDNA 5730469M10 gene (5730469M10Rik)	-0.63	2.79	4.3	-0.32	0.52	1.27	4.99	5.61	3.03	0.98
C87201	NM_173866	glutamic pyruvate transaminase (alanine aminotransferase) 2 (Gpt2)	-0.07	2.05	1.99	-1.21	0	0.3	4.88	4.88	1.69	0.98
C76863	NM_175093	tribbles homolog 3 (Drosophila) (Trib3)	0.36	0.64	2.43	-1.6	-1.16	1.32	4.87	4.87	1.11	1
BE135106	NM_010016|NM_007827	CD55 antigen (Cd55)|decay accelerating factor 2 (Daf2)	-0.52	-0.42	-0.19	-1.51	-1.95	-2.51	4.84	4.84	2.32	-0.99
AW537244	NM_007382	acyl-Coenzyme A dehydrogenase, medium chain (Acadm)	0.26	3.59	4.65	0.64	1.81	1.25	4.8	5.56	3.4	0.74
C87989	NM_011638	transferrin receptor (Tfrc)	0.77	2.98	3.85	0.44	1.95	0.46	4.75	4.75	3.39	0.25
AW545953	NM_177470	acetyl-Coenzyme A acyltransferase 2 (mitochondrial 3-oxoacyl-Coenzyme A thiolase) (Acaa2)	0.17	2.1	4.53	0.38	0.76	0.96	4.7	5.12	3.57	0.97
AI840666	NM_007382	acyl-Coenzyme A dehydrogenase, medium chain (Acadm)	0.21	3.63	4.76	0.59	1.86	1.52	4.63	5.39	3.24	0.88
AI852718	NM_007968	Ewing sarcoma breakpoint region 1 (Ewsr1)	0.14	0.57	0.94	-1.13	-0.88	-0.97	4.63	4.63	1.91	0.66
AI854066	NM_133219|NM_008105|NM_023887	glucosaminyl (N-acetyl) transferase 2, I-branching enzyme (Gcnt2)	1.16	0.81	0.97	0.28	-0.8	-1.16	4.62	4.62	2.13	0.75
AW555596	NM_007408	adipose differentiation related protein (Adfp)	0.72	2.75	3.24	0.15	1.53	0.45	4.58	4.58	2.79	0.52
AW549531	NM_009338|NM_153151|NM_013686	acetyl-Coenzyme A acetyltransferase 2 (Acat2)|acetyl-Coenzyme A acetyltransferase 3 (Acat3)|t-complex protein 1 (Tcp1)	0.15	1.26	1.09	-0.36	-0.55	-1.12	4.53	4.53	2.21	-0.58
AI842533	NM_010798|NM_001111330	macrophage migration inhibitory factor (Mif)|macrophage migration inhibitory factor-like (LOC100040259)	0.96	2.3	2.87	-0.11	0.8	0.92	4.52	4.52	1.95	0.98
AW554573	NM_145615	electron transferring flavoprotein, alpha polypeptide (Etfa)	0.38	2.41	4.08	0.22	1.12	1.04	4.49	4.49	3.04	0.85
AI841020	NM_008828	phosphoglycerate kinase 1 (Pgk1)	0.34	2.74	3.13	-0.18	1.03	0.89	4.47	4.47	2.24	0.97
AI839629	NM_080633|NM_030229	aconitase 2, mitochondrial (Aco2)|polymerase (RNA) III (DNA directed) polypeptide H (Polr3h)	0.5	2.84	4.64	0.45	1.09	1.98	4.46	4.46	2.66	0.99
AW557889	NM_012055	asparagine synthetase (Asns)	0.59	1.11	2.21	-1	-0.67	1.15	4.43	4.43	1.06	0.98
AI850560	NM_001111320|NM_010497	isocitrate dehydrogenase 1 (NADP+), soluble (Idh1)	-0.05	2.96	2.01	-0.09	0.43	0.2	4.38	4.38	1.81	0.99
AW556422	NM_145518	NADH dehydrogenase (ubiquinone) Fe-S protein 1 (Ndufs1)	0.01	0.98	2.15	-0.89	-0.26	-0.08	4.37	4.37	2.23	0.93
AI839722	NM_023119|NM_001025388	enolase 1, alpha non-neuron (Eno1)|predicted gene, EG433182 (EG433182)	0.51	2.19	2.32	-0.06	1.05	-0.34	4.37	4.37	2.66	0.26
AW543989	NM_175094	pyruvate dehydrogenase complex, component X (Pdhx)	0.94	2.42	2.95	0.31	0.7	0.94	4.36	4.36	2.01	0.99
C77965	NM_008012	aldo-keto reductase family 1, member B8 (Akr1b8)	1.66	1.12	0.23	-0.19	-0.37	-0.78	4.35	4.35	1.01	1
AW538538	NM_007707	suppressor of cytokine signaling 3 (Socs3)	0.45	-0.3	-0.85	-0.8	-2.18	-2.06	4.34	4.34	1.21	0.87
AI851596	NM_009144	secreted frizzled-related protein 2 (Sfrp2)	0.12	0.12	0.85	-1.56	-0.58	-1.1	4.33	4.33	1.95	-0.04
AW551906	NM_008492	lactate dehydrogenase B (Ldhb)	-0.33	2.43	3.04	0.79	0.37	-0.32	4.3	6.54	3.36	-0.88
AU014768	NM_173866	glutamic pyruvate transaminase (alanine aminotransferase) 2 (Gpt2)	-0.06	1.63	1.61	-1.27	-0.04	0.2	4.29	4.29	1.41	0.99
AW549721	NM_010481	heat shock protein 9 (Hspa9)	0.6	1.83	3.14	-0.59	0.11	1.79	4.26	4.26	1.35	0.98
C87757	NM_001025192	coxsackievirus and adenovirus receptor (Cxadr)	0.32	0.06	2.19	-0.65	-0.76	-0.28	4.26	4.26	2.47	0.99
AI852033	NM_030598|NM_207649	regulator of calcineurin 2 (Rcan2)	0.09	0.07	0.32	-1.32	-1.08	-1.31	4.19	4.19	1.63	-0.53
AW318594	NM_011044	phosphoenolpyruvate carboxykinase 1, cytosolic (Pck1)	-0.3	2.32	4.99	-0.38	0.79	2.41	4.19	4.19	2.58	1
AI852787	NM_153526	insulin induced gene 1 (Insig1)	-0.76	1.99	2.55	-1.57	0.66	0.51	4.18	4.18	2.04	0.98
AI854757	NM_175136	ring finger protein 122 (Rnf122)	-0.08	0.31	0.52	0.01	-1.58	-1.85	4.17	4.35	2.37	-0.98
AU045495	NM_177741	protein phosphatase 1, regulatory (inhibitor) subunit 3B (Ppp1r3b)	-0.33	1.03	2.68	-0.73	0.16	-0.21	4.16	4.16	2.89	0.54
BE381475	NM_010578	integrin beta 1 (fibronectin receptor beta) (Itgb1)	0.9	1.76	1.63	0.08	0.64	-0.56	4.13	4.13	2.19	0.1
AI839652	NM_009338|NM_153151|NM_013686	acetyl-Coenzyme A acetyltransferase 2 (Acat2)|acetyl-Coenzyme A acetyltransferase 3 (Acat3)|t-complex protein 1 (Tcp1)	0.35	1.26	0.84	-0.3	-0.5	-0.87	4.12	4.12	1.71	-0.39
BE533424	NM_027350	asparaginyl-tRNA synthetase (Nars)	0.03	2.69	4.87	0.15	1.09	2.24	4.11	4.35	2.63	0.99
AI853169	NM_009127	stearoyl-Coenzyme A desaturase 1 (Scd1)	1.74	4.31	4.78	1.64	2.48	2.6	4.11	4.11	2.18	1
AW551313	NM_010518	insulin-like growth factor binding protein 5 (Igfbp5)	2.44	1.85	-0.18	0.55	-0.33	-0.21	4.1	4.1	0.03	0.58
AU019272	NM_010849	myelocytomatosis oncogene (Myc)	2.31	1.8	0.42	1.07	-0.44	-0.18	4.08	4.08	0.6	0.59
AU014609	NM_153599	cyclin-dependent kinase 8 (Cdk8)	0.55	-2.71	-2.18	-2.51	-1.9	-3.94	4.01	5.63	1.76	0.08
AU023352	NM_008413|NM_001048177	Janus kinase 2 (Jak2)	-0.07	-0.41	-0.28	-0.95	-2.01	-1.8	4	4	1.52	0.98
AI850749	NM_001033145	RIKEN cDNA 1190002N15 gene (1190002N15Rik)	-0.22	2.01	0.99	-0.71	-0.14	-0.36	3.99	3.99	1.35	1
AI854653	NM_019942	septin 6 (Sept6)	0.69	0.48	0.26	0.18	-1.43	-1.31	3.99	3.99	1.57	0.82
AI851128	NM_016696	glypican 1 (Gpc1)	0.39	-0.7	-1.16	-1.28	-1.82	-2.34	3.97	3.97	1.18	0.98
AI846518	NM_011638	transferrin receptor (Tfrc)	1	2.73	3.64	0.51	1.87	1.03	3.96	3.96	2.61	0.54
C80039	NM_010324	glutamate oxaloacetate transaminase 1, soluble (Got1)	0.78	0.99	1.66	-0.67	-0.65	0.79	3.96	3.96	0.87	0.98
AI841640	NM_007933	enolase 3, beta muscle (Eno3)	0.14	1.92	2.07	-0.27	0.44	0	3.96	3.96	2.07	0.74
AI850915	NM_011673	UDP-glucose ceramide glucosyltransferase (Ugcg)	-0.73	-1.36	-1.26	-2.03	-2.52	-2.74	3.94	3.94	1.48	0.9
AI841574	NM_145942	3-hydroxy-3-methylglutaryl-Coenzyme A synthase 1 (Hmgcs1)	-1.31	0.7	1.34	-1.69	-0.14	-1.38	3.94	3.94	2.72	0.46
AW550463	NM_009716	activating transcription factor 4 (Atf4)	0.3	0.71	1.65	-0.75	-1.06	0.54	3.93	3.93	1.11	0.88
AW537401	NM_011099	pyruvate kinase, muscle (Pkm2)	0.81	1.76	1.65	0.28	0.63	-0.61	3.92	3.92	2.26	-0.14
AI845491	NM_019946	microsomal glutathione S-transferase 1 (Mgst1)	-0.4	3.42	6.15	0.39	1.8	3.07	3.91	5.49	3.08	1
AW538503	NM_011673	UDP-glucose ceramide glucosyltransferase (Ugcg)	-0.78	-1.38	-1.13	-2.12	-2.39	-2.69	3.91	3.91	1.56	0.56
AI854391	NM_178878	hydroxyacyl-Coenzyme A dehydrogenase/3-ketoacyl-Coenzyme A thiolase/enoyl-Coenzyme A hydratase (trifunctional protein), alpha subunit (Hadha)	-0.02	2.08	3.71	0.03	0.56	1.31	3.87	3.97	2.4	0.99
AW543056	NM_145558	hydroxyacyl-Coenzyme A dehydrogenase/3-ketoacyl-Coenzyme A thiolase/enoyl-Coenzyme A hydratase (trifunctional protein), beta subunit (Hadhb)	0.1	2.38	4.55	0.12	0.88	2.16	3.87	3.91	2.39	0.99
AU023169	NM_009061	regulator of G-protein signaling 2 (Rgs2)	3.05	2.06	0.38	2.51	0.76	-1.64	3.86	3.86	2.02	1
AW543680	NM_010705	lectin, galactose binding, soluble 3 (Lgals3)	-0.79	0.56	1.89	-1.38	-0.54	-0.26	3.84	3.84	2.15	0.96
BE380850	NM_009735	beta-2 microglobulin (B2m)	2.36	1.62	0.25	1.24	-0.47	-0.37	3.83	3.83	0.62	0.73
AI847396	NM_001042591	arrestin domain containing 3 (Arrdc3)	1.12	-0.02	-0.3	-0.14	-1.14	-1.74	3.82	3.82	1.44	0.98
AU019432	NM_009647	adenylate kinase 3 alpha-like 1 (Ak3l1)	0.99	2.03	2.52	0.62	0.68	0.43	3.81	3.81	2.09	-0.57
AI843116	NM_145942	3-hydroxy-3-methylglutaryl-Coenzyme A synthase 1 (Hmgcs1)	-1.34	0.57	1.13	-1.68	-0.21	-1.55	3.8	3.8	2.68	0.38
AI848302	NM_008617	malate dehydrogenase 2, NAD (mitochondrial) (Mdh2)	1.11	2.06	2.78	0.34	0.54	1.28	3.79	3.79	1.5	0.92
C81124	NM_010477	heat shock protein 1 (chaperonin) (Hspd1)	1.63	2.9	2.89	0.43	1.36	1.85	3.78	3.78	1.04	0.94
AW231037	NM_008413|NM_001048177	Janus kinase 2 (Jak2)	-0.33	-0.18	0.31	-0.96	-1.62	-1.4	3.78	3.78	1.71	-0.4
AW558048	NM_009846	CD24a antigen (Cd24a)	0.36	0.21	0.5	-0.51	-0.7	-1.5	3.78	3.78	2	-0.75
AI838645	NM_015776	microfibrillar associated protein 5 (Mfap5)	-0.35	-0.17	-0.11	-1.9	-1.2	-1.3	3.77	3.77	1.19	0.93
AI839956	NM_001033145	RIKEN cDNA 1190002N15 gene (1190002N15Rik)	0.25	2.15	1.65	-0.4	0.38	0.31	3.76	3.76	1.34	0.98
AI846883	NM_027342	RIKEN cDNA 2310056P07 gene (2310056P07Rik)	0.33	2.54	2.64	0.29	0.97	0.49	3.76	3.76	2.15	0.7
AI841713	NM_001038663	mitogen-activated protein kinase 1 (Mapk1)	0.47	1.75	2.4	-0.41	0.07	1.21	3.75	3.75	1.19	0.91
AI841373	NM_016753	latexin (Lxn)	0.54	-0.77	-0.79	-0.88	-1.85	-2.02	3.73	3.73	1.23	0.99
AA407441	NM_026566	RIKEN cDNA 9430023L20 gene (9430023L20Rik)	1.51	2.48	2.46	1.51	0.58	0.64	3.72	3.72	1.82	-1
AI844127	NM_053263|NM_146130|NM_198090	heterogeneous nuclear ribonucleoprotein A3 (Hnrnpa3)	-0.67	0.17	-0.25	-1.65	-1.29	-1.52	3.71	3.71	1.27	0.99
AU018130	NM_025436	sterol-C4-methyl oxidase-like (Sc4mol)	-0.7	-0.21	0.02	-1.65	-1.32	-1.62	3.7	3.7	1.64	0.28
AI837683	NM_027130	AFG3 (ATPase family gene 3)-like 2 (yeast) (Afg3l2)	0.36	1.42	2.09	-0.34	0.12	0.41	3.68	3.68	1.68	1
AW536817	NM_023119|NM_001025388	enolase 1, alpha non-neuron (Eno1)|predicted gene, EG433182 (EG433182)	0.27	2.01	2.53	0.02	1	0.11	3.68	3.68	2.42	0.38
AI842086	NM_009768|NM_001077184	basigin (Bsg)	0.44	1.59	4.24	-0.12	0.91	1.8	3.68	3.68	2.44	0.96
AU021886	NM_033037	cysteine dioxygenase 1, cytosolic (Cdo1)	0.86	2.21	5.02	1.27	1.39	1.77	3.66	4.48	3.25	1
AI837957	NM_001004147	expressed sequence AI595406 (AI595406)	-1.07	0.6	1.16	-1.61	-0.06	-1.3	3.66	3.66	2.46	0.45
AU020995	NM_028876	transmembrane emp24 protein transport domain containing 5 (Tmed5)	1.48	2.51	3.05	1.24	0.85	1.3	3.65	3.65	1.75	-0.06
AW543998	NM_009787	protein disulfide isomerase associated 4 (Pdia4)	0.77	1.95	2.56	0.34	0.52	0.77	3.65	3.65	1.79	0.96
C87178	NM_013562	interferon-related developmental regulator 1 (Ifrd1)	0.36	0.65	1.81	-0.22	-0.62	0.01	3.65	3.65	1.8	0.65
AW537655	NM_008084	glyceraldehyde-3-phosphate dehydrogenase (Gapdh)	0.99	2.68	3.03	0.5	1.56	0.99	3.65	3.65	2.04	0.75
AI840979	NM_019879	succinate-CoA ligase, GDP-forming, alpha subunit (Suclg1)	0.33	2.02	3.14	0.19	0.56	1.1	3.64	3.64	2.04	0.98
AW550508	NM_019946	microsomal glutathione S-transferase 1 (Mgst1)	-0.05	3.2	5.7	0.31	1.78	3.13	3.63	4.35	2.57	1
AI837847	NM_173431	Rpgrip1-like (Rpgrip1l)	-0.59	0.25	0.45	-1.55	-1.13	-0.84	3.63	3.63	1.29	0.97
AI846382	NM_024207	Der1-like domain family, member 1 (Derl1)	0.47	0.71	1.56	-1.26	-0.7	1.07	3.63	3.63	0.49	1
AW558851	NM_008638	methylenetetrahydrofolate dehydrogenase (NAD+ dependent), methenyltetrahydrofolate cyclohydrolase (Mthfd2)	0.42	0.94	1.81	-0.79	-0.62	0.96	3.62	3.62	0.85	0.96
C81284	NM_008413|NM_001048177	Janus kinase 2 (Jak2)	-0.29	-1.25	-0.63	-1.01	-2.31	-2.47	3.62	3.62	1.84	0.7
AU018898	NM_010023	dodecenoyl-Coenzyme A delta isomerase (3,2 trans-enoyl-Coenyme A isomerase) (Dci)	0.48	1.72	3.51	0.09	0.48	1.53	3.61	3.61	1.98	0.99
AW536115	NM_025848	succinate dehydrogenase complex, subunit D, integral membrane protein (Sdhd)	0.38	2.15	3.26	0.33	0.73	1.12	3.61	3.61	2.14	0.99
AI840325	NM_023418	phosphoglycerate mutase 1 (Pgam1)	0.52	2.17	2.77	0.13	1.01	0.72	3.6	3.6	2.05	0.83
AI841511	NM_009801	carbonic anhydrase 2 (Car2)	-0.06	4.82	3.51	-0.04	2.58	2.14	3.59	3.63	1.37	0.99
AI842585	NM_172932	neuroligin 3 (Nlgn3)	0.85	1.69	2.45	-0.06	0.64	0.83	3.58	3.58	1.62	0.96
AI848189	NM_028230	serine hydroxymethyltransferase 2 (mitochondrial) (Shmt2)	0.97	1.53	1.96	0.15	-0.09	0.84	3.56	3.56	1.12	0.66
AI841394	NM_023418	phosphoglycerate mutase 1 (Pgam1)	0.66	2.43	2.91	0.45	1.19	0.8	3.56	3.56	2.11	0.73
AI852338	NM_010956	oxoglutarate dehydrogenase (lipoamide) (Ogdh)	0.32	1.71	2.95	0.19	0.4	0.83	3.56	3.56	2.12	0.97
AI852512	NM_010050	deiodinase, iodothyronine, type II (Dio2)	1.26	-0.29	-0.43	1.04	-1.84	-2.21	3.55	3.55	1.78	1
AI843401	NM_172745	Tu translation elongation factor, mitochondrial (Tufm)	0.56	1.7	2.01	0.1	0.51	0.12	3.54	3.54	1.89	0.35
C80159	NM_177960|NM_145360	isopentenyl-diphosphate delta isomerase (Idi1)	-0.31	0.06	0.32	-1.11	-1.07	-1.29	3.54	3.54	1.61	-0.7
AI837750	NM_001111320|NM_010497	isocitrate dehydrogenase 1 (NADP+), soluble (Idh1)	-0.35	2.46	1.83	-0.06	0.31	0.18	3.51	4.09	1.65	0.99
AU041137	NM_175419	ARP5 actin-related protein 5 homolog (yeast) (Actr5)	1.08	2.05	3.13	0.43	0.84	1.49	3.5	3.5	1.64	1
AW548671	NM_001081343	RIKEN cDNA 3110043O21 gene (3110043O21Rik)	-0.78	0.41	0.79	-1.6	-1.08	-0.4	3.5	3.5	1.19	0.93
AU016617	NM_025794	electron transferring flavoprotein, dehydrogenase (Etfdh)	0.4	-0.04	0.12	-1.17	-0.94	-0.91	3.5	3.5	1.03	-0.89
C85427	NM_019977	myo-inositol oxygenase (Miox)	0.01	-0.2	1.93	-1.4	-1.72	1.41	3.45	3.45	0.52	1
AW554215	NM_178878	hydroxyacyl-Coenzyme A dehydrogenase/3-ketoacyl-Coenzyme A thiolase/enoyl-Coenzyme A hydratase (trifunctional protein), alpha subunit (Hadha)	-0.02	1.88	3.97	0.18	0.77	1.44	3.44	3.84	2.53	1
AU042837	NM_012021	peroxiredoxin 5 (Prdx5)	0.39	0.21	1.03	-0.63	-0.76	-0.42	3.44	3.44	1.45	0.98
AU024124	NM_027184	inositol polyphosphate multikinase (Ipmk)	1.31	-0.07	-0.36	-0.14	-1.25	-1.17	3.44	3.44	0.81	0.97
AI849271	NM_177470	acetyl-Coenzyme A acyltransferase 2 (mitochondrial 3-oxoacyl-Coenzyme A thiolase) (Acaa2)	-0.08	1.76	3.64	0.32	0.75	0.82	3.43	4.23	2.82	0.92
AI850284	NM_009716	activating transcription factor 4 (Atf4)	0.09	0.5	1.56	-0.66	-0.88	0.27	3.42	3.42	1.29	0.9
AW545548	NM_028230	serine hydroxymethyltransferase 2 (mitochondrial) (Shmt2)	1.11	1.44	1.92	0.13	-0.06	0.98	3.42	3.42	0.94	0.83
AI851493	NM_026030	eukaryotic translation initiation factor 2, subunit 2 (beta) (Eif2s2)	0.36	0.9	0.88	-0.41	-0.84	-0.03	3.42	3.42	0.91	-0.07
AW538790	NM_133219|NM_008105|NM_023887	glucosaminyl (N-acetyl) transferase 2, I-branching enzyme (Gcnt2)	0.85	0.36	0.69	0.34	-0.81	-1.04	3.41	3.41	1.73	0.64
AI838570	NM_010023	dodecenoyl-Coenzyme A delta isomerase (3,2 trans-enoyl-Coenyme A isomerase) (Dci)	0.21	1.5	3.3	-0.06	0.42	1.24	3.41	3.41	2.06	1
AI841459	NM_007830|NM_001037999	diazepam binding inhibitor (Dbi)	-0.07	2.44	3.65	-0.63	0.93	2.32	3.4	3.4	1.33	0.99
AI847904	NM_019650	golgi SNAP receptor complex member 2 (Gosr2)	1.35	2.8	2.03	0.5	0.87	1.44	3.37	3.37	0.59	0.36
AI847556	NM_026384	diacylglycerol O-acyltransferase 2 (Dgat2)	-0.12	3.7	3.33	-0.21	1.81	1.94	3.37	3.37	1.39	0.99
AI843576	NM_176831	phosphopantothenoylcysteine decarboxylase (Ppcdc)	-0.3	-0.35	1.88	-1.46	-2.07	1.4	3.36	3.36	0.48	0.99
AW550493	NM_007830|NM_001037999	diazepam binding inhibitor (Dbi)	-0.07	2.36	3.53	-0.49	0.96	1.99	3.36	3.36	1.54	0.99
AI852695	NM_078478	growth hormone inducible transmembrane protein (Ghitm)	0.04	1.99	3.85	0	0.42	2.1	3.36	3.36	1.75	0.94
AI845557	NM_007487|NM_001039515	ADP-ribosylation factor-like 4A (Arl4a)	0.04	2.72	2.95	-0.47	1.46	1.37	3.35	3.35	1.58	0.99
AI851066	NM_175439	methionine-tRNA synthetase 2 (mitochondrial) (Mars2)	1.05	1.2	1.4	0.15	0.03	0.13	3.34	3.34	1.27	-0.07
AW557657	NM_001111320|NM_010497	isocitrate dehydrogenase 1 (NADP+), soluble (Idh1)	-0.32	2.54	1.74	0.02	0.41	0.21	3.32	4	1.53	0.97
AI839605	NM_017366	acyl-Coenzyme A dehydrogenase, very long chain (Acadvl)	0.37	2.59	4.33	0.68	1.42	1.87	3.32	3.94	2.46	1
AA410009	NM_010022	dihydrolipoamide branched chain transacylase E2 (Dbt)	0.63	2.78	4.13	-0.26	1.75	2.73	3.32	3.32	1.4	1
AW542333	NM_178922	hypermethylated in cancer 2 (Hic2)	0.04	1.91	3.44	0	0.53	1.56	3.3	3.3	1.88	0.97
AU021617	NM_012019	apoptosis-inducing factor, mitochondrion-associated 1 (Aifm1)	0.28	1.47	2.08	0.01	0.22	0.3	3.3	3.3	1.78	1
AU043252	NM_019879	succinate-CoA ligase, GDP-forming, alpha subunit (Suclg1)	0.21	1.85	2.89	0.16	0.54	0.95	3.3	3.3	1.94	0.99
AA409908	NM_010295	glutamate-cysteine ligase, catalytic subunit (Gclc)	3.82	1.57	1.18	1.44	0.44	1.43	3.26	3.76	0.25	0.38
AW555759	NM_008831|NM_001033765	prohibitin (Phb)|RIKEN cDNA 1700071K01 gene (1700071K01Rik)	0.67	1.83	2.32	0.23	0.49	0.84	3.26	3.26	1.48	0.95
AW555634	NM_007861	dihydrolipoamide dehydrogenase (Dld)	0.38	2.27	3.57	0.09	1.08	1.79	3.26	3.26	1.78	1
AW550812	NM_009658|NM_146001	aldo-keto reductase family 1, member B3 (aldose reductase) (Akr1b3)|huntingtin interacting protein 1 (Hip1)	2.05	1.67	0.66	0.42	0.14	0.57	3.25	3.25	0.09	-0.57
AW536149	NM_009530	alpha thalassemia/mental retardation syndrome X-linked homolog (human) (Atrx)	1.5	2.47	2.19	0.55	0.94	1.43	3.24	3.24	0.76	0.64
AI843305	NM_020520	solute carrier family 25 (mitochondrial carnitine/acylcarnitine translocase), member 20 (Slc25a20)	0.03	1.71	3	-0.04	0.52	1.02	3.24	3.24	1.98	1
AI838039	NM_010477	heat shock protein 1 (chaperonin) (Hspd1)	1.47	2.81	2.36	0.58	1.07	1.78	3.21	3.21	0.58	0.57
AU024091	NM_011506	succinate-Coenzyme A ligase, ADP-forming, beta subunit (Sucla2)	0.02	1.38	2.89	-0.08	0.18	0.98	3.21	3.21	1.91	0.97
AI843003	NM_138313	Bcl2 modifying factor (Bmf)	-0.9	0.54	0.78	-1.15	-0.1	-1.53	3.2	3.2	2.31	0.13
AW544982	NM_009270	squalene epoxidase (Sqle)	0.08	-0.72	-0.81	-1.02	-1.69	-1.93	3.19	3.19	1.12	0.99
AI847502	NM_007861	dihydrolipoamide dehydrogenase (Dld)	0.23	2.02	3.07	-0.05	0.78	1.4	3.19	3.19	1.67	1
AW553074	NM_144799	LIM and cysteine-rich domains 1 (Lmcd1)	-1.46	-0.37	-1.12	-2.69	-1.5	-1.95	3.19	3.19	0.83	0.94
AW557693	NM_026030	eukaryotic translation initiation factor 2, subunit 2 (beta) (Eif2s2)	0.41	0.7	0.89	-0.42	-0.88	0.12	3.18	3.18	0.77	0.44
AI851617	NM_001081056	exportin, tRNA (nuclear export receptor for tRNAs) (Xpot)	0.47	1.22	1.81	-0.34	-0.24	0.9	3.18	3.18	0.91	0.87
AW537100	NM_008732	solute carrier family 11 (proton-coupled divalent metal ion transporters), member 2 (Slc11a2)	0.1	0	1.03	-0.73	-1.03	-0.29	3.18	3.18	1.32	0.95
AI843757	NM_023122	glycoprotein m6b (Gpm6b)	1.15	0.56	0.13	0.53	-0.81	-1.05	3.17	3.17	1.18	0.96
AW555986	NM_030225	dihydrolipoamide S-succinyltransferase (E2 component of 2-oxo-glutarate complex) (Dlst)	0.38	1.77	2.81	0.09	0.81	0.89	3.17	3.17	1.92	0.94
AI849284	NM_172671	leucine-rich repeat-containing G protein-coupled receptor 4 (Lgr4)	0.61	1.49	1.73	0.38	-0.06	0.35	3.16	3.16	1.38	-0.37
AU040375	NM_010380|NM_001001892	histocompatibility 2, D region locus 1 (H2-D1)|histocompatibility 2, K1, K region (H2-K1)	0.31	2.02	1.69	-0.5	-0.12	1.49	3.15	3.15	0.2	0.5
AI852439	NM_001025192	coxsackievirus and adenovirus receptor (Cxadr)	0.36	0.39	1.65	-0.35	-0.57	0.18	3.14	3.14	1.47	0.95
AW538336	NM_013898	translocase of inner mitochondrial membrane 8 homolog a1 (yeast) (Timm8a1)	1.05	1.95	1.93	0.33	0.58	0.89	3.13	3.13	1.04	0.82
AI844476	NM_198617	TSPY-like 3 (Tspyl3)	1.89	1.21	0.41	0.14	-0.17	0.43	3.11	3.15	0.02	-0.52
BE334827	NM_001083929|NM_008161|NM_010343	glutathione peroxidase 3 (Gpx3)|glutathione peroxidase 5 (Gpx5)	0.57	1.36	1.39	-0.12	0.23	0.11	3.1	3.1	1.28	0.93
AI840716	NM_017366	acyl-Coenzyme A dehydrogenase, very long chain (Acadvl)	0.04	1.55	2.83	0.03	0.52	0.77	3.1	3.1	2.06	0.99
AW555020	NM_025899	ubiquinol cytochrome c reductase core protein 2 (Uqcrc2)	0.18	1.79	3.46	0.06	0.84	1.43	3.1	3.1	2.03	1
AI852390	NM_023341	chaperone, ABC1 activity of bc1 complex like (S. pombe) (Cabc1)	-0.05	1.49	2.78	0.1	0.26	0.77	3.09	3.39	2.01	0.94
AU021341	NM_007487|NM_001039515	ADP-ribosylation factor-like 4A (Arl4a)	0.77	4.15	4.39	0.05	2.86	3.31	3.09	3.09	1.08	1
AI839177	NM_007730	collagen, type XII, alpha 1 (Col12a1)	-1	-0.92	-1.68	-1.59	-1.83	-3.27	3.09	3.09	1.59	0.97
AW543050	NM_130450	ELOVL family member 6, elongation of long chain fatty acids (yeast) (Elovl6)	0.05	-0.44	-0.55	-0.98	-1.51	-1.54	3.09	3.09	0.99	0.99
AI851178	NM_145615	electron transferring flavoprotein, alpha polypeptide (Etfa)	0.16	2.4	3.87	0.18	1.32	1.85	3.08	3.12	2.02	1
AI852236	NM_010380|NM_010393|NM_010391|NM_001001892|NM_010394	histocompatibility 2, D region locus 1 (H2-D1)|histocompatibility 2, Q region locus 5 (H2-Q5)|histocompatibility 2, Q region locus 10 (H2-Q10)|histocompatibility 2, K1, K region (H2-K1)|histocompatibility 2, Q region locus 7 (H2-Q7)	0.2	1.65	1.4	-0.49	-0.32	0.98	3.08	3.08	0.42	0.45
AI836849	NM_025582	RIKEN cDNA 2810405K02 gene (2810405K02Rik)	0.77	1.93	3.49	0.18	1.09	1.84	3.08	3.08	1.65	0.99
AI853944	NM_012029	ECSIT homolog (Drosophila) (Ecsit)	0.55	1.41	1.73	0.02	0.08	0.52	3.07	3.07	1.21	0.78
BE532305	NM_011306	retinoid X receptor beta (Rxrb)	0.56	2.19	2.74	0.3	1.28	0.84	3.07	3.07	1.9	0.76
AI840465	NM_153526	insulin induced gene 1 (Insig1)	-0.26	1.58	1.8	-1.02	0.64	0.44	3.06	3.06	1.36	0.98
AI851168	NM_009942|NM_001099320	cytochrome c oxidase, subunit Vb (Cox5b)|novel protein similar to cytochrome c oxidase, subunit Vb (Cox5b) (RP23-298F22.4)	0.33	1.8	3.03	0	0.56	1.54	3.06	3.06	1.49	0.98
AU015486	NM_007604	capping protein (actin filament) muscle Z-line, alpha 2 (Capza2)	-0.43	1.86	3.15	-0.15	0.67	1.01	3.05	3.61	2.14	1
AI852438	NM_178111	transformation related protein 53 inducible nuclear protein 2 (Trp53inp2)	-1.21	0.74	2.03	-1.47	-0.67	0.65	3.05	3.05	1.38	0.97
AU018644	NM_023646	DnaJ (Hsp40) homolog, subfamily A, member 3 (Dnaja3)	0.42	1.63	2.95	0.21	0.25	1.49	3.05	3.05	1.46	0.89
AI843251	NM_009065	Ras-like without CAAX 2 (Rit2)	-0.34	-0.04	-0.08	-1.24	-1.03	-1.24	3.05	3.05	1.16	0.6
AW553810	NM_017366	acyl-Coenzyme A dehydrogenase, very long chain (Acadvl)	0.26	2.05	3.24	0.37	1.01	1.13	3.04	3.26	2.11	0.97
AI848085	NM_009306	synaptotagmin I (Syt1)	0.85	1.73	2.37	0.43	0.49	0.99	3.04	3.04	1.38	0.87
AI837860	NM_007747	cytochrome c oxidase, subunit Va (Cox5a)	0.61	1.81	2.59	0.24	0.71	1.02	3.04	3.04	1.57	1
BE281800	NM_021279	wingless-related MMTV integration site 1 (Wnt1)	0.35	1.17	1.77	-0.1	0.19	0.16	3.04	3.04	1.61	0.86
AI852860	NM_020619	glucosidase 1 (Gcs1)	-0.16	-0.44	-0.49	-1.37	-1.43	-1.32	3.03	3.03	0.83	-0.09
AW545257	NM_011120	prolactin family 7, subfamily d, member 1 (Prl7d1)	1.01	0.42	3.01	1.85	0.5	-0.93	3.02	4.86	3.94	-0.75
AA546543	NM_019493	B-cell translocation gene 4 (Btg4)	-0.14	0.59	3.46	-0.05	0.1	0.84	3.02	3.2	2.62	1
AW546999	NM_023409	Niemann Pick type C2 (Npc2)	0.06	0.14	0.07	0.03	-1.38	-1.4	3.02	3.02	1.47	-0.59
AW545809	NM_008577	solute carrier family 3 (activators of dibasic and neutral amino acid transport), member 2 (Slc3a2)	0.38	0.25	1.65	-0.76	-1	1.03	3.01	3.01	0.62	1
AI839302	NM_013492	clusterin (Clu)	-0.33	-0.17	-0.78	-1.2	-1.42	-1.66	3	3	0.88	0.73
AA409687	NM_007808	cytochrome c, somatic (Cycs)	1.12	3.79	4.69	0.74	2.26	3.6	3	3	1.09	0.97
AI848613	NM_029798	FLYWCH family member 2 (Flywch2)	0.85	1.52	1.76	0.27	0.24	0.63	2.99	2.99	1.13	0.65
C85766	NM_145562	RIKEN cDNA 9130213B05 gene (9130213B05Rik)	0.02	0.95	2.08	0.37	-0.31	0.01	2.98	3.68	2.07	-0.48
AU018970	NM_011506	succinate-Coenzyme A ligase, ADP-forming, beta subunit (Sucla2)	-0.03	1.19	2.86	-0.12	0.15	1.01	2.98	2.98	1.85	0.98
AW553999	NM_028233	leucine-rich PPR-motif containing (Lrpprc)	0.34	1.19	1.67	-0.16	0.12	0.26	2.98	2.98	1.41	1
AI847878	NM_178389	galactose-4-epimerase, UDP (Gale)	0.11	1.21	1.08	-0.76	0.25	-0.06	2.97	2.97	1.14	0.98
AI854239	NM_019811	acyl-CoA synthetase short-chain family member 2 (Acss2)	0.22	1.34	2.19	0.03	0.39	0.37	2.96	2.96	1.82	0.88
AW549426	NM_172647	F11 receptor (F11r)	0.05	0.32	2.4	-0.28	-0.06	0.15	2.96	2.96	2.25	0.91
AW547055	NM_001042591	arrestin domain containing 3 (Arrdc3)	1	0.22	-0.21	-0.07	-0.77	-1.11	2.96	2.96	0.9	1
AI840361	NM_001014761	sodium channel, voltage-gated, type II, beta (Scn2b)	0.52	2.48	2.67	1.06	1.78	-0.12	2.95	4.03	2.79	-0.22
AI837337	NM_144870	NADH dehydrogenase (ubiquinone) Fe-S protein 8 (Ndufs8)	0.19	1.32	2.47	-0.08	0.05	1.06	2.95	2.95	1.41	0.92
AU043122	NM_009942|NM_001099320	cytochrome c oxidase, subunit Vb (Cox5b)|novel protein similar to cytochrome c oxidase, subunit Vb (Cox5b) (RP23-298F22.4)	0.41	2.05	3.11	0.36	0.66	1.6	2.95	2.95	1.51	0.92
AA408860	NM_016774	ATP synthase, H+ transporting mitochondrial F1 complex, beta subunit (Atp5b)	0.68	1.97	3.52	0.22	1.21	1.8	2.94	2.94	1.72	0.98
AW318888	NM_032003	ectonucleotide pyrophosphatase/phosphodiesterase 5 (Enpp5)	-0.12	2.3	3.05	-0.21	1.09	1.41	2.94	2.94	1.64	1
AU044629	NM_019773	RAB9, member RAS oncogene family (Rab9)	-0.06	0.03	-0.23	-1.29	-0.8	-1.11	2.94	2.94	0.88	0.48
AU042498	NM_010279	glial cell line derived neurotrophic factor family receptor alpha 1 (Gfra1)	-0.82	0.26	-0.53	-1.37	-1.27	-1.39	2.94	2.94	0.86	0.91
AI841278	NM_008779	contactin 3 (Cntn3)	0.18	1.25	2.59	0.09	0.41	0.59	2.93	2.93	2	0.97
AW545777	NM_011965	proteasome (prosome, macropain) subunit, alpha type 1 (Psma1)	0.3	1.89	1.77	0.12	0.46	0.46	2.92	2.92	1.31	1
AI846363	NM_008212	hydroxyacyl-Coenzyme A dehydrogenase (Hadh)	-0.06	1.41	2.72	-0.11	0.55	0.72	2.91	2.91	2	0.96
AI846507	NM_009648|NM_001042541	A kinase (PRKA) anchor protein 1 (Akap1)	0.15	0.98	2.25	-0.11	0.03	0.56	2.9	2.9	1.69	0.98
AI846536	NM_145550	Yip1 domain family, member 1 (Yipf1)	-0.08	-0.07	0.79	-0.45	-0.97	-0.84	2.9	2.9	1.63	-0.29
AW546381	NM_134046	centromere protein O (Cenpo)	0.38	0.4	0.52	-0.06	-0.59	-0.95	2.9	2.9	1.47	-0.88
C80179	NM_133249	peroxisome proliferative activated receptor, gamma, coactivator 1 beta (Ppargc1b)	0.1	2.63	3.25	0.25	1.41	1.43	2.89	3.19	1.82	0.99
AI850420	NM_025710	ubiquinol-cytochrome c reductase, Rieske iron-sulfur polypeptide 1 (Uqcrfs1)	0.03	2.53	3.36	0.16	1.14	1.73	2.89	3.15	1.63	0.99
AI849518	NM_026673	apolipoprotein O (Apoo)	0.47	1.76	2.34	0.09	0.58	1.01	2.89	2.89	1.33	0.98
C87566	NM_011985	matrix metallopeptidase 23 (Mmp23)	-1.02	-0.58	-0.8	-2.49	-1.09	-1.71	2.89	2.89	0.91	1
AU024536	NM_013610	ninjurin 1 (Ninj1)	0.08	1.11	2.05	-0.11	-0.01	0.48	2.88	2.88	1.57	0.92
AW557063	NM_172647	F11 receptor (F11r)	0.04	0.99	2.11	-0.29	0.23	0.32	2.88	2.88	1.79	0.91
AU043642	NM_172051	transmembrane and coiled coil domains 3 (Tmcc3)	-0.38	-0.24	-0.64	-1.09	-1.29	-1.76	2.88	2.88	1.12	0.8
AW553824	NM_198295	thioredoxin domain containing 10 (Txndc10)	0.34	1.36	2.39	0.24	0.4	0.58	2.87	2.87	1.81	1
AI843862	NM_199016	ectonucleotide pyrophosphatase/phosphodiesterase 4 (Enpp4)	-0.33	0.74	2.8	-0.62	-0.13	1.09	2.87	2.87	1.71	1
AI845537	NM_023646	DnaJ (Hsp40) homolog, subfamily A, member 3 (Dnaja3)	-0.09	1.22	2.26	-0.34	-0.09	0.95	2.87	2.87	1.31	0.92
AW550452	NM_013655|NM_001012477	chemokine (C-X-C motif) ligand 12 (Cxcl12)	0.69	1.62	-0.7	1.05	-1.18	-1.12	2.86	3.58	0.42	0.09
AW536264	NM_010209	fumarate hydratase 1 (Fh1)	0.67	1.67	2.84	0.45	0.68	1.19	2.86	2.86	1.65	0.99
AI848453	NM_134007	CDGSH iron sulfur domain 1 (Cisd1)	1.22	1.92	2.06	0.64	0.5	1.2	2.86	2.86	0.86	0.47
AI853446	NM_153064	NADH dehydrogenase (ubiquinone) Fe-S protein 2 (Ndufs2)	0.49	1.38	2.59	0.31	0.57	0.73	2.85	2.85	1.86	0.97
AW552108	NM_025321	succinate dehydrogenase complex, subunit C, integral membrane protein (Sdhc)	0.15	1.28	2.36	0.05	0.37	0.52	2.85	2.85	1.84	0.98
AW536538	NM_025300	mitochondrial ribosomal protein L15 (Mrpl15)	0.62	2.08	2.36	0.44	0.75	1.02	2.85	2.85	1.34	0.94
AI848241	NM_026504	coenzyme Q5 homolog, methyltransferase (yeast) (Coq5)	0.42	1.99	2.53	0.21	0.82	1.07	2.84	2.84	1.46	1
AW543750	NM_029735	glutamyl-prolyl-tRNA synthetase (Eprs)	0.57	0.83	1.86	-0.34	-0.14	0.9	2.84	2.84	0.96	1
AW536321	NM_026742	RIKEN cDNA 1110007M04 gene (1110007M04Rik)	0.53	1.37	2.26	0.08	0.46	0.78	2.84	2.84	1.48	1
AW552103	NM_028782	lon peptidase 1, mitochondrial (Lonp1)	0.47	1.28	3.07	-0.07	0.43	1.62	2.84	2.84	1.45	1
C80280	NM_001098476|NM_178700	G-rich RNA sequence binding factor 1 (Grsf1)	0.38	1.43	1.98	0.24	0.25	0.46	2.84	2.84	1.52	0.79
AI847355	NM_007808	cytochrome c, somatic (Cycs)	1.21	3.84	4.51	0.73	2.43	3.57	2.83	2.83	0.94	0.98
AW557658	NM_008551	MAP kinase-activated protein kinase 2 (Mapkapk2)	-0.81	-0.34	-0.12	-1.18	-1.6	-1.32	2.83	2.83	1.2	-0.51
AI839015	NM_008831|NM_001033765	prohibitin (Phb)|RIKEN cDNA 1700071K01 gene (1700071K01Rik)	0.85	1.93	2.12	0.39	0.56	1.12	2.83	2.83	1	0.78
AI853383	NM_025567	cytochrome c-1 (Cyc1)	0.79	2.26	3.23	0.6	1.01	1.84	2.83	2.83	1.39	0.95
C80529	NM_053119	enoyl Coenzyme A hydratase, short chain, 1, mitochondrial (Echs1)	0.75	1.35	2.06	0.21	0.39	0.73	2.83	2.83	1.33	0.99
AA410048	NM_001013368	E2F transcription factor 8 (E2f8)	0.52	1.64	1.99	0.57	0.15	0.61	2.82	2.92	1.38	-0.21
C78264	NM_026030	eukaryotic translation initiation factor 2, subunit 2 (beta) (Eif2s2)	0.68	0.72	0.69	-0.07	-0.98	0.32	2.82	2.82	0.37	-0.86
C85080	NM_001033531	kelch-like 32 (Drosophila) (Klhl32)	-0.51	-0.9	-0.32	-0.99	-1.76	-1.8	2.82	2.82	1.48	0.15
AW552838	NM_010956	oxoglutarate dehydrogenase (lipoamide) (Ogdh)	0.09	1.29	2.44	0.13	0.3	0.58	2.81	2.89	1.86	0.99
AI841258	NM_007505	ATP synthase, H+ transporting, mitochondrial F1 complex, alpha subunit, isoform 1 (Atp5a1)	0.56	2.01	2.67	0.44	1.02	0.97	2.81	2.81	1.7	0.93
AI849509	NM_010380|NM_001001892|NM_001025208|NM_001081032	histocompatibility 2, D region locus 1 (H2-D1)|histocompatibility 2, K1, K region (H2-K1)|similar to MHC class I antigen precursor (LOC547349)|predicted gene, EG667977 (EG667977)	0.22	1.72	1.48	-0.57	-0.28	1.46	2.81	2.81	0.02	0.49
AI848033	NM_026389	polymerase (DNA-directed), delta interacting protein 2 (Poldip2)	0.42	1.29	1.99	0.28	0.31	0.3	2.81	2.81	1.69	0.7
BE282236	NM_011644	transient receptor potential cation channel, subfamily C, member 2 (Trpc2)	0.05	-0.31	-0.57	-0.16	-1.73	-1.75	2.81	2.81	1.18	0.91
AW555016	NM_026758	M phase phosphoprotein 6 (Mphosph6)	0.46	1.9	3.27	0.13	1.08	1.61	2.81	2.81	1.66	0.99
AI847693	NM_008084	glyceraldehyde-3-phosphate dehydrogenase (Gapdh)	0.5	1.69	1.96	-0.08	0.9	0.53	2.8	2.8	1.43	0.85
AI851685	NM_019694	leucine zipper-EF-hand containing transmembrane protein 1 (Letm1)	0.54	1.69	2.24	-0.02	0.6	1.09	2.8	2.8	1.15	0.99
C78790	NM_001033305	NADH dehydrogenase (ubiquinone) 1 beta subcomplex, 6 (Ndufb6)	0.62	1.56	2.15	-0.11	0.43	1.21	2.8	2.8	0.94	0.97
AW557154	NM_026389	polymerase (DNA-directed), delta interacting protein 2 (Poldip2)	0.4	1.48	2.34	0.32	0.57	0.53	2.8	2.8	1.81	0.82
AI843883	NM_026392|NM_027415	transmembrane protein 70 (Tmem70)	0.07	1.36	1.66	-0.02	0.31	0.01	2.79	2.79	1.65	0.41
AI840161	NM_144784	acetyl-Coenzyme A acetyltransferase 1 (Acat1)	0.22	1.81	2.96	0.14	1.03	1.03	2.79	2.79	1.93	0.91
C78718	NM_138656	mevalonate (diphospho) decarboxylase (Mvd)	-0.24	0.04	-0.39	-1.01	-0.99	-1.38	2.79	2.79	0.99	0.8
AW552069	NM_009725	ATP synthase, H+ transporting, mitochondrial F0 complex, subunit b, isoform 1 (Atp5f1)	0.41	1.86	2.75	0.21	0.61	1.41	2.79	2.79	1.34	0.95
AW537835	NM_025567	cytochrome c-1 (Cyc1)	0.53	1.82	3.05	0.29	0.89	1.44	2.78	2.78	1.61	1
AU045261	NM_026673	apolipoprotein O (Apoo)	0.46	1.64	2.65	0.29	0.6	1.08	2.78	2.78	1.57	0.99
AW537659	NM_025407	ubiquinol-cytochrome c reductase core protein 1 (Uqcrc1)	0.13	1.62	3.17	0.13	0.77	1.24	2.78	2.78	1.93	1
AI836859	NM_016774	ATP synthase, H+ transporting mitochondrial F1 complex, beta subunit (Atp5b)	0.81	1.76	3.31	0.23	1.21	1.66	2.78	2.78	1.65	0.94
AW545296	NM_007508	ATPase, H+ transporting, lysosomal V1 subunit A (Atp6v1a)	0.02	1.21	2.56	-0.01	0.37	0.66	2.77	2.77	1.9	0.99
AI839343	NM_010726	phytanoyl-CoA hydroxylase (Phyh)	0.06	1.09	3.07	0.25	-0.13	1.34	2.76	3.14	1.73	0.83
BE381994	NM_011739	tyrosine 3-monooxygenase/tryptophan 5-monooxygenase activation protein, theta polypeptide (Ywhaq)	0.76	2.27	2.45	0.44	1.33	0.95	2.76	2.76	1.5	0.86
AI838514	NM_008985	protein tyrosine phosphatase, receptor type, N (Ptprn)	1.33	0.14	0.7	0.03	-0.39	-0.23	2.76	2.76	0.93	0.99
AW543081	NM_030724|NM_011675	uridine-cytidine kinase 2 (Uck2)|uridine-cytidine kinase 1 (Uck1)	0.45	0.15	0	-0.11	-0.86	-1.19	2.76	2.76	1.19	1
AI847244	NM_028015	LAG1 homolog, ceramide synthase 5 (Lass5)	0.61	1.69	2.01	0.22	0.78	0.55	2.76	2.76	1.46	0.8
AI853172	NM_011673	UDP-glucose ceramide glucosyltransferase (Ugcg)	-0.95	-1.65	-1.41	-2.1	-2.1	-2.57	2.76	2.76	1.16	0.18
BE334546	NM_001042660	MAD homolog 7 (Drosophila) (Smad7)	0.08	2.11	3.27	0.16	1.26	1.29	2.75	2.91	1.98	0.94
AW538113	NM_026071	solute carrier family 25 (mitochondrial thiamine pyrophosphate carrier), member 19 (Slc25a19)	-0.01	1.6	2.18	-0.06	0.41	0.67	2.75	2.75	1.51	0.99
AI846123	NM_001098476|NM_178700	G-rich RNA sequence binding factor 1 (Grsf1)	0.4	1.37	2.32	0.37	0.46	0.51	2.75	2.75	1.81	0.99
AW552891	NM_001025618|NM_029502|NM_001025617	calcium activated nucleotidase 1 (Cant1)	0.25	-0.62	-0.85	-0.73	-1.52	-1.72	2.75	2.75	0.87	1
AU041088	NM_016861	PDZ and LIM domain 1 (elfin) (Pdlim1)	0	1.46	3.36	0.47	0.19	1.42	2.74	3.68	1.94	0.79
AW539788	NM_008630	metallothionein 2 (Mt2)	3.6	2.55	1.59	3.01	1.8	0.19	2.74	2.74	1.4	0.99
AW548431	NM_025379	cytochrome c oxidase subunit VIIb (Cox7b)	0.1	1.24	2.49	0.24	0.06	0.8	2.73	3.01	1.69	0.74
AI840585	NM_001081343	RIKEN cDNA 3110043O21 gene (3110043O21Rik)	-0.09	2.05	2.54	-0.13	0.5	1.4	2.73	2.73	1.14	0.9
AI845901	NM_133688	LYR motif containing 5 (Lyrm5)	0.02	1.85	3.42	0.41	1.05	1.11	2.72	3.5	2.31	0.92
AI847905	NM_013700	ubiquitin specific peptidase 5 (isopeptidase T) (Usp5)	0.87	1.17	1.49	0.33	0.15	0.33	2.72	2.72	1.16	0.02
AI848847	NM_024283	RIKEN cDNA 1500015O10 gene (1500015O10Rik)	-0.47	-0.36	-0.01	-1	-1.06	-1.5	2.72	2.72	1.49	-0.99
AU041853	NM_024221	pyruvate dehydrogenase (lipoamide) beta (Pdhb)	0.34	2.9	3.96	0.5	1.1	2.89	2.71	3.03	1.07	0.87
AI851518	NM_008551	MAP kinase-activated protein kinase 2 (Mapkapk2)	-0.71	-0.48	0.31	-0.93	-1.41	-1.25	2.71	2.71	1.56	-0.4
AI847532	NM_011506	succinate-Coenzyme A ligase, ADP-forming, beta subunit (Sucla2)	-0.21	1.27	2.59	-0.25	0.24	0.95	2.71	2.71	1.64	0.99
AW544915	NM_139308	START domain containing 7 (Stard7)	0.96	2.01	2.26	0.58	0.72	1.22	2.71	2.71	1.04	0.79
AI849373	NM_007808	cytochrome c, somatic (Cycs)	1.01	3.49	4.39	0.63	2.18	3.37	2.71	2.71	1.02	0.98
AI839962	NM_008618	malate dehydrogenase 1, NAD (soluble) (Mdh1)	0.47	2.88	3.66	0.07	1.48	2.75	2.71	2.71	0.91	0.97
AU017220	NM_030153	MAK10 homolog, amino-acid N-acetyltransferase subunit, (S. cerevisiae) (Mak10)	0.05	0.48	1.98	-0.71	-1.12	1.63	2.71	2.71	0.35	0.94
C78231	NM_130884	isocitrate dehydrogenase 3 (NAD+) beta (Idh3b)	-0.16	1.71	3.45	0.04	0.84	1.42	2.7	3.1	2.03	1
AI850983	NM_025384	DnaJ (Hsp40) homolog, subfamily C, member 15 (Dnajc15)	0.5	1.74	2.33	-0.24	0.09	2.02	2.7	2.7	0.31	0.83
AW545340	NM_020520	solute carrier family 25 (mitochondrial carnitine/acylcarnitine translocase), member 20 (Slc25a20)	0.34	1.03	2.19	0.3	0.24	0.32	2.7	2.7	1.87	0.38
AI841585	NM_009370	transforming growth factor, beta receptor I (Tgfbr1)	0.08	-0.36	-0.51	-0.6	-1.42	-1.47	2.7	2.7	0.96	0.98
AI845587	NM_001112796|NM_009753	bicaudal D homolog 1 (Drosophila) (Bicd1)	0.37	1.64	1.94	0.07	0.98	0.2	2.7	2.7	1.74	0.46
AW544505	NM_009230	sterol O-acyltransferase 1 (Soat1)	1	2.47	2.86	0.55	1.11	1.98	2.69	2.69	0.88	0.9
C76308	NM_172745	Tu translation elongation factor, mitochondrial (Tufm)	0.35	1.18	1.34	0.2	-0.01	-0.01	2.69	2.69	1.35	-0.99
AU014847	NM_008491	lipocalin 2 (Lcn2)	1.04	-1.37	-3.11	-0.48	-1.62	-4.03	2.69	2.69	0.92	0.96
AU016832	NM_021497|NM_021496	poliovirus receptor-related 3 (Pvrl3)	-0.22	-0.06	0.4	-0.64	-0.97	-0.95	2.68	2.68	1.35	-0.66
AI843252	NM_009776	serine (or cysteine) peptidase inhibitor, clade G, member 1 (Serping1)	-0.3	-0.26	-0.18	-1.18	-1.01	-1.23	2.68	2.68	1.05	-0.4
AI850555	NM_008416	Jun-B oncogene (Junb)	0.32	-0.17	-0.59	0.11	-1.6	-1.63	2.68	2.68	1.04	0.89
AI848337	NM_025790	thioesterase superfamily member 2 (Them2)	-0.53	1.08	3.23	-0.42	0.31	1.22	2.67	2.89	2.01	1
AW552980	NM_010106	eukaryotic translation elongation factor 1 alpha 1 (Eef1a1)	-0.36	-0.17	-0.57	-0.65	-1.47	-1.65	2.67	2.67	1.08	0.2
AI852985	NM_133706	transmembrane protein 97 (Tmem97)	0.93	1.34	0.85	-0.21	0.37	0.29	2.67	2.67	0.56	0.48
C81595	NM_013895	translocase of inner mitochondrial membrane 13 homolog (yeast) (Timm13)	0.85	1.42	1.41	0.5	-0.06	0.57	2.67	2.67	0.84	-0.42
AW549391	NM_001115010|NM_172714	lin-54 homolog (C. elegans) (Lin54)	0.82	1.75	3.01	0.4	0.88	1.63	2.67	2.67	1.38	1
C79925	NM_007747	cytochrome c oxidase, subunit Va (Cox5a)	0.1	1.39	2.16	-0.04	0.29	0.73	2.67	2.67	1.43	0.97
AI848880	NM_007408	adipose differentiation related protein (Adfp)	0.76	2.9	2.98	0.3	1.36	2.31	2.67	2.67	0.67	0.9
AU015428	NM_176849	arginine and glutamate rich 1 (Arglu1)	0.43	1.43	2.93	0.26	0.48	1.39	2.66	2.66	1.54	0.98
AU024674	NM_026444	citrate synthase (Cs)	0.38	2.2	3.72	0.12	1.35	2.17	2.66	2.66	1.55	1
AW546149	NM_027130	AFG3 (ATPase family gene 3)-like 2 (yeast) (Afg3l2)	0.44	1.26	1.84	0.08	0.21	0.6	2.65	2.65	1.24	0.93
AI837417	NM_029673	inner membrane protein, mitochondrial (Immt)	0.41	1.68	2.72	0.19	0.58	1.39	2.65	2.65	1.33	0.97
AI840350	NM_030109	splicing factor 3b, subunit 2 (Sf3b2)	0.79	2.46	2.53	0.53	0.66	1.94	2.65	2.65	0.59	0.6
AW538569	NM_019758	mitochondrial carrier homolog 2 (C. elegans) (Mtch2)	0.34	1.31	2.44	-0.11	0.49	1.06	2.65	2.65	1.38	1
AW537952	NM_025878	mitochondrial ribosomal protein S18B (Mrps18b)	0.46	1.21	2.07	-0.01	0.03	1.08	2.64	2.64	0.99	0.9
AU016075	NM_207686|NM_207685|NM_010486	ELAV (embryonic lethal, abnormal vision, Drosophila)-like 2 (Hu antigen B) (Elavl2)	0.28	1.47	2.26	0.26	0.23	0.88	2.64	2.64	1.38	0.78
AI847378	NM_001033262	membrane-associated ring finger (C3HC4) 9 (March9)	-0.46	-0.12	-0.36	-0.77	-1.03	-1.77	2.63	2.63	1.41	-0.02
AW550861	NM_001112798|NM_011406	solute carrier family 8 (sodium/calcium exchanger), member 1 (Slc8a1)	-0.56	-0.73	-0.24	-1.75	-1.42	-0.99	2.63	2.63	0.75	0.7
AI840263	NM_025523	NADH dehydrogenase (ubiquinone) 1, subcomplex unknown, 1 (Ndufc1)	0.31	1.15	2.33	0.34	0.03	0.8	2.62	2.68	1.53	0.67
AI851021	NM_011303	dehydrogenase/reductase (SDR family) member 3 (Dhrs3)	0.12	2.46	3.45	0.74	0.83	1.85	2.61	3.85	1.6	0.78
AI843553	NM_022310	heat shock protein 5 (Hspa5)	-0.25	-0.2	1.48	-0.89	-2.07	1.38	2.61	2.61	0.1	0.93
AI846609	NM_007438	aldolase 1, A isoform (Aldoa)	0.21	2.99	3.32	0.13	1.66	2.12	2.61	2.61	1.2	0.99
AU042923	NM_134255	ELOVL family member 5, elongation of long chain fatty acids (yeast) (Elovl5)	0.02	-0.29	-0.16	-0.51	-1.28	-1.25	2.61	2.61	1.09	0.92
AI854256	NM_134189	UDP-N-acetyl-alpha-D-galactosamine:polypeptide N-acetylgalactosaminyltransferase 10 (Galnt10)	0.22	1.56	3.37	0.53	0.27	1.75	2.6	3.22	1.62	0.82
AI840781	NM_181074	leucine rich repeat and Ig domain containing 1 (Lingo1)	0.22	1.91	2.47	0.36	1.06	0.58	2.6	2.88	1.89	0.56
AI851220	NM_025379	cytochrome c oxidase subunit VIIb (Cox7b)	0.26	1.69	2.8	0.39	0.16	1.6	2.6	2.86	1.2	0.73
AI852682	NM_026071	solute carrier family 25 (mitochondrial thiamine pyrophosphate carrier), member 19 (Slc25a19)	0.06	1.75	2.24	0.02	0.66	0.77	2.6	2.6	1.47	1
AI850362	NM_030724	uridine-cytidine kinase 2 (Uck2)	0.24	-0.01	0.08	-0.24	-0.85	-1.2	2.6	2.6	1.28	0.74
AI851616	NM_008810	pyruvate dehydrogenase E1 alpha 1 (Pdha1)	0.23	1.37	2.04	0.02	0.14	0.88	2.6	2.6	1.16	0.86
AI839578	NM_025448	signal sequence receptor, beta (Ssr2)	0.48	-0.12	0.11	-0.44	-0.92	-0.77	2.6	2.6	0.88	1
AW557474	NM_025316	NADH dehydrogenase (ubiquinone) 1 beta subcomplex, 5 (Ndufb5)	0.18	1.44	2.31	0.24	0.21	0.89	2.59	2.71	1.42	0.79
AW553787	NM_026452	coenzyme Q9 homolog (yeast) (Coq9)	0.52	1.75	3.44	0.55	1	1.57	2.59	2.65	1.87	1
AW543672	NM_172748	F-box and leucine-rich repeat protein 19 (Fbxl19)	0.09	1.54	2.88	0.1	0.46	1.36	2.59	2.61	1.52	0.97
AU017699	NM_153547	guanine nucleotide binding protein-like 3 (nucleolar) (Gnl3)	1.31	0.72	1.05	0.37	-0.22	0.34	2.59	2.59	0.71	0.92
AW544521	NM_008633	microtubule-associated protein 4 (Mtap4)	0.41	1.88	2.78	0.41	0.47	1.6	2.59	2.59	1.18	0.82
AI852448	NM_025638	glycerophosphodiester phosphodiesterase domain containing 1 (Gdpd1)	0.05	2.19	1.93	-0.23	0.94	0.88	2.58	2.58	1.05	1
AI852363	NM_001017429	cytochrome c oxidase, subunit XVII assembly protein homolog (yeast) (Cox17)	0.28	1.09	2.32	0.19	0.05	0.87	2.58	2.58	1.45	0.84
AI849325	NM_008323	isocitrate dehydrogenase 3 (NAD+), gamma (Idh3g)	0.48	1.62	3.49	0.45	1.07	1.49	2.58	2.58	2	0.97
AU022427	NM_028803	glucan (1,4-alpha-), branching enzyme 1 (Gbe1)	0.33	1.96	3.02	0.29	1.06	1.38	2.58	2.58	1.64	0.99
AW551457	NM_175136	ring finger protein 122 (Rnf122)	0.08	0.06	0.16	0.04	-1.24	-1.08	2.58	2.58	1.24	-0.22
AW537507	NM_008253	high mobility group box 3 (Hmgb3)	0.42	1.21	1.72	0.14	0.3	0.33	2.58	2.58	1.39	0.97
AI845880	NM_008212	hydroxyacyl-Coenzyme A dehydrogenase (Hadh)	0.11	2.32	3.71	0.48	1.36	1.73	2.57	3.31	1.98	0.99
C81324	NM_029573	isocitrate dehydrogenase 3 (NAD+) alpha (Idh3a)	0.71	2.99	3.74	0.49	1.86	2.52	2.57	2.57	1.22	1
AI841387	NM_145381	lactamase, beta 2 (Lactb2)	-0.12	0.48	1.66	-0.45	-0.26	0.16	2.57	2.57	1.5	1
AU043497	NM_007464	baculoviral IAP repeat-containing 3 (Birc3)	-0.77	-0.28	-0.57	-1.12	-1.45	-1.62	2.57	2.57	1.05	-0.57
AU041152	NM_026091	RIKEN cDNA 1700037H04 gene (1700037H04Rik)	-0.1	1.75	1.05	-0.35	0.29	0.19	2.57	2.57	0.86	0.97
AU018185	NM_001081357	mitogen-activated protein kinase kinase kinase kinase 3 (Map4k3)	-0.48	-0.05	0.36	-1.19	-0.9	-0.65	2.57	2.57	1.01	1
AI840050	NM_019708|NM_001039137	short coiled-coil protein (Scoc)	0.13	1.47	3.32	0.59	0.32	1.45	2.56	3.48	1.87	0.79
AW553604	NM_011671	uncoupling protein 2 (mitochondrial, proton carrier) (Ucp2)	1.07	2.14	2.01	1.33	0.89	0.44	2.56	3.08	1.57	-0.8
C76590	NM_145396	transducin (beta)-like 3 (Tbl3)	1.12	1.03	0.72	0.52	0	-0.21	2.56	2.56	0.93	0.85
AW554748	NM_010380|NM_010393|NM_010394|NM_001001892|NM_010391	histocompatibility 2, D region locus 1 (H2-D1)|histocompatibility 2, Q region locus 5 (H2-Q5)|histocompatibility 2, Q region locus 7 (H2-Q7)|histocompatibility 2, K1, K region (H2-K1)|histocompatibility 2, Q region locus 10 (H2-Q10)	0.3	1.74	1.03	-0.35	-0.35	1.22	2.55	2.93	0.19	0.01
AI847429	NM_025369|NM_177547|NM_133220|NM_001037759|NM_001111297	mitochondrial ribosomal protein S36 (Mrps36)|serum/glucocorticoid regulated kinase 3 (Sgk3)|similar to mitochondrial ribosomal protein S36 (LOC100042811)	-0.17	0.96	1.58	-0.26	-0.11	0.19	2.55	2.55	1.39	0.94
C86078	NM_007498	activating transcription factor 3 (Atf3)	0.01	0.65	1.72	-0.27	-0.68	0.78	2.55	2.55	0.94	0.79
AW536514	NM_019657	hydroxysteroid (17-beta) dehydrogenase 12 (Hsd17b12)	-0.24	1.11	2.21	-0.85	0.23	1.15	2.55	2.55	1.06	1
AI853802	NM_019703	phosphofructokinase, platelet (Pfkp)	-0.18	1.07	2.39	-0.11	0.49	0.36	2.54	2.68	2.03	0.73
AU040949	NM_029272	NADH dehydrogenase (ubiquinone) Fe-S protein 7 (Ndufs7)	0.37	1.81	2.75	0.29	0.83	1.27	2.54	2.54	1.48	1
C76867	NM_024427	tropomyosin 1, alpha (Tpm1)	-0.66	-0.99	-0.92	-2.02	-1.65	-1.44	2.54	2.54	0.52	-0.84
AW537821	NM_007808	cytochrome c, somatic (Cycs)	0.81	2.94	3.71	0.54	1.66	2.72	2.54	2.54	0.99	0.97
AI842311	NM_029735	glutamyl-prolyl-tRNA synthetase (Eprs)	0.57	0.93	1.63	-0.27	-0.05	0.91	2.54	2.54	0.72	0.99
AW611111	NM_007830|NM_001037999	diazepam binding inhibitor (Dbi)	-0.1	1.8	2.42	-0.36	0.72	1.22	2.54	2.54	1.2	1
BE292322	NM_007426	angiopoietin 2 (Angpt2)	0.24	0.9	2.13	0.05	0.1	0.58	2.54	2.54	1.55	0.96
C87907	NM_008618	malate dehydrogenase 1, NAD (soluble) (Mdh1)	0.29	2.71	3.53	-0.03	1.46	2.56	2.54	2.54	0.97	0.98
AW552668	NM_016753	latexin (Lxn)	0.78	-1.42	-2.13	-0.66	-2.22	-2.43	2.54	2.54	0.3	0.99
BE307267	NM_145491	ras homolog gene family, member Q (Rhoq)	0.15	2.17	2.91	0.26	0.94	1.5	2.53	2.75	1.41	0.98
AW553140	NM_180678	glycyl-tRNA synthetase (Gars)	0.08	0.76	1.31	-0.82	-0.59	1.03	2.53	2.53	0.28	0.89
AI853038	NM_007386	aconitase 1 (Aco1)	0.3	2.58	2.42	-0.03	1.39	1.41	2.53	2.53	1.01	1
AU021137	NM_009235	SRY-box containing gene 15 (Sox15)	0.61	-2.62	-2.06	-2.39	-1.39	-2.81	2.52	4.98	0.75	-0.38
C81017	NM_145130	membrane bound O-acyltransferase domain containing 5 (Mboat5)	0.83	1.61	1.89	0.63	0.43	0.75	2.52	2.52	1.14	0.11
AI848416	NM_053163	mitochondrial ribosomal protein L36 (Mrpl36)	0.62	1.32	1.37	0.25	0.13	0.41	2.52	2.52	0.96	0.14
AA407365	NM_007573	complement component 1, q subcomponent binding protein (C1qbp)	1.02	1.83	1.58	0.49	0.51	0.91	2.52	2.52	0.67	0.26
AI840131	NM_144911	RNA polymerase II associated protein 2 (Rpap2)	0.87	1.57	2.55	0.37	0.55	1.55	2.52	2.52	1	0.96
AI839086	NM_026444	citrate synthase (Cs)	0.26	1.72	2.42	0.01	0.55	1.33	2.51	2.51	1.09	0.95
AI840451	NM_008577	solute carrier family 3 (activators of dibasic and neutral amino acid transport), member 2 (Slc3a2)	0.26	0.01	1.27	-0.77	-1.18	0.98	2.51	2.51	0.29	1
BE534574	NM_011400	solute carrier family 2 (facilitated glucose transporter), member 1 (Slc2a1)	1.24	0.68	0.13	1.03	-0.64	-0.85	2.51	2.51	0.98	0.91
AW551149	NM_011106|NM_001039391|NM_001039390	protein kinase inhibitor, gamma (Pkig)	-0.3	0.13	-0.46	-1.19	-0.9	-1.04	2.5	2.5	0.58	0.69
AI848029	NM_008650	methylmalonyl-Coenzyme A mutase (Mut)	0.36	1.46	2.48	-0.11	0.76	1.15	2.5	2.5	1.33	0.98
AW536083	NM_175675	RIKEN cDNA 4930471M23 gene (4930471M23Rik)	2.96	2.29	0.04	1.18	1.42	0.2	2.49	2.81	0.16	0.92
AU020972	NM_001024626	cDNA sequence BC062115 (BC062115)	0.21	1.56	2.89	0.08	0.74	1.35	2.49	2.49	1.54	1
AI854305	NM_172563|NM_008440|NM_001110315	hepatic leukemia factor (Hlf)|kinesin family member 1A (Kif1a)	0.22	1.74	2.39	0.17	0.54	1.15	2.49	2.49	1.24	0.93
AW537296	NM_026759	mitochondrial ribosomal protein L13 (Mrpl13)	0.62	1.15	0.99	0.3	-0.21	0.18	2.49	2.49	0.81	-0.87
AI844846	NM_026172	2,4-dienoyl CoA reductase 1, mitochondrial (Decr1)	-0.04	1.96	3.54	0.09	1.05	1.84	2.48	2.74	1.7	1
AU040269	NM_145614	dihydrolipoamide S-acetyltransferase (E2 component of pyruvate dehydrogenase complex) (Dlat)	0.36	2.81	3.44	0.11	1.84	2.18	2.48	2.48	1.26	1
AW536060	NM_008682	neural precursor cell expressed, developmentally down-regulated gene 1 (Nedd1)	0.42	1.7	2.19	0.16	0.94	0.73	2.48	2.48	1.46	0.86
AI842777	NM_020278	leucine-rich repeat LGI family, member 1 (Lgi1)	0.57	0.73	1.8	-0.28	-0.14	1.04	2.48	2.48	0.76	1
AI854265	NM_175692	RIKEN cDNA A930034L06 gene (A930034L06Rik)	0.46	1.78	2.34	0.4	0.77	0.93	2.48	2.48	1.41	1
AW554381	NM_013494	carboxypeptidase E (Cpe)	-0.41	0.56	2.64	-0.64	0.08	0.87	2.48	2.48	1.77	0.98
AU017191	NM_009370	transforming growth factor, beta receptor I (Tgfbr1)	1.66	-0.76	-0.86	0.23	-1.05	-1.61	2.47	2.47	0.75	0.96
AW545152	NM_144870	NADH dehydrogenase (ubiquinone) Fe-S protein 8 (Ndufs8)	0.21	0.91	2.06	-0.06	-0.07	0.84	2.47	2.47	1.22	0.92
AW539371	NM_026444|NM_027945	citrate synthase (Cs)|citrate synthase like (Csl)	0.59	2.19	3.55	0.26	1.37	2.23	2.47	2.47	1.32	1
AI849451	NM_026669	testis enhanced gene transcript (Tegt)	0.28	0.94	2.35	-0.16	-0.1	1.36	2.47	2.47	0.99	0.96
AI848783	NM_133667	pyruvate dehydrogenase kinase, isoenzyme 2 (Pdk2)	-0.36	1.49	3.35	-0.1	0.61	1.51	2.46	2.98	1.84	1
AW558778	NM_133706	transmembrane protein 97 (Tmem97)	1	1.48	0.75	0.03	0.47	0.27	2.46	2.46	0.48	0.61
C78665	NM_024197	NADH dehydrogenase (ubiquinone) 1 alpha subcomplex 10 (Ndufa10)	0.2	1.72	2.95	0.15	0.85	1.41	2.46	2.46	1.54	1
AW536380	NM_008618	malate dehydrogenase 1, NAD (soluble) (Mdh1)	0.3	2.51	3.35	-0.08	1.41	2.38	2.45	2.45	0.97	0.99
AW543058	NM_172775	plexin B1 (Plxnb1)	0.36	1.08	2.01	0.31	0.09	0.6	2.45	2.45	1.41	0.63
BE283254	NM_010591	Jun oncogene (Jun)	0	2.04	3.92	-0.06	0.9	2.67	2.45	2.45	1.25	0.98
AI842824	NM_001039534	phosphoseryl-tRNA kinase (Pstk)	-0.26	2.2	3.23	0.35	1.35	1.04	2.43	3.65	2.19	0.83
AI841974	NM_026618	coiled-coil domain containing 56 (Ccdc56)	0.01	1.14	3.23	0.52	0.18	1.25	2.43	3.45	1.98	0.78
AU019051	NM_001042675|NM_001042674|NM_019733	RNA binding protein gene with multiple splicing (Rbpms)	0.43	1.56	2.36	0.4	0.42	1.1	2.43	2.43	1.26	0.83
C79855	NM_007381	acyl-Coenzyme A dehydrogenase, long-chain (Acadl)	0	2.02	3.65	0	1.86	1.38	2.43	2.43	2.27	0.76
C78656	NM_010887	NADH dehydrogenase (ubiquinone) Fe-S protein 4 (Ndufs4)	-0.09	1.22	1.9	-0.15	0.07	0.68	2.43	2.43	1.22	0.9
AI838687	NM_130884	isocitrate dehydrogenase 3 (NAD+) beta (Idh3b)	0.01	1.14	2.9	-0.27	0.6	1.29	2.43	2.43	1.61	0.98
AU020256	NM_130450	ELOVL family member 6, elongation of long chain fatty acids (yeast) (Elovl6)	-0.07	-0.97	-1.52	-1.13	-1.8	-2.06	2.43	2.43	0.54	0.99
AA409895	NM_029020	ATP-binding cassette, sub-family B (MDR/TAP), member 8 (Abcb8)	0.05	1.58	2.6	0.04	0.57	1.2	2.42	2.42	1.4	0.99
AI849368	NM_010481	heat shock protein 9 (Hspa9)	0.38	1.24	1.87	0.06	0.02	0.99	2.42	2.42	0.88	0.8
AW541458	NM_024166	coiled-coil-helix-coiled-coil-helix domain containing 2 (Chchd2)	0.69	2.17	2.18	0.48	0.51	1.63	2.42	2.42	0.55	0.52
AW549589	NM_025790	thioesterase superfamily member 2 (Them2)	-0.34	0.65	2.95	-0.49	0.2	1.14	2.41	2.41	1.81	0.99
AI847707	NM_025944	RIKEN cDNA 2810432L12 gene (2810432L12Rik)	0.35	1.59	1.59	0.06	0.65	0.41	2.41	2.41	1.18	0.91
AW543952	NM_001081182	Atpase, class I, type 8B, member 2 (Atp8b2)	-0.44	1.55	2.27	-0.15	0.76	0.37	2.4	2.98	1.9	0.76
AI852092	NM_178702	RIKEN cDNA D930005D10 gene (D930005D10Rik)	-1.17	-1.15	-1.13	-2.3	-1.11	-2.44	2.4	2.48	1.31	-0.1
AI852641	NM_019738	nuclear protein 1 (Nupr1)	-0.25	1.62	2.93	-0.33	0.72	1.51	2.4	2.4	1.42	1
AI853463	NM_026794	differentially expressed in B16F10 1 (Deb1)	0.38	1.69	1.96	0	0.39	1.25	2.39	2.39	0.71	0.84
AI852717	NM_019879	succinate-CoA ligase, GDP-forming, alpha subunit (Suclg1)	0.28	1.14	1.87	0.18	0.2	0.52	2.39	2.39	1.35	0.87
AW554565	NM_007452	peroxiredoxin 3 (Prdx3)	0.64	1.58	2.47	0.3	0.67	1.33	2.39	2.39	1.14	0.98
AW549786	NM_016774	ATP synthase, H+ transporting mitochondrial F1 complex, beta subunit (Atp5b)	0.66	1.6	3.1	0.18	1.04	1.75	2.39	2.39	1.35	0.98
AI852595	NM_012055	asparagine synthetase (Asns)	0.35	0.67	1.6	-0.06	-0.54	0.83	2.39	2.39	0.77	0.82
AI854454	NM_153794	RIKEN cDNA 4933403F05 gene (4933403F05Rik)	0.1	1.04	2.02	-0.06	0.44	0.39	2.39	2.39	1.63	0.81
AI837796	NM_138675	mediator of RNA polymerase II transcription, subunit 9 homolog (yeast) (Med9)	0.02	1.86	1.81	0.17	0.46	0.68	2.38	2.68	1.13	0.89
BE286079	NM_009537	YY1 transcription factor (Yy1)	0.17	1.34	0.86	-0.38	-0.39	0.76	2.38	2.38	0.1	0.1
AU044849	NM_145953	cystathionase (cystathionine gamma-lyase) (Cth)	0.45	1.63	1.47	-0.62	0.26	1.54	2.37	2.51	0.07	0.73
AI837134	NM_024236	quinoid dihydropteridine reductase (Qdpr)	0.35	1.72	2.37	0.28	0.42	1.37	2.37	2.37	1	0.82
AW548955	NM_024427	tropomyosin 1, alpha (Tpm1)	-0.8	-1.43	-1.48	-2.39	-2.03	-1.66	2.37	2.37	0.18	-0.89
AW558429	NM_009811	caspase 6 (Casp6)	-0.41	0.29	0.63	0.32	-0.75	-1.42	2.36	3.82	2.05	-1
AW552111	NM_008212	hydroxyacyl-Coenzyme A dehydrogenase (Hadh)	0.09	2.06	3.28	0.29	1.37	1.41	2.36	2.76	1.87	0.94
AI854844	NM_025823	prenylcysteine oxidase 1 (Pcyox1)	0.09	1.06	1.35	0.07	-0.21	0.28	2.36	2.36	1.07	0.14
AW555806	NM_023627	myo-inositol 1-phosphate synthase A1 (Isyna1)	0.83	0.13	-0.28	0.39	-0.9	-1.16	2.35	2.35	0.88	0.98
AW557671	NM_023281	succinate dehydrogenase complex, subunit A, flavoprotein (Fp) (Sdha)	0.13	1.26	3.33	0.27	0.74	1.37	2.34	2.62	1.96	1
AW555383	NM_023172	NADH dehydrogenase (ubiquinone) 1 beta subcomplex, 9 (Ndufb9)	0.39	1.82	3.26	0.34	0.76	2.03	2.34	2.34	1.23	0.96
AI840349	NM_145975	DEAD (Asp-Glu-Ala-Asp) box polypeptide 46 (Ddx46)	0.74	1.47	1.45	0.5	0.05	0.77	2.34	2.34	0.68	-0.17
AW538199	NM_198616|NM_010235	coiled-coil domain containing 85B (Ccdc85b)|fos-like antigen 1 (Fosl1)	1.65	1.59	0.06	1.62	0.09	-0.75	2.34	2.34	0.81	0.79
AI853409	NM_027324	sideroflexin 1 (Sfxn1)	1.59	1.68	1.31	0.84	0.91	0.49	2.34	2.34	0.82	1
C77000	NM_153547	guanine nucleotide binding protein-like 3 (nucleolar) (Gnl3)	1.28	0.64	1.06	0.55	-0.22	0.31	2.34	2.34	0.75	1
AI851487	NM_029655	sorting nexin 7 (Snx7)	-0.78	-0.98	-0.66	-1.35	-1.61	-1.79	2.33	2.33	1.13	-0.27
AU023771	NM_029573	isocitrate dehydrogenase 3 (NAD+) alpha (Idh3a)	0.44	3.74	4.39	0.73	2.36	3.16	2.32	2.9	1.23	0.98
AI837846	NM_134469	farnesyl diphosphate synthetase (Fdps)	-0.91	-0.4	-0.53	-1.56	-1.23	-1.37	2.32	2.32	0.84	0.98
AU023888	NM_024255	hydroxysteroid dehydrogenase like 2 (Hsdl2)	-0.19	1.87	3.66	-0.33	0.95	2.4	2.32	2.32	1.26	1
AI852824	NM_027275	pentatricopeptide repeat domain 3 (Ptcd3)	0.67	1.42	1.69	0.52	0.49	0.45	2.32	2.32	1.24	-0.94
AU017885	NM_011158	protein kinase, cAMP dependent regulatory, type II beta (Prkar2b)	-0.39	1.81	3.26	-0.22	1.16	1.43	2.31	2.65	1.83	0.97
AW550288	NM_181582	eukaryotic translation initiation factor 5A (Eif5a)	1.39	1.18	0.57	0.48	-0.03	0.38	2.31	2.31	0.19	-0.09
C79324	NM_008810	pyruvate dehydrogenase E1 alpha 1 (Pdha1)	0.22	1.33	2.73	0	0.75	1.22	2.31	2.31	1.51	0.98
BE457814	NM_013736	transcription elongation factor B (SIII), polypeptide 3 (Tceb3)	0.05	1.49	1.99	-0.42	0.56	1.08	2.31	2.31	0.91	1
AW541468	NM_026504	coenzyme Q5 homolog, methyltransferase (yeast) (Coq5)	0.46	1.87	2.76	0.16	1.04	1.58	2.31	2.31	1.18	1
AI842661	NM_001009949	mitochondrial carrier triple repeat 1 (Mcart1)	0.12	1.34	2.16	0.64	0.26	0.42	2.3	3.34	1.74	-0.66
AU019329	NM_009177	ST3 beta-galactoside alpha-2,3-sialyltransferase 1 (St3gal1)	1.28	1.26	1.53	1.65	0.02	0.1	2.3	3.04	1.43	-0.4
C79809	NM_007381	acyl-Coenzyme A dehydrogenase, long-chain (Acadl)	-0.05	2	4.05	0.25	2	1.45	2.3	2.9	2.6	0.67
AI844643	NM_010886	NADH dehydrogenase (ubiquinone) 1 alpha subcomplex, 4 (Ndufa4)	0.31	1.21	2.2	0.48	0.11	0.83	2.3	2.64	1.37	0.51
AI846774	NM_183180	tetraspanin 18 (Tspan18)	-0.08	0.92	1.52	-0.3	0.12	0.24	2.3	2.3	1.28	0.99
AW545125	NM_013895	translocase of inner mitochondrial membrane 13 homolog (yeast) (Timm13)	0.59	1.25	1.29	0.35	-0.03	0.51	2.3	2.3	0.78	-0.18
AI847674	NM_146087	casein kinase 1, alpha 1 (Csnk1a1)	0.32	0.5	0.21	0.09	-0.47	-0.89	2.3	2.3	1.1	0.3
AU040374	NM_013864	N-myc downstream regulated gene 2 (Ndrg2)	0.6	2	1.97	0.79	1.59	-0.1	2.29	2.67	2.07	-0.01
AW552812	NM_025628	cytochrome c oxidase, subunit VIb polypeptide 1 (Cox6b1)	0.13	1.54	2.39	0.28	0.39	1.1	2.29	2.59	1.29	0.86
AI843069	NM_010330	embigin (Emb)	1.18	0.42	-2.06	1.25	-1.32	-2.68	2.29	2.43	0.62	0.89
AW555713	NM_011304	RuvB-like protein 2 (Ruvbl2)	-1.55	-1.39	-1.63	-2.02	-1.71	-3.13	2.29	2.29	1.5	0.88
AA408208	NM_027184	inositol polyphosphate multikinase (Ipmk)	0.67	-0.1	0.09	0.17	-1.09	-0.71	2.29	2.29	0.8	1
C85866	NM_080555	phosphatidic acid phosphatase type 2B (Ppap2b)	0.46	0.86	-0.38	-0.04	-0.34	-0.96	2.28	2.28	0.58	0.8
AW553377	NM_053272	24-dehydrocholesterol reductase (Dhcr24)	-0.27	-0.78	-1.35	-1.17	-1.44	-2.07	2.28	2.28	0.72	0.98
AU021314	NM_019437	riboflavin kinase (Rfk)	0.07	0.39	1.56	-0.34	0	0.08	2.28	2.28	1.48	0.79
AI848685	NM_013899	translocase of inner mitochondrial membrane 10 homolog (yeast) (Timm10)	0.36	1.51	2.44	0.2	0.32	1.51	2.28	2.28	0.93	0.88
AU043985	NM_026310	mitochondrial ribosomal protein L18 (Mrpl18)	0.71	1.64	1.93	0.62	0.82	0.56	2.28	2.28	1.37	0.07
BE531242	NM_011594	tissue inhibitor of metalloproteinase 2 (Timp2)	-0.96	-0.62	-1.12	-1.84	-1.46	-1.68	2.28	2.28	0.56	0.73
AU021476	NM_133232	6-phosphofructo-2-kinase/fructose-2,6-biphosphatase 3 (Pfkfb3)	0.31	2.38	3.92	0.72	1.77	1.85	2.27	3.09	2.07	0.93
AI839563	NM_180678	glycyl-tRNA synthetase (Gars)	-0.09	0.77	1.5	-0.75	-0.55	1.21	2.27	2.27	0.29	0.89
AI848820	NM_025482	tumor protein D52-like 2 (Tpd52l2)	0.23	1.02	1.57	-0.06	-0.04	0.65	2.27	2.27	0.92	0.82
AU040642	NM_009941	cytochrome c oxidase subunit IV isoform 1 (Cox4i1)	0.01	1.72	2.8	0.16	0.59	1.52	2.26	2.56	1.28	0.94
AW987626	NM_016974	D site albumin promoter binding protein (Dbp)	0.18	1.06	3.18	0.24	0.36	1.56	2.26	2.38	1.62	0.98
AU023682	NM_008810	pyruvate dehydrogenase E1 alpha 1 (Pdha1)	-0.11	1.32	2.2	-0.09	0.33	0.91	2.26	2.3	1.29	0.97
AW556609	NM_008323	isocitrate dehydrogenase 3 (NAD+), gamma (Idh3g)	0.53	1.27	2.99	0.54	0.78	1.21	2.26	2.28	1.78	1
AI841364	NM_025927	mitochondrial ribosomal protein L45 (Mrpl45)	0.41	1.33	1.42	-0.09	0.5	0.49	2.26	2.26	0.93	1
AW536916	NM_007451|NM_001081233	solute carrier family 25 (mitochondrial carrier, adenine nucleotide translocator), member 5 (Slc25a5)|predicted gene, EG433923 (EG433923)	1.26	2.5	3.31	0.72	1.88	2.21	2.26	2.26	1.1	0.98
AI853789	NM_153516	BCL2-like 13 (apoptosis facilitator) (Bcl2l13)	0.27	2.1	2.23	0.38	1.1	0.87	2.25	2.47	1.36	0.93
C86052	NM_009922	calponin 1 (Cnn1)	0.13	0.86	1.84	-0.17	-0.02	0.77	2.25	2.25	1.07	0.96
AW538444	NM_024174	mitochondrial ribosomal protein S23 (Mrps23)	0.45	1.05	1.66	0.27	0.04	0.6	2.25	2.25	1.06	0.59
AI847216	NM_007748	cytochrome c oxidase, subunit VI a, polypeptide 1 (Cox6a1)	0.43	1.3	2.46	0.24	0.44	1.26	2.25	2.25	1.2	0.97
AI844017	NM_009658|NM_146001	aldo-keto reductase family 1, member B3 (aldose reductase) (Akr1b3)|huntingtin interacting protein 1 (Hip1)	0.15	0.85	1.88	-0.22	-0.16	1.01	2.25	2.25	0.87	0.93
AI843250	NM_009178	ST3 beta-galactoside alpha-2,3-sialyltransferase 4 (St3gal4)	-0.27	0.07	0.12	-0.61	-0.81	-0.91	2.25	2.25	1.03	-0.98
AI854811	NM_138747	nucleolar protein 1 (Nol1)	0.97	1.28	0.72	0.5	0.11	0.12	2.24	2.24	0.6	-0.08
AW548769	NM_028817|NM_001033606	acyl-CoA synthetase long-chain family member 3 (Acsl3)	-0.07	-0.61	0.84	-0.46	-0.77	-0.85	2.24	2.24	1.69	-0.34
AW549182	NM_028041	DEAD (Asp-Glu-Ala-Asp) box polypeptide 54 (Ddx54)	0.05	-0.73	-0.77	-0.89	-1.62	-1.18	2.24	2.24	0.41	0.77
AI846670	NM_020610	nuclear receptor interacting protein 3 (Nrip3)	-0.54	-0.41	-0.49	-1.3	-1.1	-1.28	2.24	2.24	0.79	0.96
AW741846	NM_013634|NM_001080118	mediator complex subunit 1 (Med1)	0.64	-0.8	-1.3	-0.26	-1.05	-2.39	2.24	2.24	1.09	0.91
AI839176	NM_008131	glutamate-ammonia ligase (glutamine synthetase) (Glul)	0.16	1.05	3.05	0.46	0.27	1.3	2.23	2.83	1.75	0.89
AA272458	NM_011700	villin-like (Vill)	0.07	0.81	3.28	0.21	0.34	1.38	2.23	2.51	1.9	0.99
AA407369	NM_001030274	NADH dehydrogenase (ubiquinone) Fe-S protein 5 (Ndufs5)	0.12	1.45	2.13	0.17	0.23	1.07	2.23	2.33	1.06	0.8
AW536420	NM_008826	phosphofructokinase, liver, B-type (Pfkl)	0.48	1.44	2.44	0.53	1.03	0.57	2.23	2.33	1.87	0.06
AW536773	NM_026631	nucleolar protein family A, member 2 (Nola2)	1.4	1.62	0.71	0.77	0.15	0.58	2.23	2.23	0.13	-0.44
AI843102	NM_023732	ATP-binding cassette, sub-family B (MDR/TAP), member 6 (Abcb6)	0.65	1.45	1.94	0.42	0.72	0.67	2.23	2.23	1.27	0.86
AU019655	NM_023409	Niemann Pick type C2 (Npc2)	-0.17	1.36	1.37	-0.29	0	0.62	2.23	2.23	0.75	0.75
AI851709	NM_134255	ELOVL family member 5, elongation of long chain fatty acids (yeast) (Elovl5)	0.21	-0.05	-0.17	-0.35	-0.9	-0.99	2.23	2.23	0.82	0.98
AI851603	NM_010885	NADH dehydrogenase (ubiquinone) 1 alpha subcomplex, 2 (Ndufa2)	0.32	1.11	1.4	0.07	-0.22	0.75	2.23	2.23	0.65	0.47
AI848414	NM_013896|NM_001024854|NM_001024853	translocase of inner mitochondrial membrane 9 homolog (yeast) (Timm9)	0.97	1.84	1.89	0.52	0.64	1.31	2.23	2.23	0.58	0.65
C80029	NM_026159	retinol saturase (all trans retinol 13,14 reductase) (Retsat)	0.41	2.38	3.35	0.85	1.05	2.02	2.22	3.1	1.33	0.85
AI848344	NM_026504	coenzyme Q5 homolog, methyltransferase (yeast) (Coq5)	0.02	1.66	2.32	0.15	0.65	0.98	2.22	2.48	1.34	0.99
AW543740	NM_011592	translocase of inner mitochondrial membrane 44 (Timm44)	0.26	1.39	2.13	0.25	0.62	0.69	2.22	2.22	1.44	0.97
AI852199	NM_019835	UDP-Gal:betaGlcNAc beta 1,4-galactosyltransferase, polypeptide 5 (B4galt5)	0.56	-0.04	-0.69	-0.12	-1.11	-1.16	2.22	2.22	0.47	0.88
AI851610	NM_019580	glycerophosphodiester phosphodiesterase 1 (Gde1)	0.07	1.51	2.69	0.32	0.25	1.49	2.21	2.71	1.2	0.81
AA408946	NM_010274	glycerol phosphate dehydrogenase 2, mitochondrial (Gpd2)	-0.62	-0.11	1.04	-0.79	-0.78	-0.33	2.21	2.21	1.37	0.96
AI854636	NM_007913	early growth response 1 (Egr1)	-0.1	-0.24	-1.32	-0.84	-1.56	-1.47	2.21	2.21	0.15	0.49
AI852144	NM_021524	nicotinamide phosphoribosyltransferase (Nampt)	0.56	2.18	1.4	0.08	1.14	0.71	2.21	2.21	0.69	1
AU042293	NM_001017959	lysosomal-associated membrane protein 2 (Lamp2)	0.02	1.38	2.95	0.47	0.15	1.53	2.2	3.1	1.42	0.76
AW538393	NM_029103	arginine-rich, mutated in early stage tumors (Armet)	0.36	-0.32	1.09	-0.74	-1.81	1.48	2.2	2.98	0.39	0.98
AI842840	NM_001110240|NM_172426	solute carrier family 24 (sodium/potassium/calcium exchanger), member 2 (Slc24a2)	-0.22	1.86	1.83	0.01	0.48	0.78	2.2	2.66	1.05	0.92
AW536144	NM_153680	sorting nexin 17 (Snx17)	1.24	1.69	1.42	0.29	0.72	1.14	2.2	2.2	0.28	0.4
AI838742	NM_018888	ubiquinol-cytochrome c reductase complex chaperone, CBP3 homolog (yeast) (Uqcc)	0.25	1.18	1.98	0.17	0.38	0.66	2.2	2.2	1.32	0.99
AI850286	NM_028177	NADH dehydrogenase (ubiquinone) 1, alpha/beta subcomplex, 1 (Ndufab1)	0.43	1.52	2.5	0.42	0.62	1.21	2.2	2.2	1.29	0.95
AU018386	NM_010191	farnesyl diphosphate farnesyl transferase 1 (Fdft1)	-0.57	-0.11	-0.49	-1.29	-1.07	-1.01	2.2	2.2	0.52	0.46
AI852341	NM_021567	poly (rC) binding protein 4 (Pcbp4)	0.12	0.46	1.39	-1.06	-0.33	1.16	2.2	2.2	0.23	1
AI846576	NM_025597	NADH dehydrogenase (ubiquinone) 1 beta subcomplex 3 (Ndufb3)	0.1	1.4	2.35	0.28	0.38	1	2.19	2.55	1.35	0.88
AI854691	NM_133987	solute carrier family 6 (neurotransmitter transporter, creatine), member 8 (Slc6a8)	0.28	1.32	1.85	0.34	-0.16	1.08	2.19	2.31	0.77	0.43
AI837594	NM_009725	ATP synthase, H+ transporting, mitochondrial F0 complex, subunit b, isoform 1 (Atp5f1)	0.33	1.67	2.48	0.19	0.67	1.43	2.19	2.19	1.05	0.96
C77675	NM_172704	DnaJ (Hsp40) homolog, subfamily C, member 11 (Dnajc11)	0.34	1.36	1.2	0.19	0.23	0.29	2.19	2.19	0.91	0.71
AU046091	NM_138587	DNA segment, Chr 6, Wayne State University 176, expressed (D6Wsu176e)	-0.41	-1.25	-1.34	-0.85	-1.86	-2.48	2.19	2.19	1.14	0.96
AW542916	NM_023735	ARP3 actin-related protein 3 homolog (yeast) (Actr3)	-0.32	-0.23	0.6	-0.84	-0.8	-0.5	2.19	2.19	1.1	1
AU016482	NM_007917	eukaryotic translation initiation factor 4E (Eif4e)	0.08	0.86	3.32	0.22	0.24	1.62	2.18	2.46	1.7	0.98
AW536811	NM_016750	H2A histone family, member Z (H2afz)	1.54	1.03	0.36	0.86	0.02	-0.13	2.18	2.18	0.49	0.9
AI850788	NM_029565	transmembrane protein 59 (Tmem59)	-0.01	-0.26	-0.24	-0.76	-0.9	-1.03	2.18	2.18	0.79	0.84
AI839758	NM_144828	protein phosphatase 1, regulatory (inhibitor) subunit 1B (Ppp1r1b)	0.36	1.26	1.57	0.01	0.58	0.42	2.18	2.18	1.15	0.87
AI839592	NM_023625	RIKEN cDNA 1300012G16 gene (1300012G16Rik)	0.57	1.49	1.52	0.3	0.71	0.39	2.18	2.18	1.13	0.65
AW544358	NM_029572	thioredoxin domain containing 4 (endoplasmic reticulum) (Txndc4)	0.66	1.69	2.04	0.68	0.74	0.8	2.17	2.21	1.24	0.96
BE292164	NM_054070	AFG3 (ATPase family gene 3)-like 1 (yeast) (Afg3l1)	0.29	1.23	2.05	-0.03	0.42	1.01	2.17	2.17	1.04	0.99
BE531888	NM_010730	annexin A1 (Anxa1)	0.7	-0.51	-1.36	0.16	-1.61	-1.89	2.17	2.17	0.53	0.96
AI843466	NM_030685	DNA segment, Chr 3, University of California at Los Angeles 1 (D3Ucla1)	1	1	1.13	-0.01	0.24	0.73	2.17	2.17	0.4	0.94
AU018430	NM_001033636|NM_029525	DEP domain containing 2 (Depdc2)	-0.24	0.69	3.07	0.04	-0.19	1.51	2.16	2.72	1.56	0.92
AW536656	NM_007383	acyl-Coenzyme A dehydrogenase, short chain (Acads)	-0.16	1.87	3.26	0.02	1.09	1.7	2.16	2.52	1.56	1
AU022533	NM_026844	RIKEN cDNA 2310061C15 gene (2310061C15Rik)	0.99	1.45	1.63	1.06	0.71	0.14	2.16	2.3	1.49	-0.93
AU019946	NM_130884	isocitrate dehydrogenase 3 (NAD+) beta (Idh3b)	0.29	1.34	2.5	0.01	0.7	1.26	2.16	2.16	1.24	1
BE304310	NM_021303	nucleolar complex associated 2 homolog (S. cerevisiae) (Noc2l)	0.42	2.36	3.63	0.39	1.6	2.26	2.16	2.16	1.37	1
AA408137	NM_025343	required for meiotic nuclear division 1 homolog (S. cerevisiae) (Rmnd1)	1.2	1.28	1.21	0.49	0.65	0.39	2.16	2.16	0.82	0.87
C86376	NM_028126	RIKEN cDNA 2610019A05 gene (2610019A05Rik)	-0.16	1.21	3.05	-0.03	0.39	1.59	2.15	2.41	1.46	0.98
AI847493	NM_016897	translocase of inner mitochondrial membrane 23 homolog (yeast) (Timm23)	0.67	1.47	2.28	0.48	0.61	1.18	2.15	2.15	1.1	0.94
AI852007	NM_010022	dihydrolipoamide branched chain transacylase E2 (Dbt)	0.3	1.89	2.84	0.12	1.18	1.58	2.15	2.15	1.26	0.99
AW546700	NM_179203	ATPase family, AAA domain containing 3A (Atad3a)	0.82	1.35	1.73	0.41	0.44	0.9	2.15	2.15	0.83	0.85
AW539759	NM_001109748|NM_016871	translocase of outer mitochondrial membrane 40 homolog (yeast) (Tomm40)	0.38	1.57	1.72	0.21	0.51	0.8	2.15	2.15	0.92	0.92
AU016233	NM_025675	ATP binding domain 4 (Atpbd4)	0.52	1.43	1.44	-0.04	0.58	0.7	2.15	2.15	0.74	0.99
AI850282	NM_026688	NADH dehydrogenase (ubiquinone) Fe-S protein 3 (Ndufs3)	0.21	1.12	2.47	0.18	0.41	1.07	2.14	2.14	1.4	0.99
AW555173	NM_025570	mitochondrial ribosomal protein L20 (Mrpl20)	0.71	1.59	2.29	0.35	0.68	1.42	2.14	2.14	0.87	0.96
AW544513	NM_001081394	RIKEN cDNA 0610007L01 gene (0610007L01Rik)	-0.27	1.48	2.29	-0.54	-0.19	2.09	2.14	2.14	0.2	0.82
AI839261	NM_026542	solute carrier family 25, member 39 (Slc25a39)	0.48	1.71	2.52	0.46	0.6	1.52	2.13	2.13	1	0.87
AI841340	NM_025321	succinate dehydrogenase complex, subunit C, integral membrane protein (Sdhc)	0.04	0.99	2.1	0	0.42	0.58	2.13	2.13	1.52	0.96
AU019576	NM_130450	ELOVL family member 6, elongation of long chain fatty acids (yeast) (Elovl6)	0.07	-1.39	-1.87	-1.2	-1.99	-2.13	2.13	2.13	0.26	1
AI838867	NM_008618	malate dehydrogenase 1, NAD (soluble) (Mdh1)	0.42	2.52	2.99	0.31	1.18	2.31	2.13	2.13	0.68	0.91
AW555050	NM_177600	coiled-coil domain containing 73 (Ccdc73)	0.19	1.26	2.54	0.11	0.59	1.16	2.13	2.13	1.38	1
AI849004	NM_009569	zinc finger protein, multitype 1 (Zfpm1)	-0.52	0.04	-0.06	-0.94	-0.71	-1.02	2.13	2.13	0.96	0.43
AI840024	NM_007470	apolipoprotein D (Apod)	0.57	2.09	-0.03	-0.52	0.12	0.91	2.12	4	0.94	-0.33
AI843656	NM_011103	protein kinase C, delta (Prkcd)	-0.12	0.9	2.98	0.23	0.06	1.35	2.12	2.82	1.63	0.9
AW552866	NM_028388	NADH dehydrogenase (ubiquinone) flavoprotein 2 (Ndufv2)	0.37	1.58	2.71	0.5	0.71	1.33	2.12	2.38	1.38	0.96
AU022549	NM_007904	endothelin receptor type B (Ednrb)	0.22	0.73	2.65	0.32	0.07	1.09	2.12	2.32	1.56	0.91
AW536456	NM_023374	succinate dehydrogenase complex, subunit B, iron sulfur (Ip) (Sdhb)	0.16	1.57	2.63	0.14	0.53	1.57	2.12	2.12	1.06	0.94
AI842153	NM_134096	expressed sequence AW049604 (AW049604)	0.42	0.77	2.87	0.29	0.19	1.46	2.12	2.12	1.41	0.98
AW554060	NM_028132	phosphoglucomutase 2 (Pgm2)	-0.09	2.35	3.27	0.43	1.22	1.77	2.11	3.15	1.5	0.99
AU014850	NM_173001	jumonji domain containing 1A (Jmjd1a)	-0.29	1.28	1.28	0.06	0.38	-0.28	2.11	2.81	1.56	-0.02
AU019742	NM_177266	G elongation factor, mitochondrial 2 (Gfm2)	0.28	1.58	1.53	0.3	0.51	0.47	2.11	2.15	1.06	0.99
AI848681	NM_027439	ATPase, H+ transporting, lysosomal accessory protein 2 (Atp6ap2)	-0.16	0.61	0.21	-0.75	-0.38	-0.32	2.11	2.11	0.53	0.78
AW552070	NM_011502|NM_001025307	syntaxin 3 (Stx3)	0.36	1.41	1.88	0.15	0.44	0.95	2.11	2.11	0.93	0.93
AI839571	NM_001024927|NM_001081641	PITPNM family member 3 (Pitpnm3)	0.53	1.61	1.64	0.32	0.7	0.65	2.11	2.11	0.99	0.99
AU018997	NM_016673	ciliary neurotrophic factor receptor (Cntfr)	-0.25	0.11	1.57	-0.04	-0.36	-0.27	2.1	2.52	1.84	-0.42
AW552998	NM_026309	LSM3 homolog, U6 small nuclear RNA associated (S. cerevisiae) (Lsm3)	0.36	2.27	2.84	0.5	1.37	1.5	2.1	2.38	1.34	0.99
AI843635	NM_021344	tescalcin (Tesc)	-0.33	-0.39	1.57	-0.99	-1.87	1.61	2.1	2.18	0.04	0.98
AW558167	NM_027360	RIKEN cDNA 2010107E04 gene (2010107E04Rik)	0.28	1.35	1.75	0.16	0.28	0.84	2.1	2.1	0.91	0.82
AI846797	NM_016963	tropomodulin 3 (Tmod3)	-0.09	-0.12	-0.35	-0.74	-0.9	-1.02	2.1	2.1	0.67	0.88
AI851555	NM_023735	ARP3 actin-related protein 3 homolog (yeast) (Actr3)	-0.15	0.13	0.46	-0.72	-1.03	0.09	2.1	2.1	0.37	0.73
AI848359	NM_026695	electron transferring flavoprotein, beta polypeptide (Etfb)	0.46	2.2	2.42	0.29	1.25	1.44	2.1	2.1	0.98	1
AW552411	NM_016772	enoyl coenzyme A hydratase 1, peroxisomal (Ech1)	-0.17	1.68	3.53	0.78	1.13	1.04	2.09	3.99	2.49	0.72
AW554444	NM_138601	DNA segment, Chr 10, Johns Hopkins University 81 expressed (D10Jhu81e)	0.17	1.06	2.34	0.37	0.47	0.64	2.09	2.49	1.7	1
AU021400	NM_026572	glycine cleavage system protein H (aminomethyl carrier) (Gcsh)	0.36	1.28	1.62	0.04	0.3	0.83	2.09	2.09	0.79	0.9
AI844626	NM_025961	glycine amidinotransferase (L-arginine:glycine amidinotransferase) (Gatm)	0.37	0.89	1.99	0.26	-0.01	0.91	2.09	2.09	1.08	0.82
AW541485	NM_010700	low density lipoprotein receptor (Ldlr)	-0.38	0.12	0.7	-0.89	-0.9	0.14	2.09	2.09	0.56	0.88
C77855	NM_021446	RIKEN cDNA 0610007P14 gene (0610007P14Rik)	0.02	-0.57	-0.77	-0.92	-1.21	-1.28	2.09	2.09	0.51	1
AW553303	NM_026703	NADH dehydrogenase (ubiquinone) 1 alpha subcomplex, 8 (Ndufa8)	0.51	1.67	2.07	0.58	0.67	0.92	2.08	2.22	1.15	0.86
AI850017	NM_025558	cytochrome b5 type B (Cyb5b)	0.33	1.48	1.2	0.14	0.3	0.49	2.08	2.08	0.71	0.69
AW549206	NM_001099675	RIKEN cDNA 1110019J04 gene (1110019J04Rik)	0.26	1.27	1.91	0.22	0.15	0.99	2.08	2.08	0.92	0.75
AI847861	NM_008927|NM_023138	mitogen-activated protein kinase kinase 1 (Map2k1)|mitogen-activated protein kinase kinase 2 (Map2k2)	0.16	0.8	1.89	-0.01	0.12	0.66	2.08	2.08	1.23	0.98
BE380272	NM_010554	interleukin 1 alpha (Il1a)	1.55	1.76	1.48	0.91	0.96	0.84	2.08	2.08	0.64	0.93
AU019232	NM_207625|NM_019477|NM_001033600	acyl-CoA synthetase long-chain family member 4 (Acsl4)	1.23	-0.28	0.05	0.51	-0.99	-0.6	2.08	2.08	0.65	1
AI843695	NM_028123	solute carrier family 37 (glycerol-3-phosphate transporter), member 3 (Slc37a3)	0.22	0.78	3.03	0.28	0.2	1.48	2.07	2.19	1.55	0.97
AW544829	NM_025369|NM_001111297|NM_177547|NM_133220|NM_001037759	mitochondrial ribosomal protein S36 (Mrps36)|similar to mitochondrial ribosomal protein S36 (LOC100042811)|serum/glucocorticoid regulated kinase 3 (Sgk3)	-0.06	0.74	1.66	-0.05	0	0.32	2.07	2.09	1.34	0.94
AI837903	NM_025551	NADH dehydrogenase (ubiquinone) 1 alpha subcomplex, 12 (Ndufa12)	0.83	1.3	2.2	0.65	0.45	1.16	2.07	2.07	1.04	0.81
AI848370	NM_172609	translocase of outer mitochondrial membrane 22 homolog (yeast) (Tomm22)	0.48	1.41	1.27	0.31	0.27	0.51	2.07	2.07	0.76	0.23
AI848190	NM_024220	NADH dehydrogenase (ubiquinone) 1, subcomplex unknown, 2 (Ndufc2)	0.21	1.75	2.7	0.16	0.86	1.57	2.07	2.07	1.13	0.99
AI847162	NM_023627	myo-inositol 1-phosphate synthase A1 (Isyna1)	0.75	0.28	-0.83	0.68	-1.02	-1.53	2.07	2.07	0.7	0.86
AW544204	NM_009840	chaperonin subunit 8 (theta) (Cct8)	1.42	0.71	0.33	0.43	-0.15	0.12	2.06	2.06	0.21	0.67
AI847212	NM_029519	RAS related protein 2a (Rap2a)	0.12	1.1	1.62	-0.19	0.22	0.75	2.06	2.06	0.87	0.97
AW556185	NM_013720	MAX gene associated (Mga)	0.01	0.52	1.66	0.58	-0.26	-0.18	2.05	3.19	1.84	-0.68
AI836978	NM_020483	SAP30 binding protein (Sap30bp)	0.29	0.88	2.8	0.33	0.12	1.47	2.05	2.13	1.33	0.93
AI837302	NM_026310	mitochondrial ribosomal protein L18 (Mrpl18)	0.64	1.48	1.78	0.58	0.73	0.54	2.05	2.05	1.24	0.07
AI848417	NM_019758	mitochondrial carrier homolog 2 (C. elegans) (Mtch2)	0.33	0.99	2.22	-0.04	0.43	1.1	2.05	2.05	1.12	1
AW543941	NM_009303|NM_207708	synaptogyrin 1 (Syngr1)	-0.25	1.55	2.57	-0.41	-0.06	2.29	2.05	2.05	0.28	0.85
AI839528	NM_026035	mitochondrial ribosomal protein L55 (Mrpl55)	0.53	1.25	1.48	0.38	0.19	0.64	2.05	2.05	0.84	0.32
AI846354	NM_175236	alcohol dehydrogenase, iron containing, 1 (Adhfe1)	0.03	1.41	3.1	0.38	0.5	1.62	2.04	2.74	1.48	0.93
C76452	NM_130450	ELOVL family member 6, elongation of long chain fatty acids (yeast) (Elovl6)	-0.09	-1.44	-1.51	-1.07	-1.84	-2.17	2.04	2.04	0.66	0.97
AW539808	NM_178618|NM_001033227	RIKEN cDNA 2310040C09 gene (2310040C09Rik)|solute carrier family 5 (sodium/glucose cotransporter), member 10 (Slc5a10)	0.28	0.72	1.59	0	0.01	0.54	2.04	2.04	1.05	0.95
AW547382	NM_009945	cytochrome c oxidase, subunit VIIa 2 (Cox7a2)	0.34	1.34	2.05	0.04	0.27	1.38	2.04	2.04	0.67	0.9
AI839047	NM_023229	Fas-activated serine/threonine kinase (Fastk)	0.34	0.85	1.43	-0.16	0.13	0.61	2.04	2.04	0.82	0.99
C86882	NM_019445	formin 2 (Fmn2)	-0.24	0.43	3.06	-0.03	0.16	1.09	2.03	2.45	1.97	1
AU015812	NM_172150	intraflagellar transport 52 homolog (Chlamydomonas) (Ift52)	-0.55	0.35	2.82	-0.92	0.15	1.36	2.03	2.03	1.46	0.97
AW544699	NM_178599	COMM domain containing 8 (Commd8)	-0.63	1.19	1.18	-0.76	0.44	0.03	2.03	2.03	1.15	0.94
AU044044	NM_019580	glycerophosphodiester phosphodiesterase 1 (Gde1)	0.27	1.26	1.26	-0.05	0.45	0.36	2.03	2.03	0.9	0.99
AA271781	NM_011055	phosphodiesterase 3B, cGMP-inhibited (Pde3b)	0.72	2.21	2.55	0.83	1.41	1.22	2.02	2.24	1.33	0.88
AW537190	NM_026498	mitochondrial ribosomal protein S11 (Mrps11)	0.37	1.21	0.94	0.34	-0.09	0.25	2.02	2.02	0.69	-0.86
AI846584	NM_011991	COP9 (constitutive photomorphogenic) homolog, subunit 3 (Arabidopsis thaliana) (Cops3)	0.64	1.42	1.23	0.27	0.35	0.65	2.02	2.02	0.58	0.47
AW555938	NM_181401	transmembrane protein 64 (Tmem64)	-0.73	0.45	0.25	-0.85	-0.43	-0.77	2.02	2.02	1.02	0.76
C86743	NM_008720	Niemann Pick type C1 (Npc1)	0.34	0.86	2.68	0.24	0.08	1.54	2.02	2.02	1.14	0.95
AU041750	NM_020260	Cdc42 GTPase-activating protein (Cdgap)	0.23	1.1	2.01	0.16	0.3	0.86	2.02	2.02	1.15	0.95
AI837689	NM_027204	mitochondrial ribosomal protein L12 (Mrpl12)	0.69	1.91	2.24	0.43	0.91	1.48	2.02	2.02	0.76	0.93
AI842097	NM_133741	SNF related kinase (Snrk)	-0.09	1.32	2.08	-0.25	0.88	0.66	2.02	2.02	1.42	0.86
AW547462	NM_178162	HIV-1 Rev binding protein-like (Hrbl)	0.08	1.18	2.75	0.39	0.34	1.27	2.01	2.63	1.48	0.89
AW558305	NM_016895	adenylate kinase 2 (Ak2)	0.92	2.46	2.39	0.54	1.48	1.74	2.01	2.01	0.65	0.97
AU015049	NM_181404	KN motif and ankyrin repeat domains 1 (Kank1)	-0.28	1.13	0.8	-0.77	0.43	-0.02	2.01	2.01	0.82	0.99
AW554098	NM_011695	voltage-dependent anion channel 2 (Vdac2)	0.08	0.99	1.79	-0.24	0.41	0.68	2.01	2.01	1.11	0.98
AW536262	NM_001085440	Smith-Magenis syndrome chromosome region, candidate 8 homolog (human) (Smcr8)	0.88	1.5	1.35	0.24	0.74	0.74	2.01	2.01	0.61	0.97
C88200	NM_010888	NADH dehydrogenase (ubiquinone) Fe-S protein 6 (Ndufs6)	0.36	0.91	1.96	0.23	0.05	0.94	2.01	2.01	1.02	0.86
AI845501	NM_017407	sperm associated antigen 5 (Spag5)	0.76	1.48	2.61	0.31	1.01	1.52	2.01	2.01	1.09	0.98
AW538075	NM_007991	fibrillarin (Fbl)	0.11	1.29	1.12	-0.02	0.09	0.44	2.01	2.01	0.68	0.58
AI848274	NM_007996	ferredoxin 1 (Fdx1)	0.62	2.12	2.32	1.16	0.94	0.96	2	3.08	1.36	-0.98
AI847909	NM_026992	DPH4 homolog (JJJ3, S. cerevisiae) (Dph4)	-0.06	1.21	3.12	0.41	0.25	1.61	2	2.94	1.51	0.87
AI842452	NM_146066	G1 to S phase transition 1 (Gspt1)	0.21	1.44	2.39	0.3	0.33	1.41	2	2.18	0.98	0.84
AW550689	NM_008155	glucose phosphate isomerase 1 (Gpi1)	0.29	1.68	2.75	0.25	1.07	1.4	2	2	1.35	0.99
AI853724	NM_023844	junction adhesion molecule 2 (Jam2)	-0.56	-0.64	-0.34	-1.19	-1.1	-1.25	2	2	0.91	-0.93
AI846851	NM_134469	farnesyl diphosphate synthetase (Fdps)	-0.38	-0.56	-0.06	-1	-0.94	-1.06	2	2	1	-0.99
AI849063	NM_009366|NM_207652	TSC22 domain family, member 1 (Tsc22d1)	0	1.11	3.12	0.42	0	1.82	1.99	2.83	1.3	0.84
AI853855	NM_026703	NADH dehydrogenase (ubiquinone) 1 alpha subcomplex, 8 (Ndufa8)	0.5	1.63	1.93	0.59	0.65	0.83	1.99	2.17	1.1	0.82
AI853616	NM_027275	pentatricopeptide repeat domain 3 (Ptcd3)	0.69	1.48	1.84	0.75	0.65	0.62	1.99	2.11	1.22	-1
C86592	NM_144903	aldolase 2, B isoform (Aldob)	0.45	1.6	1.84	0.44	1.15	0.31	1.99	1.99	1.53	0.22
AW544883	NM_011706	transient receptor potential cation channel, subfamily V, member 2 (Trpv2)	0.13	1.03	1.86	0.13	0.12	0.78	1.99	1.99	1.08	0.85
AI849281	NM_007743	collagen, type I, alpha 2 (Col1a2)	-0.63	-0.1	-0.11	-0.9	-0.8	-1.12	1.98	1.98	1.01	-0.2
AW553859	NM_008348	interleukin 10 receptor, alpha (Il10ra)	0.16	1.25	2.3	0.12	0.69	0.92	1.98	1.98	1.38	0.97
C85735	NM_016895|NM_001033966	adenylate kinase 2 (Ak2)	1.1	2.46	2.78	0.87	1.49	2	1.98	1.98	0.78	0.96
AI841363	NM_018804	synaptotagmin XI (Syt11)	-0.27	0.01	0.15	-0.72	-0.67	-0.7	1.98	1.98	0.85	0.56
AU015629	NM_027664	RIKEN cDNA 4933426K21 gene (4933426K21Rik)	-1	-0.66	-0.08	-1.26	-1.47	-0.99	1.98	1.98	0.91	0.68
AI848852	NM_001042673|NM_007985	Fanconi anemia, complementation group C (Fancc)	-0.23	0.01	0.09	-0.72	-0.56	-0.83	1.98	1.98	0.92	-0.14
AI847694	NM_021921	mitogen-activated protein kinase 8 interacting protein 2 (Mapk8ip2)	0.31	1.46	1.4	0.18	0.55	0.46	1.98	1.98	0.94	0.98
AW538773	NM_026542	solute carrier family 25, member 39 (Slc25a39)	0.74	1.58	2.41	0.59	0.66	1.5	1.98	1.98	0.91	0.9
C76182	NM_011495	polo-like kinase 4 (Drosophila) (Plk4)	-0.21	-0.57	-0.48	-0.98	-1.12	-1.13	1.97	1.97	0.65	0.95
BE376284	NM_011480	sterol regulatory element binding transcription factor 1 (Srebf1)	0.57	1.61	2.68	0.29	1.04	1.56	1.97	1.97	1.12	0.99
AU021534	NM_007999	flap structure specific endonuclease 1 (Fen1)	0.64	1.51	3.18	0.56	0.52	2.28	1.97	1.97	0.9	0.93
AI837706	NM_009388	transketolase (Tkt)	0.39	1.14	1.77	0.18	0.31	0.84	1.97	1.97	0.93	0.93
AW558177	NM_025336	coiled-coil-helix-coiled-coil-helix domain containing 3 (Chchd3)	0.3	1.78	2.8	0.13	1.14	1.64	1.97	1.97	1.16	1
AI839756	NM_019913	thioredoxin 2 (Txn2)	0.73	1.44	1.88	0.47	0.47	1.14	1.97	1.97	0.74	0.79
AU021648	NM_011212	protein tyrosine phosphatase, receptor type, E (Ptpre)	0.16	-1.88	-1.49	-2.08	-1.27	-1.82	1.96	3.18	0.33	-0.85
C76167	NM_009941	cytochrome c oxidase subunit IV isoform 1 (Cox4i1)	-0.01	1.8	2.69	0.33	0.53	1.66	1.96	2.64	1.03	0.84
AU018089	NM_011858	odd Oz/ten-m homolog 4 (Drosophila) (Odz4)	0.03	1.16	2.57	0.04	0.6	1.16	1.96	1.98	1.41	1
AI842889	NM_033617	ATPase, H+ transporting, lysosomal V0 subunit B (Atp6v0b)	-0.05	0.28	1.6	-0.63	-0.2	0.7	1.96	1.96	0.9	0.99
AW536183	NM_009836	chaperonin subunit 3 (gamma) (Cct3)	1.07	0.89	0.08	0.36	-0.2	-0.08	1.96	1.96	0.16	0.47
AI854252	NM_021390	sal-like 1 (Drosophila) (Sall1)	0.19	1.42	1.44	-0.04	0.29	0.84	1.96	1.96	0.6	0.79
AW544994	NM_010717	LIM-domain containing, protein kinase (Limk1)	0.59	2.35	1.05	1.19	0.96	-0.11	1.95	3.15	1.16	0.1
AU043784	NM_025380	eukaryotic translation elongation factor 1 epsilon 1 (Eef1e1)	0.74	1.22	0.18	-0.05	-0.01	0.25	1.95	2.09	0.07	-0.82
AA409440	NM_008303	heat shock protein 1 (chaperonin 10) (Hspe1)	0.84	1.8	1.64	0.39	0.56	1.38	1.95	1.95	0.26	0.5
AI837874	NM_016895	adenylate kinase 2 (Ak2)	0.81	2.24	2.66	0.68	1.45	1.63	1.95	1.95	1.03	1
AI851259	NM_028811	elongation protein 3 homolog (S. cerevisiae) (Elp3)	0.31	1.27	2.53	0.2	0.57	1.39	1.95	1.95	1.14	0.99
AW537150	NM_024220	NADH dehydrogenase (ubiquinone) 1, subcomplex unknown, 2 (Ndufc2)	0.42	1.61	2.33	0.23	0.73	1.45	1.95	1.95	0.88	0.97
AW546106	NM_021288	thymidylate synthase (Tyms)	-0.05	1.28	2.67	0.3	0.22	1.44	1.94	2.64	1.23	0.84
AI841303	NM_008083	growth associated protein 43 (Gap43)	0.19	1.15	1.62	0.08	0.41	0.53	1.94	1.94	1.09	1
AU018480	NM_144835	HEAT repeat containing 1 (Heatr1)	1.03	0.53	0.17	0.18	-0.25	-0.14	1.94	1.94	0.31	0.78
C85570	NM_008618	malate dehydrogenase 1, NAD (soluble) (Mdh1)	0.34	2.77	2.93	0.01	1.46	2.63	1.94	1.94	0.3	0.92
AW538754	NM_029880	zinc binding alcohol dehydrogenase, domain containing 1 (Zadh1)	0	1.22	2.36	-0.15	0.73	1.06	1.94	1.94	1.3	0.97
AI847032	NM_009945	cytochrome c oxidase, subunit VIIa 2 (Cox7a2)	0.24	1.38	1.92	0.13	0.24	1.24	1.93	1.93	0.68	0.8
AW548270	NM_024427|NM_009416	tropomyosin 1, alpha (Tpm1)|tropomyosin 2, beta (Tpm2)	-0.96	-1.48	-1.54	-2.31	-1.87	-1.73	1.93	1.93	0.19	-0.99
AU022792	NM_001025373	RIKEN cDNA 4930432O21 gene (4930432O21Rik)	0.29	0.61	2.53	0.07	0.21	1.22	1.93	1.93	1.31	1
AA409582	NM_025843	NADH dehydrogenase (ubiquinone) 1 beta subcomplex, 7 (Ndufb7)	0.03	1.41	1.73	0.12	0.24	0.89	1.92	2.1	0.84	0.75
BE306409	NM_019648	methionine aminopeptidase 2 (Metap2)	0.61	1.89	2.7	0.29	1.19	1.8	1.92	1.92	0.9	1
AW552869	NM_024478	GrpE-like 1, mitochondrial (Grpel1)	0.18	1.66	2.56	0.07	0.74	1.67	1.92	1.92	0.89	0.97
AI837675	NM_007523	BCL2-antagonist/killer 1 (Bak1)	-0.04	0.56	1.83	-0.11	0.09	0.45	1.92	1.92	1.38	1
AI844027	NM_172737	RIKEN cDNA D430041B17 gene (D430041B17Rik)	0.82	-0.65	-0.94	-0.03	-1.15	-1.51	1.92	1.92	0.57	1
AW554915	NM_001077361|NM_001077362|NM_010211	four and a half LIM domains 1 (Fhl1)	0.07	0.82	3.72	0.32	1.02	1.36	1.91	2.81	2.36	0.87
AA864059	NM_198022	trinucleotide repeat containing 6C (Tnrc6c)	-0.42	0.28	2.35	-0.16	-0.03	0.49	1.91	2.43	1.86	1
AI840110	NM_025899	ubiquinol cytochrome c reductase core protein 2 (Uqcrc2)	-0.15	1.42	2.67	0.1	0.81	1.12	1.91	2.41	1.55	0.99
AI851027	NM_026669	testis enhanced gene transcript (Tegt)	0.19	0.76	1.88	-0.08	-0.18	1.18	1.91	1.91	0.7	0.92
AU018994	NM_013795|NM_001111335	ATP synthase, H+ transporting, mitochondrial F0 complex, subunit g (Atp5l)|similar to ATP synthase, H+ transporting, mitochondrial F0 complex, subunit G (LOC100040708)	0.36	1.57	2.2	0.59	0.24	1.4	1.9	2.36	0.8	0.54
AI842612	NM_021713	melanocyte proliferating gene 1 (Myg1)	0.27	2.36	2.35	0.39	1.29	1.4	1.9	2.14	0.95	0.99
C77346	NM_001081279	malignant fibrous histiocytoma amplified sequence 1 (Mfhas1)	-0.02	-0.46	-0.07	-0.9	-0.8	-0.75	1.9	1.9	0.68	-0.29
AU015967	NM_009752	galactosidase, beta 1 (Glb1)	-0.14	0.62	-0.63	-0.84	-0.23	-0.98	1.9	1.9	0.35	0.98
AU015444	NM_080446	helicase (DNA) B (Helb)	-0.38	-0.64	-1.41	-1.32	-1.41	-1.6	1.9	1.9	0.19	1
C76763	NM_001033135	ring finger protein 149 (Rnf149)	1.34	0.01	-0.06	0.33	-0.67	-0.27	1.9	1.9	0.21	0.9
AI849060	NM_025869	dual specificity phosphatase 26 (putative) (Dusp26)	-0.14	0.94	2.81	0.19	0.05	1.48	1.89	2.55	1.33	0.9
C86063	NM_172656	amyotrophic lateral sclerosis 2 (juvenile) chromosome region, candidate 2 (human) (Als2cr2)	-0.34	0.44	1.99	-0.34	-0.02	0.56	1.89	1.89	1.43	1
AW107815	NM_172704	DnaJ (Hsp40) homolog, subfamily C, member 11 (Dnajc11)	0.39	1.15	1.48	0.25	0.31	0.57	1.89	1.89	0.91	0.84
AI852460	NM_133741	SNF related kinase (Snrk)	-0.15	1.34	2.41	-0.21	0.9	1.02	1.89	1.89	1.39	0.94
AI853955	NM_001043336|NM_001043335	echinoderm microtubule associated protein like 1 (Eml1)	-0.39	-1.47	-2.54	-1.62	-1.83	-2.84	1.89	1.89	0.3	0.93
AW543850	NM_145985	archain 1 (Arcn1)	0.4	0.85	1.32	0.04	0.14	0.51	1.88	1.88	0.81	0.95
AW552412	NM_025448	signal sequence receptor, beta (Ssr2)	0.16	-0.27	0.11	-0.4	-0.85	-0.63	1.88	1.88	0.74	0.91
AA408993	NM_133990	interleukin 13 receptor, alpha 1 (Il13ra1)	0.46	-0.65	-1.84	-0.11	-1.82	-1.98	1.88	1.88	0.14	0.89
AW558585	NM_026873	pentatricopeptide repeat domain 2 (Ptcd2)	0.06	1.12	1.57	-0.06	0.26	0.67	1.88	1.88	0.9	0.96
C86341	NM_028152	MMS19 (MET18 S. cerevisiae) (Mms19)	-0.18	1.17	3.11	0.08	0.41	1.74	1.87	2.39	1.37	0.97
AW546949	NM_021896	guanylate cyclase 1, soluble, alpha 3 (Gucy1a3)	0.24	-0.22	-0.6	0	-1.19	-1.26	1.87	1.87	0.66	0.91
AW551845	NM_001110208|NM_007434	thymoma viral proto-oncogene 2 (Akt2)	0.12	1.12	1.65	-0.24	0.33	0.93	1.87	1.87	0.72	0.98
AA407993	NM_025305	mitchondrial ribosomal protein S7 (Mrps7)	0.5	1.28	0.98	0.17	0.28	0.44	1.87	1.87	0.54	0.52
AI852729	NM_011187	proteasome (prosome, macropain) subunit, beta type 7 (Psmb7)	0.38	1.33	0.94	0.29	0.21	0.29	1.86	1.86	0.65	-0.81
AI841630	NM_134037	ATP citrate lyase (Acly)	-0.17	-0.06	-0.18	-0.59	-0.65	-1.03	1.86	1.86	0.85	0.46
AI844045	NM_001085495	ADP-ribosylation factor guanine nucleotide-exchange factor 2 (brefeldin A-inhibited) (Arfgef2)	-0.61	-1.59	-1.77	-1.9	-1.99	-1.94	1.86	1.86	0.17	0.74
AU041272	NM_172291	FAD-dependent oxidoreductase domain containing 1 (Foxred1)	0.26	1.03	1.99	0.4	0.56	0.47	1.85	2.13	1.52	0.38
AW546509	NM_016901	ornithine decarboxylase antizyme 3 (Oaz3)	0.22	0.7	2.65	0.33	0.14	1.25	1.85	2.07	1.4	0.94
AU018175	NM_027324	sideroflexin 1 (Sfxn1)	1.36	1.78	1.39	0.75	1.03	0.9	1.85	1.85	0.49	0.88
AI852499	NM_011995	piccolo (presynaptic cytomatrix protein) (Pclo)	0.16	0.47	1.27	-0.76	-0.18	0.99	1.85	1.85	0.28	1
AI845875	NM_001109748|NM_016871	translocase of outer mitochondrial membrane 40 homolog (yeast) (Tomm40)	0.58	1.44	1.81	0.48	0.54	0.96	1.85	1.85	0.85	0.81
AW537726	NM_178041|NM_173363	eukaryotic translation initiation factor 5 (Eif5)	0.77	0.8	1.44	0.22	0.15	0.79	1.85	1.85	0.65	0.99
C79697	NM_016966	3-phosphoglycerate dehydrogenase (Phgdh)	-0.08	0.88	1.08	-1.48	-0.73	2.25	1.84	4.18	1.17	0.77
AI844644	NM_013610	ninjurin 1 (Ninj1)	0.09	0.86	1.72	0.26	0.04	0.53	1.84	2.18	1.19	0.58
AI843118	NM_019439	gamma-aminobutyric acid (GABA-B) receptor, 1 (Gabbr1)	-0.53	-0.29	0.64	-0.6	-0.97	-0.45	1.84	1.84	1.09	0.57
AI847877	NM_177073	RELT tumor necrosis factor receptor (Relt)	0.28	0.85	1.96	0.06	0.36	0.83	1.84	1.84	1.13	1
AW553575	NM_026763	RIKEN cDNA 1110001D15 gene (1110001D15Rik)	0.36	-0.2	-0.34	-0.39	-0.66	-0.97	1.84	1.84	0.63	0.93
AI838541	NM_013626	peptidylglycine alpha-amidating monooxygenase (Pam)	-0.85	-1.32	-1.39	-1.6	-1.63	-2.17	1.84	1.84	0.78	0.64
C88212	NM_001113418|NM_011144	peroxisome proliferator activated receptor alpha (Ppara)	-0.72	-0.18	2.33	-0.38	-0.36	0.34	1.83	2.51	1.99	0.99
AW553862	NM_027852|NM_001110160|NM_177736	retinoic acid receptor responder (tazarotene induced) 2 (Rarres2)|leucine rich repeat containing 61 (Lrrc61)	-0.12	1.45	2.48	0.1	1	0.88	1.83	2.27	1.6	0.86
AI844801	NM_023281	succinate dehydrogenase complex, subunit A, flavoprotein (Fp) (Sdha)	-0.38	0.95	2.24	-0.33	0.38	0.93	1.83	1.93	1.31	1
AI843689	NM_001110208|NM_007434	thymoma viral proto-oncogene 2 (Akt2)	0.15	1.21	1.7	-0.27	0.41	1.09	1.83	1.83	0.61	0.98
AI839512	NM_011590	translocase of inner mitochondrial membrane 17a (Timm17a)	0.19	1.24	1.51	-0.02	0.38	0.75	1.83	1.83	0.76	0.95
AI849041	NM_009065	Ras-like without CAAX 2 (Rit2)	-0.06	1.01	3.22	0.48	0.09	1.78	1.82	2.9	1.44	0.85
AI846534	NM_021606	NIMA (never in mitosis gene a)-related expressed kinase 6 (Nek6)	-0.2	-0.34	-1.01	-0.46	-1.09	-1.82	1.82	1.82	0.81	0.95
AI854137	NM_011401	solute carrier family 2 (facilitated glucose transporter), member 3 (Slc2a3)	-0.09	1.03	1.91	0.23	0	0.81	1.81	2.45	1.1	0.64
AW544267	NM_026036	CKLF-like MARVEL transmembrane domain containing 6 (Cmtm6)	0.18	1.3	1.81	0	0.45	1.03	1.81	1.81	0.78	0.96
AI838008	NM_080289	glyoxylate reductase/hydroxypyruvate reductase (Grhpr)	0.15	1.67	2.15	0.09	1.19	0.88	1.81	1.81	1.27	0.87
AI854647	NM_007515	solute carrier family 7 (cationic amino acid transporter, y+ system), member 3 (Slc7a3)	0.44	2.55	3.13	0.35	1.95	2.01	1.81	1.81	1.12	0.98
AI851200	NM_178041|NM_173363	eukaryotic translation initiation factor 5 (Eif5)	0.63	0.76	1.44	0.12	0.15	0.75	1.81	1.81	0.69	0.99
AI853021	NM_027460	solute carrier family 25, member 33 (Slc25a33)	0.14	1.31	2.03	-0.26	0.29	1.64	1.81	1.81	0.39	0.93
BE381351	NM_008471	keratin 19 (Krt19)	0.69	1.92	1.91	1.5	0.77	0.45	1.8	3.42	1.46	-0.95
C85429	NM_153794	RIKEN cDNA 4933403F05 gene (4933403F05Rik)	-0.28	1	2.08	0.13	0.53	0.34	1.8	2.62	1.74	0.57
AW536814	NM_007532|NM_001024468	branched chain aminotransferase 1, cytosolic (Bcat1)	0.84	-0.77	-0.89	-0.97	-1.15	-0.5	1.8	2.58	0.39	-0.31
AI853192	NM_138597	ATP synthase, H+ transporting, mitochondrial F1 complex, O subunit (Atp5o)	0.17	1.75	2.2	0.36	0.72	1.24	1.8	2.18	0.96	0.91
AW546307	NM_025551	NADH dehydrogenase (ubiquinone) 1 alpha subcomplex, 12 (Ndufa12)	0.65	1.15	2.15	0.66	0.41	1.08	1.8	1.82	1.07	0.76
AI847901	NM_024200	mitofusin 1 (Mfn1)	0.57	1.15	1.69	0.4	0.41	0.8	1.8	1.8	0.89	0.87
AU043007	NM_019435	NADH dehydrogenase (ubiquinone) 1 beta subcomplex, 11 (Ndufb11)	0.38	0.99	1.66	0.31	0.21	0.71	1.8	1.8	0.95	0.77
AA408683	NM_175392	RIKEN cDNA 5730472N09 gene (5730472N09Rik)	0.45	2.6	2.05	0.35	1.38	1.57	1.8	1.8	0.48	0.92
AI848759	NM_010191	farnesyl diphosphate farnesyl transferase 1 (Fdft1)	-0.56	-0.64	-0.63	-1.3	-1.14	-1.19	1.8	1.8	0.56	-0.98
AW544226	NM_027204	mitochondrial ribosomal protein L12 (Mrpl12)	-0.08	1.42	2.24	-0.27	0	2.05	1.8	1.8	0.19	0.83
AI841694	NM_001081150	LON peptidase N-terminal domain and ring finger 1 (Lonrf1)	-0.42	-0.36	-0.32	-1.06	-0.84	-0.99	1.79	1.79	0.67	0.42
AI843591	NM_028782	lon peptidase 1, mitochondrial (Lonp1)	-0.04	0.75	2.21	-0.18	0.12	1.19	1.79	1.79	1.02	0.99
AW555992	NM_028304|NM_001033654|NM_028956	pseudouridylate synthase 10 (Pus10)	-1.74	-1.1	-1.18	-1.95	-1.67	-2.19	1.79	1.79	1.01	0.16
AU023109	NM_001030307	dyskeratosis congenita 1, dyskerin homolog (human) (Dkc1)	1.13	0.55	0.54	0.55	-0.1	-0.02	1.79	1.79	0.56	0.99
AI839690	NM_028057	cytochrome b5 reductase 1 (Cyb5r1)	-0.08	-0.18	1.98	-0.59	-1.06	1.58	1.79	1.79	0.4	0.99
AU043052	NM_026384	diacylglycerol O-acyltransferase 2 (Dgat2)	0.01	2.26	1.79	-0.1	1.32	1.05	1.79	1.79	0.74	1
AI851965	NM_027909	C2 calcium-dependent domain containing 2-like (C2cd2l)	0.46	1.28	1.52	0.39	0.27	0.81	1.79	1.79	0.71	0.5
AA607277	NM_001040699	myotubularin related protein 7 (Mtmr7)	-0.59	-0.39	-0.17	-0.8	-1.07	-1.07	1.79	1.79	0.9	-0.85
AI848276	NM_025969	RIKEN cDNA 1700034H14 gene (1700034H14Rik)	0.55	0.92	1.6	0.38	0.32	0.58	1.79	1.79	1.02	0.84
AW546316	NM_007507	ATP synthase, H+ transporting, mitochondrial F1F0 complex, subunit e (Atp5k)	0.14	1.21	1.42	0.46	0.05	0.48	1.78	2.42	0.94	-0.32
AI837049	NM_029153	secretory carrier membrane protein 1 (Scamp1)	-0.44	-0.3	-0.14	-0.79	-1.08	-0.79	1.78	1.78	0.65	0.04
BE290175	NM_008091	GATA binding protein 3 (Gata3)	-0.32	-0.21	-1	-0.84	-1.03	-1.44	1.78	1.78	0.44	0.9
AI847923	NM_009061	regulator of G-protein signaling 2 (Rgs2)	-0.01	0.77	3.44	0.43	0.57	1.43	1.77	2.65	2.01	1
AI846612	NM_053207	EGL nine homolog 1 (C. elegans) (Egln1)	0.01	1.31	1.66	0.18	0.73	0.3	1.77	2.11	1.36	0.51
AA408798	NM_008686	nuclear factor, erythroid derived 2,-like 1 (Nfe2l1)	-0.42	0.17	0.91	-1.02	-0.67	0.58	1.77	1.77	0.33	0.97
AI851009	NM_027896	Coenzyme A synthase (Coasy)	0.28	1.17	2.35	0.2	0.42	1.41	1.77	1.77	0.94	0.96
AW551588	NM_023167	mitochondrial ribosomal protein L4 (Mrpl4)	0.4	1.32	1.77	0.58	0.58	0.57	1.76	2.12	1.2	-0.75
AI852577	NM_019657	hydroxysteroid (17-beta) dehydrogenase 12 (Hsd17b12)	0.09	1.06	1.74	0.12	0.26	0.75	1.76	1.82	0.99	0.92
AU015358	NM_016682	ubiquitin-like modifier activating enzyme 2 (Uba2)	0.32	0.96	1.71	0.23	0.24	0.76	1.76	1.76	0.95	0.9
AW552623	NM_010937	neuroblastoma ras oncogene (Nras)	0.34	0.84	2	0.31	0.13	0.99	1.75	1.75	1.01	0.88
AI837714	NM_025661	ORM1-like 3 (S. cerevisiae) (Ormdl3)	0.25	1.5	1.9	0.1	0.57	1.23	1.75	1.75	0.67	0.93
AW475515	NM_010011|NM_001100181|NM_201640|NM_001100183	cytochrome P450, family 4, subfamily a, polypeptide 10 (Cyp4a10)|cytochrome P450, family 4, subfamily a, polypeptide 32 (Cyp4a32)|cytochrome P450, family 4, subfamily a, polypeptide 31 (Cyp4a31)|cytochrome P450, family 4, subfamily a, polypeptide 29 (Cyp4a29)	0.27	1.04	1.34	-0.04	0.34	0.6	1.75	1.75	0.74	0.99
AI848775	NM_009072	Rho-associated coiled-coil containing protein kinase 2 (Rock2)	0.72	-0.83	-1.16	0.03	-1.37	-1.68	1.75	1.75	0.52	1
AW549644	NM_134007	CDGSH iron sulfur domain 1 (Cisd1)	1.07	1.25	1.75	0.76	0.42	1.15	1.74	1.74	0.6	0.74
AW537695	NM_008255	3-hydroxy-3-methylglutaryl-Coenzyme A reductase (Hmgcr)	-0.16	-0.27	-0.68	-0.67	-0.96	-1.22	1.74	1.74	0.54	0.94
AW554974	NM_001081158	RIKEN cDNA 1300001I01 gene (1300001I01Rik)	0.63	1.88	2	0.47	1.04	1.26	1.74	1.74	0.74	0.98
AW540989	NM_007749	cytochrome c oxidase, subunit VIIc (Cox7c)	0.22	1.28	2.77	0.35	0.66	1.53	1.73	1.99	1.24	0.99
AI848955	NM_175324	acyl-Coenzyme A dehydrogenase family, member 11 (Acad11)	0.34	1.08	2.42	0.41	0.45	1.25	1.73	1.87	1.17	0.95
AI837647	NM_010324	glutamate oxaloacetate transaminase 1, soluble (Got1)	0.14	0.71	1.83	0.04	-0.13	1.04	1.73	1.73	0.79	0.89
AW557261	NM_025384	DnaJ (Hsp40) homolog, subfamily C, member 15 (Dnajc15)	0.33	1.55	2.3	-0.14	0.48	2.11	1.73	1.73	0.19	0.92
AU018875	NM_144942	cysteine sulfinic acid decarboxylase (Csad)	0.97	0.27	0.48	0.25	-0.37	0.11	1.73	1.73	0.37	0.86
AI854283	NM_001083114|NM_175363|NM_146062	periphilin 1 (Pphln1)	0.05	1.18	2.37	0.57	0.07	1.24	1.72	2.76	1.13	0.58
AW555145	NM_030087|NM_001083891	RIKEN cDNA 1500032D16 gene (1500032D16Rik)	0.04	1.32	2.42	0.38	0.74	0.94	1.72	2.4	1.48	0.99
AU045311	NM_007381	acyl-Coenzyme A dehydrogenase, long-chain (Acadl)	-0.14	1.7	2.89	0.16	1.56	1.01	1.72	2.32	1.88	0.7
AU040277	NM_177420	phosphoserine aminotransferase 1 (Psat1)	1.1	1.36	1.8	-0.23	0.87	1.9	1.72	1.92	0.1	0.99
AU044498	NM_007531	prohibitin 2 (Phb2)	0.79	1.59	1.58	0.51	0.72	1.01	1.72	1.72	0.57	0.81
BE448627	NM_010821	macrophage expressed gene 1 (Mpeg1)	-0.09	-0.68	-1.44	-1.09	-1.09	-1.75	1.72	1.72	0.31	0.9
AI852346	NM_182841	cDNA sequence BC062109 (BC062109)	0.22	0.71	1.44	-0.05	-0.06	0.76	1.72	1.72	0.68	0.91
AW536378	NM_023884	Ral GEF with PH domain and SH3 binding motif 2 (Ralgps2)	0.34	1.25	1.48	0.26	0.65	0.44	1.72	1.72	1.04	0.72
AI852726	NM_198037	cache domain containing 1 (Cachd1)	0.94	2.56	2.52	1.11	1.54	1.66	1.71	2.05	0.86	0.97
AW545386	NM_133757	phosphatidylglycerophosphate synthase 1 (Pgs1)	0.05	-0.42	-0.15	-0.53	-1.08	-0.62	1.71	1.71	0.47	0.96
AI848221	NM_025595	mitochondrial ribosomal protein L51 (Mrpl51)	0.07	1.16	1.67	-0.06	0.53	0.72	1.71	1.71	0.95	1
AU020860	NM_009681	adaptor-related protein complex 3, sigma 1 subunit (Ap3s1)	0.45	1.21	1.57	0.66	0.43	0.44	1.7	2.12	1.13	-0.94
C80074	NM_145428	dehydrogenase/reductase (SDR family) member 7B (Dhrs7b)	0.36	1.19	2.63	0.43	0.59	1.46	1.7	1.84	1.17	0.97
AW548750	NM_027275	pentatricopeptide repeat domain 3 (Ptcd3)	0.44	1.12	1.56	0.46	0.54	0.42	1.7	1.74	1.14	-0.21
AI844333	NM_172549	calcineurin binding protein 1 (Cabin1)	-0.52	-0.54	-0.23	-1.14	-0.98	-0.87	1.7	1.7	0.64	0.77
AU024432	NM_022420	G protein-coupled receptor, family C, group 5, member B (Gprc5b)	2.43	1.73	1.45	2.17	1.15	0.59	1.7	1.7	0.86	1
AI845481	NM_001024945|NM_023268	quiescin Q6 sulfhydryl oxidase 1 (Qsox1)	-1.03	-0.79	-1.26	-1.47	-1.43	-1.88	1.7	1.7	0.62	0.9
AI839340	NM_153152	RIKEN cDNA 2410015M20 gene (2410015M20Rik)	0.3	1.13	1.75	0.15	0.24	1.09	1.7	1.7	0.66	0.87
AW555628	NM_009799|NM_001083957	carbonic anhydrase 1 (Car1)	0.68	1.5	0.57	0.43	0.43	0.19	1.7	1.7	0.38	0.59
AW538025	NM_025595	mitochondrial ribosomal protein L51 (Mrpl51)	0.36	1.18	1.73	0.26	0.54	0.77	1.7	1.7	0.96	1
C86021	NM_008110	growth differentiation factor 9 (Gdf9)	-0.24	0.51	2.59	0.06	0.09	1.02	1.69	2.29	1.57	0.97
AI837959	NM_007602	calpain 5 (Capn5)	-0.05	0.92	2.46	0.22	-0.02	1.44	1.69	2.23	1.02	0.85
AW555047	NM_023202	NADH dehydrogenase (ubiquinone) 1 alpha subcomplex, 7 (B14.5a) (Ndufa7)	0.3	0.8	1.69	0.44	-0.05	0.71	1.69	1.97	0.98	0.5
AW550578	NM_026684	NADH dehydrogenase (ubiquinone) 1 beta subcomplex, 10 (Ndufb10)	0.51	1.8	2.22	0.56	0.75	1.53	1.69	1.79	0.69	0.81
AI845765	NM_172769	sterol-C5-desaturase (fungal ERG3, delta-5-desaturase) homolog (S. cerevisae) (Sc5d)	-0.84	-1.11	-0.75	-1.29	-1.56	-1.54	1.69	1.69	0.79	0.34
BE377532	NM_008173	nuclear receptor subfamily 3, group C, member 1 (Nr3c1)	0.67	2	1.63	0.67	0.64	1.3	1.69	1.69	0.33	0.21
AI851245	NM_023281	succinate dehydrogenase complex, subunit A, flavoprotein (Fp) (Sdha)	-0.13	1.23	2.64	0.21	0.56	1.29	1.68	2.36	1.35	0.98
AI851427	NM_011158	protein kinase, cAMP dependent regulatory, type II beta (Prkar2b)	-0.63	1.36	2.33	-0.4	0.81	0.97	1.68	2.14	1.36	0.98
AI853523	NM_025650	ubiquinol-cytochrome c reductase (6.4kD) subunit (Uqcr)	0.41	1.5	1.92	0.45	0.6	1.1	1.68	1.76	0.82	0.85
AW557767	NM_009391|NM_009028|NM_001081095	RAN, member RAS oncogene family (Ran)|RAS-like, family 2, locus 9 (Rasl2-9)|RIKEN cDNA 1700009N14 gene (1700009N14Rik)	1.36	1.13	0.16	0.78	0.02	0.17	1.68	1.7	0.01	0.49
AW558951	NM_138599	translocase of outer mitochondrial membrane 70 homolog A (yeast) (Tomm70a)	0.99	1.28	1.19	0.52	0.45	0.81	1.68	1.68	0.38	0.03
AI852430	NM_008885	peripheral myelin protein (Pmp22)	0	-0.49	-1.59	-0.9	-1.17	-1.69	1.68	1.68	0.1	1
AW548139	NM_020582|NM_028713	ATP synthase, H+ transporting, mitochondrial F0 complex, subunit f, isoform 2 (Atp5j2)|raftlin family member 2 (Rftn2)	-0.1	1.01	1.81	0	0.05	1	1.67	1.87	0.81	0.84
AI854333	NM_024427	tropomyosin 1, alpha (Tpm1)	-0.49	-0.44	-0.32	-1.15	-0.89	-0.88	1.67	1.67	0.56	0.75
AW550564	NM_025546	ribosomal L1 domain containing 1 (Rsl1d1)	1.08	0.96	0.79	0.46	0.25	0.45	1.67	1.67	0.34	-0.06
AW538618	NM_028807	RIKEN cDNA 1200009I06 gene (1200009I06Rik)	-0.03	0.31	-0.61	-0.7	-0.3	-1	1.67	1.67	0.39	0.97
BE381843	NM_019650	golgi SNAP receptor complex member 2 (Gosr2)	0.91	-1.33	-2.81	-0.15	-1.45	-3.3	1.67	1.67	0.49	0.98
AW545639	NM_016966	3-phosphoglycerate dehydrogenase (Phgdh)	0.68	0.95	0.84	-0.63	-0.38	1.82	1.66	3.62	0.98	0.2
AI847910	NM_001024560	sorting nexin 32 (Snx32)	0	1.12	2.07	0.28	0.07	1.18	1.66	2.22	0.89	0.73
BE382076	NM_019791	melanoma antigen, family D, 1 (Maged1)	0.17	0.77	1.84	0.36	0.04	0.72	1.66	2.04	1.12	0.66
AI838878	NM_133955	ras homolog gene family, member U (Rhou)	1.52	0.97	0.78	1.11	0.31	0.19	1.66	1.66	0.59	0.99
C87703	NM_011173	protein S (alpha) (Pros1)	-0.76	-0.48	-1.89	-0.9	-1.1	-2.79	1.66	1.66	0.9	0.96
AA409679	NM_001081161	RIKEN cDNA 9630050M13 gene (9630050M13Rik)	0.75	2.83	3.21	0.35	1.91	2.87	1.66	1.66	0.34	0.97
AI846894	NM_133999	FIG4 homolog (S. cerevisiae) (Fig4)	0.09	1.29	2.03	0.07	0.76	0.92	1.66	1.66	1.11	0.98
AI837042	NM_007470	apolipoprotein D (Apod)	0.68	2.17	-0.45	-0.6	0.24	1.11	1.65	4.77	1.56	-0.44
AI846390	NM_026921	iron-sulfur cluster assembly 1 homolog (S. cerevisiae) (Isca1)	-0.05	1.03	2.14	0.2	0.04	1.23	1.65	2.15	0.91	0.8
C88330	NM_027314	membrane-associated ring finger (C3HC4) 5 (March5)	0.1	1.62	2.11	0.26	0.6	1.32	1.65	1.97	0.79	0.88
AW537421	NM_001008533|NM_001039510	adenosine A1 receptor (Adora1)	0.06	0.47	1.7	0.17	0.15	0.26	1.65	1.87	1.44	0.92
AW536886	NM_024193	nucleolar protein 5A (Nol5a)	1.78	0.61	-0.03	0.94	-0.19	-0.04	1.65	1.65	0.01	0.89
AI840062	NM_024451	unc-84 homolog A (C. elegans) (Unc84a)	0.62	1.78	1.9	0.45	1.23	0.97	1.65	1.65	0.93	0.91
AW545126	NM_011710	tryptophanyl-tRNA synthetase (Wars)	0.47	0.64	1.31	-0.17	-0.29	1.23	1.65	1.65	0.08	0.97
AU041522	NM_019738	nuclear protein 1 (Nupr1)	0.29	0.85	1.93	-0.34	0.58	1.18	1.65	1.65	0.75	0.95
AI837618	NM_207708	synaptogyrin 1 (Syngr1)	0.33	0.87	1.71	0.19	0.31	0.76	1.65	1.65	0.95	0.98
AU020150	NM_173867	regulator of chromosome condensation 2 (Rcc2)	0.41	-0.36	-0.19	-0.54	-0.87	-0.38	1.65	1.65	0.19	0.4
AI849069	NM_198294	tetratricopeptide repeat, ankyrin repeat and coiled-coil containing 1 (Tanc1)	-0.06	0.83	2.77	0.26	0.15	1.49	1.64	2.28	1.28	0.93
AW546125	NM_025513	exosome component 3 (Exosc3)	-0.05	1.21	2.23	0.21	0.15	1.39	1.64	2.16	0.84	0.81
AI837287	NM_021881	quaking (Qk)	-0.64	0.71	2.6	-0.5	0.27	1.26	1.64	1.92	1.34	1
AW554549	NM_177682	expressed sequence AU022870 (AU022870)	0.06	1.18	1.72	0.18	0.52	0.62	1.64	1.88	1.1	0.99
BE380910	NM_010496	inhibitor of DNA binding 2 (Id2)	1.21	0.73	-0.08	0.35	-0.14	0.01	1.64	1.82	0.09	0.56
AW537067	NM_172665	pyruvate dehydrogenase kinase, isoenzyme 1 (Pdk1)	0.25	1.42	1.76	0.26	1.13	0.4	1.64	1.66	1.36	0.44
AI852098	NM_134255	ELOVL family member 5, elongation of long chain fatty acids (yeast) (Elovl5)	0.17	-0.07	-0.24	-0.22	-0.98	-0.58	1.64	1.64	0.34	0.56
AW555377	NM_016661	S-adenosylhomocysteine hydrolase (Ahcy)	0.94	0.42	-0.16	0.04	-0.18	-0.3	1.64	1.64	0.14	0.98
AI851325	NM_008512	low density lipoprotein receptor-related protein 1 (Lrp1)	1.04	-0.81	-1.73	0.15	-1.4	-1.89	1.64	1.64	0.16	1
AI844653	NM_010386	histocompatibility 2, class II, locus DMa (H2-DMa)	0.16	0.5	2.36	0.3	-0.06	1.15	1.63	1.91	1.21	0.91
AI840036	NM_026005	RIKEN cDNA 2610301B20 gene (2610301B20Rik)	0.16	1.01	2.44	0.11	0.46	1.41	1.63	1.63	1.03	0.99
AI844686	NM_026452	coenzyme Q9 homolog (yeast) (Coq9)	0.52	1.29	2.46	0.42	0.88	1.34	1.63	1.63	1.12	0.99
AI850396	NM_008686	nuclear factor, erythroid derived 2,-like 1 (Nfe2l1)	-0.26	0.21	0.81	-0.82	-0.53	0.48	1.63	1.63	0.33	0.97
BE290799	NM_019700|NM_001025562|NM_001025561	pseudouridine synthase 1 (Pus1)	-0.58	-0.54	-0.76	-0.99	-0.98	-1.54	1.63	1.63	0.78	0.99
AW539393	NM_026794	differentially expressed in B16F10 1 (Deb1)	0.15	1.43	2.09	0.33	0.45	1.27	1.62	1.98	0.82	0.83
AI854211	NM_007750	cytochrome c oxidase, subunit VIIIa (Cox8a)	0.33	1.37	2.83	0.5	0.59	1.82	1.62	1.96	1.01	0.93
AI839582	NM_007531	prohibitin 2 (Phb2)	0.73	1.59	1.57	0.44	0.81	1.02	1.62	1.62	0.55	0.93
C76949	NM_011971|NM_009068	proteasome (prosome, macropain) subunit, beta type 3 (Psmb3)|receptor (TNFRSF)-interacting serine-threonine kinase 1 (Ripk1)	0.43	1.26	0.98	0.29	0.05	0.71	1.62	1.62	0.27	-0.18
AW545279	NM_026669	testis enhanced gene transcript (Tegt)	0.28	0.73	1.85	0.18	0.04	1.02	1.62	1.62	0.83	0.92
AI853863	NM_001083891|NM_030087	RIKEN cDNA 1500032D16 gene (1500032D16Rik)	0.29	1.73	2.77	0.76	1.01	1.41	1.61	2.55	1.36	0.97
AU020896	NM_080289	glyoxylate reductase/hydroxypyruvate reductase (Grhpr)	0.04	2.33	2.14	0.42	1.32	1.16	1.61	2.37	0.98	1
AU015783	NM_029468	zinc finger protein 821 (Zfp821)	-0.3	2.68	4.16	-0.01	2.13	2.81	1.61	2.19	1.35	1
AI840599	NM_010617	kinesin family member 13A (Kif13a)	0.34	1.27	2.37	0.41	0.46	1.5	1.61	1.75	0.87	0.91
AW546594	NM_008162|NM_001037741	glutathione peroxidase 4 (Gpx4)	0.68	1.47	3.09	0.44	0.6	2.59	1.61	1.61	0.5	0.97
AU044408	NM_026365	jagunal homolog 1 (Drosophila) (Jagn1)	0.56	1.5	1.51	0.45	0.67	0.84	1.61	1.61	0.67	0.9
AI847354	NM_144784	acetyl-Coenzyme A acetyltransferase 1 (Acat1)	-0.11	1.33	2.48	0.28	0.47	1.35	1.6	2.38	1.13	0.91
AI839977	NM_013864	N-myc downstream regulated gene 2 (Ndrg2)	0.36	1.51	2.67	0.66	1.15	1.13	1.6	2.2	1.54	0.85
AU040354	NM_134096	expressed sequence AW049604 (AW049604)	0	1.47	2.58	0.27	0.6	1.58	1.6	2.14	1	0.94
AU043253	NM_001077237|NM_145511	cDNA sequence BC003331 (BC003331)	-0.05	1.02	1.85	0.04	0.48	0.7	1.6	1.78	1.15	0.99
AU017805	NM_172609	translocase of outer mitochondrial membrane 22 homolog (yeast) (Tomm22)	0.18	1.17	0.93	0.25	0.25	0.18	1.6	1.74	0.75	-0.29
AW538046	NM_016699	exosome component 10 (Exosc10)	0.41	1.17	1.47	0.21	0.58	0.66	1.6	1.6	0.81	0.99
AI843448	NM_025569	microsomal glutathione S-transferase 3 (Mgst3)	0.12	1.49	2.11	-0.11	0.99	1.24	1.6	1.6	0.87	0.99
AU041349	NM_025305	mitchondrial ribosomal protein S7 (Mrps7)	0.52	1.33	1.1	0.39	0.35	0.61	1.6	1.6	0.49	0.1
AU023976	NM_024236	quinoid dihydropteridine reductase (Qdpr)	0.22	1.22	1.95	0.33	0.32	1.15	1.59	1.81	0.8	0.81
AU042924	NM_020559	aminolevulinic acid synthase 1 (Alas1)	0.6	1.07	2.32	0.63	1.11	0.66	1.59	1.73	1.66	-0.2
AI839368	NM_007620	carbonyl reductase 1 (Cbr1)	0.33	1.51	2.54	0.36	0.58	1.85	1.59	1.65	0.69	0.91
AI842126	NM_133360	acetyl-Coenzyme A carboxylase alpha (Acaca)	0.79	0.81	1.37	0.07	0.45	0.86	1.59	1.59	0.51	0.89
AI847068	NM_013514	erythrocyte protein band 4.9 (Epb4.9)	-0.39	0.34	2.4	-0.11	0.04	0.84	1.58	2.14	1.56	0.99
AW546672	NM_025360	transmembrane emp24 domain containing 3 (Tmed3)	0.1	0.85	2.19	0.13	0.26	1.17	1.58	1.64	1.02	0.97
BE377595	NM_213660|NM_213659|NM_011486	signal transducer and activator of transcription 3 (Stat3)	0.5	1.45	1.48	0.35	0.63	0.87	1.58	1.58	0.61	0.9
AU021629	NM_001114088	PDZ and LIM domain 7 (Pdlim7)	-0.01	0.57	2.2	-0.06	0.01	1.23	1.58	1.58	0.97	0.98
AI838115	NM_001081059	coiled-coil domain containing 90A (Ccdc90a)	0.2	0.27	1.8	-0.26	0.02	0.93	1.58	1.58	0.87	0.98
AI854358	NM_025427	RIKEN cDNA 1190002H23 gene (1190002H23Rik)	0.48	2.04	1.77	0.96	1.31	0.45	1.57	2.53	1.32	0.06
C86475	NM_026812	HD domain containing 3 (Hddc3)	-0.14	1.01	1.48	0.18	0.37	0.23	1.57	2.21	1.25	0.47
AW546696	NM_028226|NM_198957	RNA binding motif protein 12B (Rbm12b)|RIKEN cDNA C430048L16 gene (C430048L16Rik)	-0.04	0.79	2.91	0.26	0.21	1.62	1.57	2.17	1.29	0.95
AW557550	NM_025523	NADH dehydrogenase (ubiquinone) 1, subcomplex unknown, 1 (Ndufc1)	0.31	1.03	1.77	0.43	0.33	0.78	1.57	1.81	0.99	0.75
AI838254	NM_011592	translocase of inner mitochondrial membrane 44 (Timm44)	0.04	1.03	1.52	0.11	0.36	0.55	1.57	1.71	0.97	0.99
AW539636	NM_053086|NM_001039353|NM_001039352|NM_001039351|NM_198633	nucleolar and coiled-body phosphoprotein 1 (Nolc1)|predicted gene, EG331392 (EG331392)	1.21	1.03	0.47	0.7	0.19	0.25	1.57	1.57	0.22	0.61
AW555640	NM_029673	inner membrane protein, mitochondrial (Immt)	0.22	0.93	2.29	0.1	0.67	1.1	1.57	1.57	1.19	0.97
AI848071	NM_001113246|NM_175752	chimerin (chimaerin) 1 (Chn1)	0.05	1.37	0.45	-0.16	0.22	0.24	1.57	1.57	0.21	0.7
AI840156	NM_053272	24-dehydrocholesterol reductase (Dhcr24)	-0.83	-1.2	-1.23	-1.27	-1.45	-2.11	1.57	1.57	0.88	0.71
AW544597	NM_183148	expressed sequence C79267 (C79267)	0.59	1.38	0.8	0.18	0.36	0.66	1.57	1.57	0.14	0.12
AU040496	NM_213615	RIKEN cDNA A530032D15Rik gene (A530032D15Rik)	-0.16	0.86	2.89	0.22	0.07	1.74	1.56	2.32	1.15	0.91
AI837229	NM_027896	Coenzyme A synthase (Coasy)	0.4	0.69	1.9	0.05	0.26	1.12	1.56	1.56	0.78	1
AI838980	NM_007802	cathepsin K (Ctsk)	-0.43	-0.45	-0.54	-1.48	-0.87	-0.63	1.56	1.56	0.09	-0.83
AI853918	NM_001033630	RIKEN cDNA 2310061I04 gene (2310061I04Rik)	0.12	1.22	1.29	0.11	0.39	0.57	1.56	1.56	0.72	0.94
AU045345	NM_183256	RIKEN cDNA 2310016M24 gene (2310016M24Rik)	0.44	1.47	1.6	0.33	0.74	0.88	1.56	1.56	0.72	0.99
C79184	NM_010655	karyopherin (importin) alpha 2 (Kpna2)	2.04	1.02	-0.64	1.5	0.56	-1.2	1.56	1.56	0.56	1
BE197281	NM_007671	cyclin-dependent kinase inhibitor 2C (p18, inhibits CDK4) (Cdkn2c)	0.58	1.5	1.62	0.29	0.82	1.03	1.56	1.56	0.59	0.99
AI841041	NM_010404	huntingtin-associated protein 1 (Hap1)	0.11	0.75	2.6	0.41	0.27	1.23	1.55	2.15	1.37	0.93
AW537365	NM_008704|NM_008705|NM_001077529	non-metastatic cells 1, protein (NM23A) expressed in (Nme1)|non-metastatic cells 2, protein (NM23B) expressed in (Nme2)	0.97	0.79	0.34	-0.03	0.13	0.45	1.55	1.77	0.11	-1
BE533667	NM_020005	p300/CBP-associated factor (Pcaf)	-0.06	0.74	1.71	-0.04	0.22	0.66	1.55	1.59	1.05	1
AU019257	NM_018777	claudin 6 (Cldn6)	0.06	0.6	1.48	-0.02	0.17	0.44	1.55	1.55	1.04	1
AU044713	NM_025281	Ly1 antibody reactive clone (Lyar)	1.21	0.41	0.1	0.47	-0.26	-0.04	1.55	1.55	0.14	0.84
C80966	NM_013897|NM_212449	translocase of inner mitochondrial membrane 8 homolog b (yeast) (Timm8b)|expressed sequence AU019823 (AU019823)	0.56	1	1.47	0.23	0.17	1.08	1.55	1.55	0.39	0.85
AW555762	NM_009388	transketolase (Tkt)	0.51	2	1.83	0.65	0.77	1.38	1.54	1.82	0.45	0.54
AI853959	NM_172656	amyotrophic lateral sclerosis 2 (juvenile) chromosome region, candidate 2 (human) (Als2cr2)	-0.32	0.29	2.01	-0.22	0.05	0.61	1.54	1.74	1.4	1
AW538861	NM_025558	cytochrome b5 type B (Cyb5b)	0.46	1.25	1.2	0.14	0.48	0.75	1.54	1.54	0.45	0.87
AI837259	NM_025336	coiled-coil-helix-coiled-coil-helix domain containing 3 (Chchd3)	0.27	1.66	2.56	0.2	0.98	1.77	1.54	1.54	0.79	0.99
AI839009	NM_177420	phosphoserine aminotransferase 1 (Psat1)	1.12	1.28	1.68	-0.28	0.87	1.96	1.53	2.09	0.28	0.97
AW537395	NM_011668|NM_001033962|NM_173010	ubiquitin protein ligase E3A (Ube3a)	0.3	0.87	2.3	0.46	0.23	1.25	1.53	1.85	1.05	0.88
AU040596	NM_019492|NM_001081650	regulator of G-protein signaling 3 (Rgs3)	-0.09	0.79	1.59	0.03	0.29	0.44	1.53	1.77	1.15	0.99
AW553529	NM_001048061|NM_010448	heterogeneous nuclear ribonucleoprotein A/B (Hnrnpab)	1.04	0.69	0	0.46	-0.36	0.1	1.53	1.73	0.1	0.26
AA407293	NM_178050|NM_019717	ADP-ribosylation factor-like 6 interacting protein 2 (Arl6ip2)	-0.06	1.17	1.54	-0.13	0.35	0.9	1.53	1.53	0.64	0.94
C78486	NM_053207	EGL nine homolog 1 (C. elegans) (Egln1)	0.13	0.95	1.77	0.12	0.62	0.58	1.53	1.53	1.19	0.83
AI837210	NM_145595	carbonyl reductase 4 (Cbr4)	-0.01	0.53	1.67	-0.05	0.27	0.44	1.53	1.53	1.23	0.93
AW553435	NM_198653	isoleucine-tRNA synthetase 2, mitochondrial (Iars2)	0.19	0.8	1.58	0	0.32	0.72	1.53	1.53	0.86	1
AW556041	NM_009888|NM_001025575|NM_015780|NM_001029977	complement component factor h (Cfh)|cDNA sequence BC026782 (BC026782)|complement factor H-related 1 (Cfhr1)|predicted gene, EG214403 (EG214403)	0.97	0.68	0.99	0.06	0.36	0.69	1.53	1.53	0.3	0.09
AI854898	NM_001033966|NM_016895	adenylate kinase 2 (Ak2)	0.8	2.18	2.65	0.72	1.45	1.93	1.53	1.53	0.72	0.99
AW536675	NM_026485	TraB domain containing (Trabd)	-0.14	1.55	3.18	0.25	0.85	1.97	1.52	2.3	1.21	0.98
AU044289	NM_011258	replication factor C (activator 1) 1 (Rfc1)	0.23	0.9	2.35	0.47	0.23	1.26	1.52	2	1.09	0.86
AW557651	NM_025843	NADH dehydrogenase (ubiquinone) 1 beta subcomplex, 7 (Ndufb7)	-0.01	1	1.61	0.17	0.15	0.76	1.52	1.88	0.85	0.77
C85980	NM_009648|NM_001042541	A kinase (PRKA) anchor protein 1 (Akap1)	0.04	0.73	1.42	0.12	0.07	0.48	1.52	1.68	0.94	0.8
AW545310	NM_010655	karyopherin (importin) alpha 2 (Kpna2)	1.95	1.13	-0.54	1.49	0.39	-0.86	1.52	1.52	0.32	0.99
AI853373	NM_001039472	kinesin family member 21B (Kif21b)	0.15	2.19	1.93	-0.31	1.35	1.71	1.52	1.52	0.22	0.96
C79111	NM_009255	serine (or cysteine) peptidase inhibitor, clade E, member 2 (Serpine2)	0.1	-2.24	-4.22	-1.23	-2.63	-4.01	1.51	1.93	0.21	1
AI841739	NM_001103162|NM_001001144	SREBF chaperone (Scap)	0.24	0.67	2.57	0.39	0.21	1.37	1.51	1.81	1.2	0.95
AI840292	NM_023270	ring finger protein 128 (Rnf128)	-0.16	1.09	2.57	0.2	0.12	1.68	1.5	2.22	0.89	0.87
AI843497	NM_007679	CCAAT/enhancer binding protein (C/EBP), delta (Cebpd)	0.36	0.23	-0.2	0.45	-0.85	-0.71	1.5	1.68	0.51	0.6
AU019969	NM_024446|NM_024437	nudix (nucleoside diphosphate linked moiety X)-type motif 7 (Nudt7)	-0.6	0.64	2.23	-0.57	0.28	1.06	1.5	1.56	1.17	1
AU022020	NM_199465	nexilin (Nexn)	0.05	0.67	1.61	0.05	0.25	0.53	1.5	1.5	1.08	1
C87415	NM_009197	solute carrier family 16 (monocarboxylic acid transporters), member 2 (Slc16a2)	-0.85	-0.13	-0.5	-1.12	-0.88	-0.98	1.5	1.5	0.48	0.99
AI847181	NM_012065	phosphodiesterase 6G, cGMP-specific, rod, gamma (Pde6g)	0.07	-0.15	0.79	-0.25	-1.01	0.47	1.5	1.5	0.32	0.95
AW553758	NM_197985	adiponectin receptor 2 (Adipor2)	0.07	1.89	2.69	0.44	1.3	1.42	1.49	2.23	1.27	0.98
AI840688	NM_009388	transketolase (Tkt)	0.42	1.85	1.64	0.58	0.68	1.16	1.49	1.81	0.48	0.52
AI846884	NM_013897|NM_212449	translocase of inner mitochondrial membrane 8 homolog b (yeast) (Timm8b)|expressed sequence AU019823 (AU019823)	0.36	1.1	1.7	0.22	0.35	1.1	1.49	1.49	0.6	0.9
AI847985	NM_139063	muted (Muted)	0.16	1.08	1.34	0.02	0.44	0.63	1.49	1.49	0.71	1
AI851821	NM_019988	G protein beta subunit-like (Gbl)	0.39	1.19	1.72	0	0.7	1.11	1.49	1.49	0.61	1
AI843141	NM_133806	UDP-N-acetylglucosamine pyrophosphorylase 1 (Uap1)	1.09	-0.29	-0.11	0.24	-0.66	-0.38	1.49	1.49	0.27	0.98
AW553611	NM_078478	growth hormone inducible transmembrane protein (Ghitm)	0.35	1.01	1.8	0.2	0.22	1.25	1.49	1.49	0.55	0.9
AI839681	NM_025310	FtsJ homolog 3 (E. coli) (Ftsj3)	0.94	0.62	0.18	0.2	-0.07	0.12	1.49	1.49	0.06	0.2
AI838290	NM_029103	arginine-rich, mutated in early stage tumors (Armet)	0.09	-0.76	1.07	-0.48	-1.83	1.23	1.48	1.8	0.16	1
AI844659	NM_009624	adenylate cyclase 9 (Adcy9)	0.19	0.73	1.47	0.29	0.01	0.61	1.48	1.68	0.86	0.61
AI853474	NM_028022	RIKEN cDNA 2410008K03 gene (2410008K03Rik)	0.05	0.66	1.48	-0.15	0.31	0.55	1.48	1.48	0.93	0.97
AI845395	NM_031997|NM_001033759	transmembrane protein 2 (Tmem2)	0.28	1.31	1.75	0.54	0.1	1.23	1.47	1.99	0.52	0.41
AI849001	NM_007913	early growth response 1 (Egr1)	-0.5	-0.7	-1.69	-1.39	-1.41	-1.56	1.47	1.73	0.13	1
AU042998	NM_053071	cytochrome c oxidase, subunit VIc (Cox6c)	0.08	0.84	1.81	0.21	0.18	0.87	1.47	1.73	0.94	0.88
AU045552	NM_008512	low density lipoprotein receptor-related protein 1 (Lrp1)	0.79	-0.53	-1.56	0.18	-1.5	-1.45	1.47	1.69	0.11	0.89
BE457806	NM_010898	neurofibromatosis 2 (Nf2)	-0.14	1.86	1.95	-0.05	0.95	1.3	1.47	1.65	0.65	0.98
AI848836	NM_011829	inosine 5'-phosphate dehydrogenase 1 (Impdh1)	0.13	1.47	1.28	0.16	0.23	1.02	1.47	1.53	0.26	0.45
AU020575	NM_023536	MRT4, mRNA turnover 4, homolog (S. cerevisiae) (Mrto4)	1.06	0.47	0.04	0.29	-0.21	0.02	1.47	1.47	0.02	0.61
AI838456	NM_178726	protein phosphatase 1 (formerly 2C)-like (Ppm1l)	0.2	-0.14	-0.3	-0.21	-0.92	-0.58	1.47	1.47	0.28	0.68
AI838566	NM_172571	Fas (TNFRSF6) binding factor 1 (Fbf1)	-0.42	-1.45	-1.45	-1.09	-1.64	-2.06	1.47	1.47	0.61	0.9
AI846046	NM_207625|NM_019477|NM_001033600	acyl-CoA synthetase long-chain family member 4 (Acsl4)	1.28	-0.5	0.09	0.51	-0.63	-0.48	1.47	1.47	0.57	0.98
AW554302	NM_007657	CD9 antigen (Cd9)	-1.1	-1.36	-1.84	-2.24	-0.99	-2.53	1.46	2.2	0.69	0.34
AU045632	NM_026164	patatin-like phospholipase domain containing 8 (Pnpla8)	-0.29	1.55	2.43	-0.1	0.83	1.5	1.46	1.84	0.93	0.99
AI848381	NM_019435	NADH dehydrogenase (ubiquinone) 1 beta subcomplex, 11 (Ndufb11)	0.01	0.62	1.58	0.17	0.08	0.5	1.46	1.78	1.08	0.83
AW552406	NM_001112738|NM_020615	ATP synthase, H+ transporting, mitochondrial F1 complex, gamma polypeptide 1 (Atp5c1)	0.5	1.15	2.3	0.31	0.87	1.31	1.46	1.46	0.99	0.97
AI844660	NM_011508	eukaryotic translation initiation factor 1 (Eif1)	0.47	0.82	1.24	0.1	0.15	0.82	1.46	1.46	0.42	0.92
AU017918	NM_178795	histidine acid phosphatase domain containing 2A (Hisppd2a)	-0.13	1.07	1.76	-0.06	0.4	0.91	1.45	1.59	0.85	0.98
AU020408	NM_011900	mannose-P-dolichol utilization defect 1 (Mpdu1)	0.32	2.03	2.26	0.37	0.8	1.99	1.45	1.55	0.27	0.78
C78908	NM_145964	cDNA sequence BC002199 (BC002199)	0.26	-0.51	-0.21	-0.15	-0.88	-0.88	1.45	1.45	0.67	0.92
AI840033	NM_146073	zinc finger, DHHC domain containing 14 (Zdhhc14)	0.37	1.33	1.5	0.09	0.39	1.27	1.45	1.45	0.23	0.79
C80398	NM_016966	3-phosphoglycerate dehydrogenase (Phgdh)	-0.18	0.72	0.96	-1.22	-0.71	1.99	1.44	3.5	1.03	0.77
C81065	NM_009272	spermidine synthase (Srm)	1.18	1.14	0.58	0.94	-0.15	0.67	1.44	1.62	0.09	-0.22
AI848155	NM_145480|NM_001123038|NM_001123037|NM_013506	replication factor C (activator 1) 4 (Rfc4)|eukaryotic translation initiation factor 4A2 (Eif4a2)	0.84	1.43	0.73	0.68	0.6	0.28	1.44	1.44	0.45	0.46
AW555991	NM_001114119|NM_175143	glutamine-rich 1 (Qrich1)	-0.86	-0.98	-0.53	-1.12	-1.04	-1.65	1.44	1.44	1.12	-0.99
AW555610	NM_026164	patatin-like phospholipase domain containing 8 (Pnpla8)	-0.02	1.47	2.49	0.15	0.89	1.47	1.43	1.77	1.02	1
AI838486	NM_013559	heat shock 105kDa/110kDa protein 1 (Hsph1)	0.59	-0.73	-0.63	0.06	-1.27	-0.99	1.43	1.43	0.36	0.99
AI837869	NM_011354	small EDRK-rich factor 2 (Serf2)	-0.61	-0.17	0.1	-0.75	-0.85	-0.51	1.43	1.43	0.61	0.58
AW542909	NM_178041|NM_173363	eukaryotic translation initiation factor 5 (Eif5)	0.76	0.61	1.44	0.33	0.26	0.79	1.43	1.43	0.65	1
AW536623	NM_027324	sideroflexin 1 (Sfxn1)	0.98	1.54	1.01	0.66	0.79	0.65	1.43	1.43	0.36	0.99
AW554551	NM_001005864|NM_001005865|NM_001005863	mitochondrial tumor suppressor 1 (Mtus1)	-0.24	0.7	2.91	0.15	0.34	1.46	1.42	2.2	1.45	0.99
AU042078	NM_001102455|NM_001102456|NM_009691	amyloid beta (A4) precursor-like protein 2 (Aplp2)	0.25	1.68	2.2	0.32	1.11	1.28	1.42	1.56	0.92	1
C77199	NM_025578	mitochondrial ribosomal protein S25 (Mrps25)	0.13	0.62	2.35	0.07	0.22	1.39	1.42	1.42	0.96	0.99
AU017643	NM_026952|NM_001109628|NM_001109626	Cdc2-related kinase, arginine/serine-rich (Crkrs)	0.84	3.23	2.54	0.41	2.55	2.23	1.42	1.42	0.31	0.99
AI839072	NM_021403	RIKEN cDNA 2900083I11 gene (2900083I11Rik)	0.02	1.03	1.6	0.36	0.2	0.68	1.41	2.09	0.92	0.53
AW541446	NM_133933	ribophorin I (Rpn1)	0.19	0.06	-0.2	-0.45	-0.99	0.08	1.41	1.97	0.28	-0.65
AW544751	NM_007647|NM_001026214	ectonucleoside triphosphate diphosphohydrolase 5 (Entpd5)	0.32	1.31	2.47	0.52	0.78	1.39	1.41	1.81	1.08	0.98
AI851443	NM_016752	solute carrier family 35, member B1 (Slc35b1)	0.3	0.14	0.73	-0.05	-1.07	0.88	1.41	1.71	0.15	0.96
AI843631	NM_007949|NM_146182	excision repair cross-complementing rodent repair deficiency, complementation group 2 (Ercc2)|kinesin light chain 3 (Klc3)	-0.19	-0.18	1.22	-0.8	-1.12	1.36	1.41	1.69	0.14	0.99
AU043299	NM_026048	RIKEN cDNA 2810452K22 gene (2810452K22Rik)	0.22	0.62	2.31	0.33	0.22	1.19	1.41	1.63	1.12	0.96
AI839783	NM_019626	cerebellin 1 precursor protein (Cbln1)	0.25	1.07	1.5	0.35	0.5	0.56	1.41	1.61	0.94	1
AI853762	NM_009443|NM_009444	trans-golgi network protein (Tgoln1)|trans-golgi network protein 2 (Tgoln2)	0.23	0.52	2.32	0.31	0.22	1.13	1.41	1.57	1.19	0.98
AI848376	NM_023543	chimerin (chimaerin) 2 (Chn2)	0.21	1.08	1.63	0.28	0.44	0.79	1.41	1.55	0.84	0.94
AI852835	NM_013627	paired box gene 6 (Pax6)	0.69	1.96	2.29	0.73	1.34	1.46	1.41	1.49	0.83	1
AI848850	NM_008655	growth arrest and DNA-damage-inducible 45 beta (Gadd45b)	-0.75	-0.67	-0.43	-0.94	-0.65	-1.67	1.41	1.45	1.24	-0.87
AW536574	NM_178919	lipase maturation factor 2 (Lmf2)	0.23	1.42	1.6	-0.2	0.87	1.17	1.41	1.41	0.43	1
AW554163	NM_011521	syndecan 4 (Sdc4)	0.82	-0.51	-0.86	0.7	-0.82	-1.84	1.41	1.41	0.98	0.98
AW537048	NM_011809	E26 avian leukemia oncogene 2, 3' domain (Ets2)	-0.11	0.14	0.11	0.39	-0.94	-0.71	1.4	2.4	0.82	-1
AI846439	NM_025642	RIKEN cDNA 2610039C10 gene (2610039C10Rik)	1.27	1.16	-0.22	1.5	0.16	-0.85	1.4	1.86	0.63	0.86
AI844658	NM_183152	RIKEN cDNA 6330514A18 gene (6330514A18Rik)	0.31	0.96	1.84	0.45	0.21	1.05	1.4	1.68	0.79	0.75
AW548360	NM_176959	F-box and leucine-rich repeat protein 7 (Fbxl7)	0.05	0.59	2.44	0.16	0.11	1.41	1.4	1.62	1.03	0.97
AW552650	NM_001029934	ubiquitin specific peptidase 32 (Usp32)	0.34	0.52	1.5	0.38	-0.1	0.68	1.4	1.48	0.82	0.7
AW536664	NM_031997|NM_001033759	transmembrane protein 2 (Tmem2)	0.69	1.44	1.43	0.51	0.86	0.79	1.4	1.4	0.64	0.98
AA407377	NM_001081213	endoplasmic reticulum metallopeptidase 1 (Ermp1)	0.34	0.67	1.7	0.32	0.14	0.85	1.4	1.4	0.85	0.89
AI844827	NM_011885	mitochondrial ribosomal protein S12 (Mrps12)	1.1	0.74	0.17	0.7	-0.03	-0.06	1.4	1.4	0.23	0.81
AI839113	NM_145979	chromodomain helicase DNA binding protein 4 (Chd4)	0.56	1.69	1.93	0.36	1.24	1.18	1.4	1.4	0.75	0.97
AI851103	NM_026610	NADH dehydrogenase (ubiquinone) 1 beta subcomplex 4 (Ndufb4)	0.21	0.75	1.8	0.13	0.22	1.01	1.4	1.4	0.79	0.97
AU015869	NM_009281	zinc finger protein 143 (Zfp143)	0.04	0.76	2.33	0.31	0.1	1.33	1.39	1.93	1	0.89
AU023016	NM_029561	Nedd4 family interacting protein 2 (Ndfip2)	0.09	0.58	1.85	0.09	-0.02	1.06	1.39	1.39	0.79	0.93
AW557952	NM_001102456|NM_001102455|NM_009691	amyloid beta (A4) precursor-like protein 2 (Aplp2)	0.04	1.67	2.33	0.36	1.2	1.1	1.38	2.02	1.23	0.92
AI839988	NM_144900	ATPase, Na+/K+ transporting, alpha 1 polypeptide (Atp1a1)	0.56	-0.54	-1.24	-0.34	-1.32	-0.94	1.38	1.98	0.3	0.7
AI854291	NM_025400	NAT9 (Nat9)	0.2	1.04	2.05	0.34	0.6	0.97	1.38	1.66	1.08	1
AW546730	NM_009234	SRY-box containing gene 11 (Sox11)	0.12	0.62	1.76	0.22	0.05	0.85	1.38	1.58	0.91	0.88
AW547996	NM_001081368	TBCC domain containing 1 (Tbccd1)	-0.02	0.61	2.31	0.02	0.12	1.38	1.38	1.46	0.93	0.98
AW538832	NM_025318	transmembrane protein 93 (Tmem93)	0.52	1.09	1.57	0.34	0.55	0.91	1.38	1.38	0.66	0.98
AI842284	NM_023465	catenin beta interacting protein 1 (Ctnnbip1)	-0.34	1.4	2.39	0.27	1.11	0.7	1.37	2.59	1.69	0.64
AW543969	NM_016783	progesterone receptor membrane component 1 (Pgrmc1)	0.27	0.2	0.47	-0.14	-0.93	0.64	1.37	1.71	0.17	0.96
AI851962	NM_011802|NM_001044389	caseinolytic peptidase X (E.coli) (Clpx)	0.02	1.03	1.69	0.09	0.87	0.41	1.37	1.51	1.28	0.51
AA267085	NM_001039507|NM_010719	lipase, hormone sensitive (Lipe)	0.16	2.06	1.8	0.22	1.26	1.17	1.37	1.49	0.63	1
AW537971	NM_028534|NM_172124	stromal membrane-associated protein 1 (Smap1)|beta-1,3-glucuronyltransferase 2 (glucuronosyltransferase S) (B3gat2)	0.07	0.65	1.68	0.13	0.05	0.85	1.37	1.49	0.83	0.9
AI844645	NM_009145	neuroplastin (Nptn)	0.23	0.88	1.37	0.22	0.13	0.76	1.37	1.37	0.61	0.74
AI849082	NM_001033135	ring finger protein 149 (Rnf149)	0.12	0.71	1.72	0.03	-0.1	1.25	1.37	1.37	0.47	0.9
AW552376	NM_138587	DNA segment, Chr 6, Wayne State University 176, expressed (D6Wsu176e)	-0.35	-0.51	-0.31	-0.59	-1.16	-0.79	1.37	1.37	0.48	0.86
AU020725	NM_028419	glutaredoxin 5 homolog (S. cerevisiae) (Glrx5)	0.69	1.27	1.98	0.61	0.55	1.41	1.37	1.37	0.57	0.86
AI837045	NM_025843	NADH dehydrogenase (ubiquinone) 1 beta subcomplex, 7 (Ndufb7)	-0.1	1.36	1.48	0.32	0.47	0.59	1.36	2.2	0.89	0.92
C76826	NM_009396	tumor necrosis factor, alpha-induced protein 2 (Tnfaip2)	0.71	-0.63	-1.85	-0.47	-1.21	-1.45	1.36	2.16	0.4	0.97
AI837073	NM_018888	ubiquinol-cytochrome c reductase complex chaperone, CBP3 homolog (yeast) (Uqcc)	-0.06	0.78	2.47	0.31	0.14	1.38	1.36	2.1	1.09	0.9
AI839228	NM_008771	purinergic receptor P2X, ligand-gated ion channel, 1 (P2rx1)	0	0.83	2.34	0.27	0.16	1.38	1.36	1.9	0.96	0.91
AI838551	NM_008969	prostaglandin-endoperoxide synthase 1 (Ptgs1)	-0.47	-1.24	-1.62	-1.27	-1.1	-2.32	1.36	1.64	0.7	0.66
AI846401	NM_001098227|NM_016807	syndecan binding protein (Sdcbp)	-0.19	-0.19	-0.15	-0.5	-0.83	-0.56	1.36	1.36	0.41	0.34
AW549761	NM_009204	solute carrier family 2 (facilitated glucose transporter), member 4 (Slc2a4)	-0.23	1	2.35	-0.39	0.41	1.74	1.36	1.36	0.61	0.99
AU042382	NM_010176	fumarylacetoacetate hydrolase (Fah)	-0.11	0.64	2.6	0.2	0.16	1.42	1.35	1.97	1.18	0.96
C86884	NM_008589	mesoderm posterior 2 (Mesp2)	-0.26	0.23	1.83	-0.2	-0.12	0.77	1.35	1.47	1.06	0.99
AU022276	NM_013726	DBF4 homolog (S. cerevisiae) (Dbf4)	1.31	0.64	-0.43	0.63	0.14	-0.6	1.35	1.35	0.17	1
AU017006	NM_001113574|NM_023336|NM_001113573	bromodomain containing 3 (Brd3)	-0.34	1.33	2.69	-0.32	1.57	1.09	1.34	1.86	1.6	0.76
C78991	NM_022019	dual specificity phosphatase 10 (Dusp10)	-0.08	1.2	1.23	0.16	0.37	0.48	1.34	1.82	0.75	0.95
AW552709	NM_018819	brain protein 44-like (Brp44l)	0	1.92	3.69	0.15	1.59	2.53	1.34	1.64	1.16	1
AW538970	NM_029929	vacuolar protein sorting 33A (yeast) (Vps33a)	0.34	1.01	1.78	0.37	0.28	1.14	1.34	1.4	0.64	0.84
AW546649	NM_009195	solute carrier family 12, member 4 (Slc12a4)	0.25	0.6	1.48	0.18	0.1	0.71	1.34	1.34	0.77	0.92
AW537327	NM_145396	transducin (beta)-like 3 (Tbl3)	0.95	0.53	0.34	0.57	-0.11	0.02	1.34	1.34	0.32	0.88
AW558849	NM_025690|NM_026337	SAFB-like, transcription modulator (Sltm)	0.14	0.5	2.07	0.23	0.05	1.1	1.33	1.51	0.97	0.94
AW553104	NM_175324	acyl-Coenzyme A dehydrogenase family, member 11 (Acad11)	0.37	0.76	2.35	0.4	0.51	1.24	1.33	1.39	1.11	1
AI838255	NM_009838	chaperonin subunit 6a (zeta) (Cct6a)	0.96	0.54	0.23	0.26	0.06	0.08	1.33	1.33	0.15	0.86
AI849686	NM_025340	SHANK-associated RH domain interacting protein (Sharpin)	0.49	1.42	1.54	0.47	0.95	0.7	1.33	1.33	0.84	0.79
AW555147	NM_172875	arginine decarboxylase (Adc)	-0.43	-0.45	-1.08	-0.53	-0.9	-1.86	1.33	1.33	0.78	0.97
AW550810	NM_013719	eukaryotic translation initiation factor 2 alpha kinase 4 (Eif2ak4)	0	0.85	1.57	-0.07	0.55	0.61	1.33	1.33	0.96	0.92
AW541013	NM_026921	iron-sulfur cluster assembly 1 homolog (S. cerevisiae) (Isca1)	0.22	1.13	1.93	0.5	0.77	0.69	1.32	1.88	1.24	0.71
AW553846	NM_009208	solute carrier family 4 (anion exchanger), member 3 (Slc4a3)	0.08	0.78	1.62	0.3	0.41	0.45	1.32	1.76	1.17	0.95
C87304	NM_172282	transmembrane and coiled-coil domains 3 (Tmco3)	0.3	0.91	1.88	0.31	0.25	1.21	1.32	1.34	0.67	0.9
AI845987	NM_025318	transmembrane protein 93 (Tmem93)	0.56	1.42	1.82	0.29	0.82	1.37	1.32	1.32	0.45	0.98
AW538407	NM_015747	solute carrier family 20, member 1 (Slc20a1)	-0.6	-0.69	-0.4	-0.94	-1.28	-0.79	1.32	1.32	0.39	0.91
AI836882	NM_009976	cystatin C (Cst3)	-1.13	-0.8	-0.49	-1.29	-0.87	-1.58	1.32	1.32	1.09	-0.39
AW536873	NM_026508	TNF receptor-associated protein 1 (Trap1)	0.81	1.22	1.75	0.77	0.68	1.01	1.32	1.32	0.74	0.75
AU022028	NM_013726	DBF4 homolog (S. cerevisiae) (Dbf4)	1.37	0.54	-0.4	0.78	0.19	-0.78	1.32	1.32	0.38	0.99
AI851536	NM_026495|NM_001037098	BTB (POZ) domain containing 14A (Btbd14a)	-0.19	-0.52	0.01	-0.81	-0.8	-0.41	1.32	1.32	0.42	0.77
C79462	NM_028057	cytochrome b5 reductase 1 (Cyb5r1)	-0.68	-0.26	1.55	-1.12	-0.98	1.39	1.32	1.32	0.16	0.99
AI837817	NM_009427	transducer of ErbB-2.1 (Tob1)	0.37	1.66	2.76	0.63	1.01	1.84	1.31	1.83	0.92	0.97
AA409079	NM_011284	replication protein A2 (Rpa2)	1.5	0.72	0.04	0.96	-0.09	0.08	1.31	1.39	0.04	0.8
C85263	NM_010551	interleukin 16 (Il16)	0.53	1.27	1.58	0.29	0.68	1.1	1.31	1.31	0.48	0.97
AW548454	NM_001112664|NM_007506	similar to ATP synthase, H+ transporting, mitochondrial F0 complex, subunit c (subunit 9), isoform 1 (LOC100041835)|ATP synthase, H+ transporting, mitochondrial F0 complex, subunit c (subunit 9), isoform 1 (Atp5g1)	0.45	1.21	1.28	0.36	0.39	0.88	1.31	1.31	0.4	0.61
AI840037	NM_013759	selenoprotein X 1 (Sepx1)	0.38	1.24	3.11	0.64	0.39	2.4	1.3	1.82	0.71	0.91
AI838161	NM_175434	solute carrier family 35, member F3 (Slc35f3)	0.4	-0.53	-0.36	-0.22	-0.94	-0.63	1.3	1.3	0.27	0.96
AI839727	NM_019875	ATP-binding cassette, sub-family B (MDR/TAP), member 9 (Abcb9)	0.39	1.3	1.63	0.02	0.73	1.27	1.3	1.3	0.36	0.98
AW215391	NM_013459	complement factor D (adipsin) (Cfd)	-0.13	-0.28	-0.97	-0.93	-0.74	-1.01	1.3	1.3	0.04	0.6
C78009	NM_024214	translocase of outer mitochondrial membrane 20 homolog (yeast) (Tomm20)	0.89	1.35	1.22	0.77	0.41	0.98	1.3	1.3	0.24	-0.42
AI841826	NM_138587	DNA segment, Chr 6, Wayne State University 176, expressed (D6Wsu176e)	-0.3	-1	-1.11	-0.62	-1.3	-1.79	1.3	1.3	0.68	0.95
BE285345	NM_011547|NM_001122948	transcription factor AP-2, alpha (Tcfap2a)	-0.15	3.1	4.25	-0.19	2.64	3.45	1.3	1.3	0.8	1
AW556585	NM_001009575	armadillo repeat containing, X-linked 5 (Armcx5)	-0.22	1.28	1.22	0.05	0.68	0.26	1.29	1.83	0.96	0.78
AI849749	NM_009622	adenylate cyclase 1 (Adcy1)	0.17	0.93	1.72	0.35	0.26	0.92	1.29	1.65	0.8	0.8
AU018526	NM_010322	glyceronephosphate O-acyltransferase (Gnpat)	0.67	1.96	1.97	0.47	1.15	1.69	1.29	1.29	0.28	0.9
AW539211	NM_148926	zinc finger, AN1-type domain 3 (Zfand3)	0.66	1.3	2.53	0.61	1	1.59	1.29	1.29	0.94	1
AI849602	NM_022420	G protein-coupled receptor, family C, group 5, member B (Gprc5b)	2.35	1.47	1.05	2.17	0.93	0.48	1.29	1.29	0.57	1
BE457396	NM_011629	nuclear receptor subfamily 2, group C, member 1 (Nr2c1)	0.38	4.59	4.18	0.22	3.9	3.74	1.29	1.29	0.44	1
AI842000	NM_008745	neurotrophic tyrosine kinase, receptor, type 2 (Ntrk2)	-0.25	0.88	2.31	0.25	0.1	1.31	1.28	2.28	1	0.84
AI840403	NM_001103178|NM_001103177|NM_178688	actin-binding LIM protein 1 (Ablim1)	-0.07	1.27	2.75	0.28	0.4	1.99	1.28	1.98	0.76	0.91
AW555687	NM_053207	EGL nine homolog 1 (C. elegans) (Egln1)	0.08	1.3	1.96	0.33	0.89	0.84	1.28	1.78	1.12	0.91
AW541427	NM_183086	mitochondrial ribosomal protein S10 (Mrps10)	0.07	0.88	1.9	0.3	0.22	1.05	1.28	1.74	0.85	0.86
AW552477	NM_001110147|NM_016788	tyrosine kinase, non-receptor, 2 (Tnk2)	0.24	0.51	2.16	0.45	0.06	1.12	1.28	1.7	1.04	0.88
AW538531	NM_007750	cytochrome c oxidase, subunit VIIIa (Cox8a)	0.17	1.08	2.59	0.27	0.67	1.62	1.28	1.48	0.97	1
AI852834	NM_019998	asparagine-linked glycosylation 2 homolog (yeast, alpha-1,3-mannosyltransferase) (Alg2)	0.62	1.96	2.25	0.87	1.17	1.52	1.27	1.77	0.73	0.92
AI847873	NM_008052	deltex 1 homolog (Drosophila) (Dtx1)	-0.57	0.9	-0.71	-1.01	-0.05	-0.59	1.27	1.51	0.12	0.86
AW554714	NM_145488	peroxisomal biogenesis factor 6 (Pex6)	0.36	1.29	0.81	0.07	0.21	0.91	1.27	1.47	0.1	0.14
AI843638	NM_009454	ubiquitin-conjugating enzyme E2E 3, UBC4/5 homolog (yeast) (Ube2e3)	-0.39	0.21	0.18	-0.31	-0.08	-0.88	1.27	1.43	1.06	-0.19
AW538204	NM_016692	inner centromere protein (Incenp)	0.76	1.27	2.14	0.82	0.58	1.5	1.27	1.39	0.64	0.81
AI841284	NM_144839	ubiquitin-conjugating enzyme E2E 2 (UBC4/5 homolog, yeast) (Ube2e2)	0.3	0.9	1.75	0.23	0.2	1.25	1.27	1.27	0.5	0.9
AI854120	NM_145567	3-hydroxyisobutyrate dehydrogenase (Hibadh)	0.52	1.95	2.98	0.42	1.59	2.17	1.27	1.27	0.81	1
AI853920	NM_001030274	NADH dehydrogenase (ubiquinone) Fe-S protein 5 (Ndufs5)	-0.02	1.42	2.33	1.17	0.27	1.03	1.26	3.64	1.3	-0.27
AW557988	NM_139218	developmental pluripotency-associated 3 (Dppa3)	0.03	1.03	1.7	0.26	0.17	1.07	1.26	1.72	0.63	0.75
AW210287	NM_009061	regulator of G-protein signaling 2 (Rgs2)	1.69	1.01	-0.23	1.48	0.48	-0.75	1.26	1.26	0.52	0.99
AW553645	NM_009194	solute carrier family 12, member 2 (Slc12a2)	-0.41	-0.1	0.01	-0.75	-0.68	-0.33	1.26	1.26	0.34	0.8
C86128	NM_172958	myotubularin related protein 12 (Mtmr12)	-0.23	0.35	1.41	-0.15	-0.08	0.51	1.25	1.41	0.9	0.97
AU018058	NM_025616	translocase of inner mitochondrial membrane 50 homolog (yeast) (Timm50)	0.4	1.32	0.8	0.24	0.65	0.38	1.25	1.25	0.42	0.99
AI845860	NM_007796	cytotoxic T lymphocyte-associated protein 2 alpha (Ctla2a)	2.64	1.65	-0.96	0.71	1.33	0.05	1.24	3.26	1.01	0.71
AW558531	NM_144896	PET112-like (yeast) (Pet112l)	0.09	0.58	1.42	-0.03	0.38	0.5	1.24	1.24	0.92	0.9
AU016341	NM_010560	interleukin 6 signal transducer (Il6st)	0.76	1.05	1.41	0.38	0.68	0.92	1.24	1.24	0.49	0.99
AI847975	NM_026748	integrator complex subunit 1 (Ints1)	0.35	1.41	1.57	0.04	0.94	1.11	1.24	1.24	0.46	1
AI852443	NM_009753|NM_001112796	bicaudal D homolog 1 (Drosophila) (Bicd1)	0	-0.28	-0.34	-0.25	-0.99	-0.62	1.24	1.24	0.28	0.77
AW539434	NM_001081337	signal-induced proliferation-associated 1 like 2 (Sipa1l2)	0.52	1.04	2.12	0.46	0.39	1.59	1.24	1.24	0.53	0.93
AA407971	NM_025526	IscU iron-sulfur cluster scaffold homolog (E. coli) (Iscu)	0.47	0.4	1.95	1.26	-0.41	0.74	1.23	2.81	1.21	0.25
AW537243	NM_007510	VATPase, H+ transporting, lysosomal V1 subunit E1 (Atp6v1e1)	0.28	1.17	2.51	0.42	0.52	1.79	1.23	1.51	0.72	0.94
AW558020	NM_025281	Ly1 antibody reactive clone (Lyar)	0.02	0.44	2.46	0.13	0.18	1.38	1.23	1.45	1.08	0.99
AI839395	NM_026065	DNA segment, Chr 10, ERATO Doi 322, expressed (D10Ertd322e)	0.6	1.26	1.9	0.67	0.58	1.28	1.23	1.37	0.62	0.8
AI838506	NM_022424	fibronectin type III domain containing 4 (Fndc4)	-0.35	-0.11	-0.12	-0.32	-0.78	-0.71	1.23	1.29	0.59	-0.99
AI851042	NM_030693	activating transcription factor 5 (Atf5)	-0.18	0.45	1.48	-0.7	-0.23	1.45	1.23	1.23	0.03	0.98
AW547052	NM_026242	Morf4 family associated protein 1 (Mrfap1)	1.05	0.04	-0.26	0.32	-0.24	-0.48	1.23	1.23	0.22	1
AI843373	NM_022420|NM_001081446	G protein-coupled receptor, family C, group 5, member B (Gprc5b)|IQ motif containing K (Iqck)	1.81	1.03	0.61	1.49	0.49	0.24	1.23	1.23	0.37	0.99
AW543636	NM_009673	annexin A5 (Anxa5)	-1.28	-0.34	0.47	-1.34	-0.66	-0.38	1.23	1.23	0.85	0.98
AW537836	NM_001029979	scaffold attachment factor B2 (Safb2)	0.45	1	1.54	0.29	0.56	0.91	1.23	1.23	0.63	1
AW552763	NM_024217	CKLF-like MARVEL transmembrane domain containing 3 (Cmtm3)	-0.35	-0.71	-0.86	-1.16	-0.89	-1.1	1.23	1.23	0.24	-0.43
AW558339	NM_029759	RIKEN cDNA 2410166I05 gene (2410166I05Rik)	-0.2	0.6	2.73	0.36	0.18	1.37	1.22	2.34	1.36	0.92
AI842648	NM_001102425|NM_001102424|NM_001102423|NM_172675	syntaxin 16 (Stx16)	-0.14	3.89	5.15	0.27	3.17	4.24	1.22	2.04	0.91	1
AW548258	NM_011030	procollagen-proline, 2-oxoglutarate 4-dioxygenase (proline 4-hydroxylase), alpha 1 polypeptide (P4ha1)	-0.04	0.81	2.09	0.21	0.3	1.13	1.22	1.72	0.96	0.95
AI850644	NM_027098	mitochondrial ribosomal protein L30 (Mrpl30)	0.12	1.28	1.91	0.27	0.44	1.38	1.22	1.52	0.53	0.85
AI842847	NM_011593|NM_001044384	tissue inhibitor of metalloproteinase 1 (Timp1)	0.13	-2.53	-3.61	-1.12	-2.63	-3.48	1.22	1.48	0.13	1
AI838057	NM_008591	met proto-oncogene (Met)	-0.16	0.79	1.96	-0.08	0.54	0.91	1.22	1.38	1.05	0.98
AU014640	NM_173441	IWS1 homolog (S. cerevisiae) (Iws1)	-0.07	-0.46	-0.62	-0.19	-0.8	-1.38	1.22	1.22	0.76	0.98
AI854178	NM_020010	cytochrome P450, family 51 (Cyp51)	-0.94	-0.8	-1.62	-1.47	-0.27	-2.83	1.21	2.27	1.21	0.95
AW538579	NM_198001	RIKEN cDNA 1110008P14 gene (1110008P14Rik)	0.81	1.31	2.03	1.11	0.94	0.89	1.21	1.81	1.14	-0.92
AU022893	NM_009466	UDP-glucose dehydrogenase (Ugdh)	-0.09	-0.08	-0.7	0.14	-0.81	-1.41	1.21	1.67	0.71	0.79
AW555605	NM_011026	purinergic receptor P2X, ligand-gated ion channel 4 (P2rx4)	-0.88	-0.99	0.2	-1.37	-0.76	-0.75	1.21	1.67	0.95	0.44
AI846632	NM_145939	asparagine-linked glycosylation 3 homolog (yeast, alpha-1,3-mannosyltransferase) (Alg3)	0.91	0.53	0.44	0.57	-0.16	0.26	1.21	1.21	0.18	0.7
BE133987	NM_007679	CCAAT/enhancer binding protein (C/EBP), delta (Cebpd)	0.29	-0.61	-1.68	0.58	-1.24	-2.54	1.2	1.78	0.86	0.99
AU015816	NM_133689	RIKEN cDNA 4930579J09 gene (4930579J09Rik)	0.07	0.53	2.89	0.3	0.34	1.65	1.2	1.66	1.24	0.99
AW557015	NM_172584	inositol 1,3,4-triphosphate 5/6 kinase (Itpk1)	0.34	1.59	2.41	0.52	1.02	1.6	1.2	1.56	0.81	0.99
C86567	NM_172584	inositol 1,3,4-triphosphate 5/6 kinase (Itpk1)	0.26	1.95	2.68	0.4	1.29	2	1.2	1.48	0.68	0.99
AW556342	NM_029945	sphingomyelin phosphodiesterase 4 (Smpd4)	0.2	0.74	1.5	0.33	0.25	0.66	1.2	1.46	0.84	0.82
AW546413	NM_021462	MAP kinase-interacting serine/threonine kinase 2 (Mknk2)	0.63	2.01	2.9	0.73	1.59	2.02	1.2	1.4	0.88	1
AA175426	NM_207105	histocompatibility 2, class II antigen A, beta 1 (H2-Ab1)	0.18	0.92	1.47	0.26	0.06	1.05	1.2	1.36	0.42	0.7
AI853091	NM_008784	immunoglobulin (CD79A) binding protein 1 (Igbp1)	0.22	1.1	1.37	0.27	0.46	0.76	1.2	1.3	0.61	0.91
AU020424	NM_009194	solute carrier family 12, member 2 (Slc12a2)	-0.88	-0.93	-0.84	-1.1	-1.37	-1.38	1.2	1.2	0.54	0.03
AI848800	NM_133807|NM_177752	leucine rich repeat containing 59 (Lrrc59)|essential meiotic endonuclease 1 homolog 1 (S. pombe) (Eme1)	0.37	1.28	1.06	0.11	0.56	0.84	1.2	1.2	0.22	0.81
AI854179	NM_197985	adiponectin receptor 2 (Adipor2)	0.18	2.27	2.74	0.16	1.81	2.02	1.2	1.2	0.72	1
AU040668	NM_007532|NM_001024468	branched chain aminotransferase 1, cytosolic (Bcat1)	0.66	-1.45	-1.05	-1.3	-1.09	-0.64	1.19	2.73	0.41	-0.61
AW546518	NM_007951	enhancer of rudimentary homolog (Drosophila) (Erh)	0.99	0.61	-0.25	0.46	-0.38	0.08	1.19	1.85	0.33	0.25
C86395	NM_013590	lysozyme 1 (Lyz1)	-0.07	0.37	1.58	0.19	0.1	0.4	1.19	1.71	1.18	0.85
AI846176	NM_010397|NM_010395|NM_010399	histocompatibility 2, T region locus 22 (H2-T22)|histocompatibility 2, T region locus 10 (H2-T10)|histocompatibility 2, T region locus 9 (H2-T9)	-0.57	0.87	0.91	-0.94	-0.14	1.1	1.19	1.57	0.19	0.81
AI840634	NM_011861	protein kinase C and casein kinase substrate in neurons 1 (Pacsin1)	0.12	0.79	1.94	0.25	0.15	1.26	1.19	1.45	0.68	0.9
AI838987	NM_144549	tribbles homolog 1 (Drosophila) (Trib1)	1.21	0.2	-0.29	0.2	-0.06	-0.21	1.19	1.35	0.08	1
AI845946	NM_013559	heat shock 105kDa/110kDa protein 1 (Hsph1)	0.59	-0.53	-0.82	-0.1	-1.05	-0.8	1.19	1.23	0.02	0.9
AI837827	NM_026508	TNF receptor-associated protein 1 (Trap1)	0.53	0.97	1.59	0.54	0.68	0.68	1.19	1.21	0.91	0.81
AW539598	NM_015797	F-box protein 6 (Fbxo6)	-0.47	-0.17	0.76	-0.72	-0.27	-0.08	1.19	1.19	0.84	0.87
AW538368	NM_025433	ribosomal protein L7-like 1 (Rpl7l1)	0.95	0.54	0.28	0.48	0.01	0.09	1.19	1.19	0.19	0.85
AI849005	NM_025798	histidine triad nucleotide binding protein 3 (Hint3)	0.09	1.21	1.56	0.06	0.71	0.9	1.19	1.19	0.66	1
AW537083	NM_023565	chromosome segregation 1-like (S. cerevisiae) (Cse1l)	0.95	0.5	0.31	0.62	-0.04	-0.01	1.19	1.19	0.32	0.94
AI838853	NM_019562	ubiquitin carboxyl-terminal esterase L5 (Uchl5)	0.96	0.74	1.09	0.85	0.27	0.48	1.19	1.19	0.61	0.49
AI849283	NM_001099299	adherens junction associated protein 1 (Ajap1)	-0.04	1.57	2.18	0.34	1.12	1.07	1.18	1.94	1.11	0.95
AI841400	NM_001033136	RIKEN cDNA 1200015F23 gene (1200015F23Rik)	0.46	1.12	1.66	0.52	0.71	0.83	1.18	1.3	0.83	1
AI851013	NM_183106	tetratricopeptide repeat domain 17 (Ttc17)	0.08	1	1.66	0.07	0.1	1.39	1.18	1.18	0.27	0.83
AI845959	NM_025433	ribosomal protein L7-like 1 (Rpl7l1)	0.93	0.58	0.25	0.42	0.04	0.12	1.18	1.18	0.13	0.76
AI851815	NM_023154	ethylmalonic encephalopathy 1 (Ethe1)	0.47	-0.54	-0.66	0.29	-1.02	-1.18	1.18	1.18	0.52	1
AI851107	NM_008885	peripheral myelin protein (Pmp22)	-0.17	-0.84	-1.44	-0.95	-1.06	-1.62	1.18	1.18	0.18	0.92
AU040132	NM_009169	split hand/foot malformation (ectrodactyly) type 1 (Shfm1)	-0.65	0.75	1.73	-0.71	0.6	0.76	1.18	1.18	0.97	0.95
AW536094	NM_007893	E4F transcription factor 1 (E4f1)	0.64	0.46	0.39	0.72	-0.17	-0.23	1.17	1.33	0.62	0.98
AI854507	NM_024207	Der1-like domain family, member 1 (Derl1)	-0.06	1.13	2.44	-0.05	0.31	2.08	1.17	1.19	0.36	0.94
AW552195	NM_024214	translocase of outer mitochondrial membrane 20 homolog (yeast) (Tomm20)	0.93	1.34	1.16	0.78	0.47	1.01	1.17	1.17	0.15	-0.51
BE285829	NM_001001892|NM_010380|NM_010394|NM_010391	histocompatibility 2, K1, K region (H2-K1)|histocompatibility 2, D region locus 1 (H2-D1)|histocompatibility 2, Q region locus 7 (H2-Q7)|histocompatibility 2, Q region locus 10 (H2-Q10)	0.24	-0.68	-0.85	-0.34	-0.92	-1.2	1.17	1.17	0.35	0.98
AW826033	NM_010551	interleukin 16 (Il16)	0.96	0.65	1.46	0.74	0.62	0.54	1.17	1.17	0.92	-0.52
AI846708	NM_133933	ribophorin I (Rpn1)	0.46	0.02	-0.08	-0.13	-0.99	0.36	1.16	2.04	0.44	-0.02
AW546339	NM_145151	CREB/ATF bZIP transcription factor (Crebzf)	-0.15	0.8	1.78	0.07	0.11	1.09	1.16	1.6	0.69	0.89
AI838690	NM_001077495|NM_001024955	phosphatidylinositol 3-kinase, regulatory subunit, polypeptide 1 (p85 alpha) (Pik3r1)	-1	-0.75	-1.17	-1.42	-0.94	-1.72	1.16	1.16	0.55	1
AW538188	NM_007633	cyclin E1 (Ccne1)	1.52	0.88	-0.62	0.68	0.13	-0.18	1.15	2.03	0.44	0.93
AI851495	NM_011812	fibulin 5 (Fbln5)	-1.38	-1.77	-2	-2.49	-1.62	-2.19	1.15	1.45	0.19	-0.47
AU018405	NM_001085418|NM_001085419|NM_001001319	preferentially expressed antigen in melanoma like 5 (Pramel5)|predicted gene, OTTMUSG00000010432 (OTTMUSG00000010432)|preferentially expressed antigen in melanoma like 4 (Pramel4)	-0.11	0.59	1.53	-0.1	0.1	0.86	1.15	1.17	0.67	0.97
BE292005	NM_028523	discoidin, CUB and LCCL domain containing 2 (Dcbld2)	1.13	0.37	0.26	0.57	0.06	-0.02	1.15	1.15	0.28	1
AA409627	NM_146243	ARP2 actin-related protein 2 homolog (yeast) (Actr2)	-0.19	-0.31	-0.1	-0.6	-0.79	-0.36	1.15	1.15	0.26	0.99
AI837001	NM_011358	splicing factor, arginine/serine-rich 2 (SC-35) (Sfrs2)	0.94	0.3	0.05	0.46	-0.03	-0.29	1.15	1.15	0.34	1
AU016359	NM_025550	proteasome (prosome, macropain) 26S subunit, non-ATPase, 6 (Psmd6)	0.96	0.74	0.24	0.54	0.26	-0.01	1.15	1.15	0.25	0.97
AW545189	NM_178602	glutamate receptor, ionotropic, N-methyl D-aspartate-like 1A (Grinl1a)	-0.1	0.65	1.79	0.21	-0.03	1.02	1.14	1.76	0.77	0.81
AI842642	NM_144521	RIKEN cDNA 1110031B06 gene (1110031B06Rik)	-0.23	0.82	1.61	-0.08	0.11	1.03	1.14	1.44	0.58	0.9
AI849044	NM_027855|NM_212470	RIKEN cDNA 0610007C21 gene (0610007C21Rik)	0.22	0.84	2.03	0.36	0.25	1.34	1.14	1.42	0.69	0.91
AW547166	NM_026219	ubiquinol-cytochrome c reductase binding protein (Uqcrb)	-0.06	0.72	1.85	0.07	0.26	1.04	1.14	1.4	0.81	0.97
AW553417	NM_011802|NM_001044389	caseinolytic peptidase X (E.coli) (Clpx)	-0.04	1.03	1.63	0.07	0.69	0.72	1.14	1.36	0.91	0.95
AI853043	NM_133774	StAR-related lipid transfer (START) domain containing 4 (Stard4)	-0.39	0.02	-0.67	-0.36	-0.98	-0.84	1.14	1.2	0.17	-0.32
AI850248	NM_025478	isochorismatase domain containing 1 (Isoc1)	0.09	1.06	1.57	0.06	0.42	1.1	1.14	1.14	0.47	0.94
AI846733	NM_172150	intraflagellar transport 52 homolog (Chlamydomonas) (Ift52)	-0.16	0.23	1.41	-0.44	-0.48	1.26	1.14	1.14	0.15	0.97
AW544864	NM_026776	vacuolar protein sorting 25 (yeast) (Vps25)	1.15	1.11	1.14	1	0.64	0.62	1.14	1.14	0.52	0.66
AW553000	NM_134112	potassium channel tetramerisation domain containing 1 (Kctd1)	0.34	1.09	1.4	0.07	0.55	1.07	1.14	1.14	0.33	0.97
C76710	NM_010706|NM_010707	lectin, galactose binding, soluble 4 (Lgals4)|lectin, galactose binding, soluble 6 (Lgals6)	-0.19	1.21	1.68	0.5	0.72	0.35	1.13	2.51	1.33	-0.13
AW553129	NM_130864|NM_146230	acetyl-Coenzyme A acyltransferase 1A (Acaa1a)|acetyl-Coenzyme A acyltransferase 1B (Acaa1b)	0.84	1.44	0.84	0.22	0.54	1.23	1.13	1.91	0.39	-0.21
AI848705	NM_001039354|NM_001033223	lin-7 homolog A (C. elegans) (Lin7a)	-0.01	0.74	1.53	0.21	-0.05	0.97	1.13	1.57	0.56	0.73
AI841466	NM_001013391	cleavage and polyadenylation specific factor 6 (Cpsf6)	-0.02	0.56	1.73	0.13	0.13	0.88	1.13	1.43	0.85	0.95
AW536776	NM_019553	DEAD (Asp-Glu-Ala-Asp) box polypeptide 21 (Ddx21)	1.18	0.51	0.08	0.51	-0.04	0.17	1.13	1.31	0.09	0.71
AW536333	NM_144900	ATPase, Na+/K+ transporting, alpha 1 polypeptide (Atp1a1)	0.57	-0.78	-1.17	-0.22	-1.19	-1.1	1.13	1.27	0.07	0.96
C87230	NM_025706	TBC1 domain family, member 15 (Tbc1d15)	-0.06	0.32	1.61	-0.04	0.22	0.56	1.13	1.17	1.05	0.97
AI851321	NM_139297	UDP-glucose pyrophosphorylase 2 (Ugp2)	-0.26	0.44	2.16	-0.41	0.45	1.17	1.13	1.15	0.99	0.96
AI844497	NM_028243	prolylcarboxypeptidase (angiotensinase C) (Prcp)	-0.53	-0.52	0.57	-0.78	-0.98	0.15	1.13	1.13	0.42	0.98
AI845865	NM_008695|NM_026528	nidogen 2 (Nid2)|RIKEN cDNA 2700060E02 gene (2700060E02Rik)	-0.05	0.96	-0.24	0.25	0.06	-0.76	1.12	1.72	0.52	0.47
AW548503	NM_007502	ATPase, Na+/K+ transporting, beta 3 polypeptide (Atp1b3)	0.59	0.07	0.68	0.84	-0.54	-0.08	1.12	1.62	0.76	0.66
AU014762	NM_009736	Bcl2-associated athanogene 1 (Bag1)	0.76	0.53	1.01	0.09	-0.11	1.2	1.12	1.5	0.19	0.94
AI844670	NM_175329	Nur77 downstream gene 2 (Ndg2)	-0.15	1.63	4.05	0.04	1.12	3.25	1.12	1.5	0.8	1
AI838291	NM_175686|NM_011127	paired related homeobox 1 (Prrx1)	0.03	-1.33	-1.22	-0.71	-0.89	-2.03	1.11	1.99	0.81	0.55
AI837563	NM_138671	NAD kinase (Nadk)	-0.11	0.82	2.46	0.23	0.06	1.77	1.11	1.79	0.69	0.9
C78643	NM_139269	HRAS like suppressor 3 (Hrasls3)	-0.36	4.45	3.98	-0.53	3.34	4.15	1.11	1.45	0.17	0.97
AA409213	NM_001114879|NM_028945	DNA segment, Chr 14, Abbott 1 expressed (D14Abb1e)	0.78	0.72	1.04	-0.34	0.61	1.16	1.11	1.35	0.12	0.66
AW547057	NM_013795|NM_001111335	ATP synthase, H+ transporting, mitochondrial F0 complex, subunit g (Atp5l)|similar to ATP synthase, H+ transporting, mitochondrial F0 complex, subunit G (LOC100040708)	0.38	1.37	1.69	0.49	0.63	1.21	1.11	1.33	0.48	0.81
AW556506	NM_025969	RIKEN cDNA 1700034H14 gene (1700034H14Rik)	0.27	0.63	1.62	0.3	0.42	0.69	1.11	1.17	0.93	1
AW538490	NM_025313	ATP synthase, H+ transporting, mitochondrial F1 complex, delta subunit (Atp5d)	0.16	0.77	1.88	0.07	0.55	1.08	1.11	1.11	0.8	0.99
AI838672	NM_025476	RIKEN cDNA 2410005O16 gene (2410005O16Rik)	-0.5	0.08	1.66	-0.29	0.17	0.26	1.1	1.7	1.4	0.81
AI854208	NM_009197	solute carrier family 16 (monocarboxylic acid transporters), member 2 (Slc16a2)	-0.94	-0.27	-0.18	-0.82	-0.71	-0.96	1.1	1.34	0.78	-0.18
C81194	NM_013559	heat shock 105kDa/110kDa protein 1 (Hsph1)	0.43	-1.32	-1.06	0.01	-1.8	-1.26	1.1	1.1	0.2	0.99
BE369529	NM_007470	apolipoprotein D (Apod)	-0.64	-0.43	-0.08	-0.84	-0.74	-0.67	1.1	1.1	0.59	0.97
AU041465	NM_029354	RIKEN cDNA 2410018G20 gene (2410018G20Rik)	0.92	0.11	0.23	0.36	0.22	-0.41	1.09	1.31	0.64	0.53
AI854010	NM_009028|NM_009391	RAS-like, family 2, locus 9 (Rasl2-9)|RAN, member RAS oncogene family (Ran)	0.96	0.8	-0.09	0.67	-0.11	0.02	1.09	1.31	0.11	0.49
AI848173	NM_025954	RIKEN cDNA 1700012G19 gene (1700012G19Rik)	0.56	1.07	1.36	0.57	0.51	0.82	1.09	1.11	0.54	0.65
C77118	NM_029809	RIKEN cDNA 2310014L17 gene (2310014L17Rik)	0.87	0.72	-0.13	0.6	0.38	-0.61	1.09	1.09	0.48	1
AU045293	NM_027159	coiled-coil domain containing 115 (Ccdc115)	-0.06	1.02	2.97	0.68	0.53	1.64	1.08	2.56	1.33	0.89
AI853018	NM_011675	uridine-cytidine kinase 1 (Uck1)	0.03	1.93	2.04	0.64	1	1.28	1.08	2.3	0.76	0.92
AI854515	NM_007657	CD9 antigen (Cd9)	-1.31	-1.58	-1.88	-2.25	-1.01	-2.59	1.08	2.22	0.71	0.23
AW543393	NM_177673	cDNA sequence BC046331 (BC046331)	0.11	0.9	1.57	0.34	0.2	0.96	1.08	1.54	0.61	0.74
C86632	NM_011529	TRAF family member-associated Nf-kappa B activator (Tank)	0.01	1.26	1.08	0.15	0.61	0.51	1.08	1.36	0.57	1
AI842057	NM_007530	B-cell receptor-associated protein 29 (Bcap29)	0.17	0.44	1.69	0.28	0.11	0.83	1.08	1.3	0.86	0.92
AW555571	NM_001001176	TAF9B RNA polymerase II, TATA box binding protein (TBP)-associated factor (Taf9b)	0.09	1.19	1.29	-0.1	0.5	1.09	1.08	1.08	0.2	0.9
AU020979	NM_153134	immunity-related GTPase family, Q (Irgq)	-0.16	0.42	1.99	0.1	0.11	0.97	1.07	1.59	1.02	0.97
AI854624	NM_133916	eukaryotic translation initiation factor 3, subunit B (Eif3b)	0.91	0.47	0.06	0.33	-0.22	0.26	1.07	1.47	0.2	0.14
C77180	NM_027450	GLI pathogenesis-related 2 (Glipr2)	0.46	-0.5	-1.43	-0.44	-0.77	-1.33	1.07	1.27	0.1	0.99
AI852031	NM_026864	RAS-like, family 11, member A (Rasl11a)	-1.02	-2.04	-2.28	-2.04	-2.16	-2.21	1.07	1.21	0.07	0.99
C76333	NM_009976	cystatin C (Cst3)	-1.17	-0.69	-0.64	-1.19	-0.95	-1.43	1.07	1.07	0.79	-0.09
AU045587	NM_144792	sphingomyelin synthase 1 (Sgms1)	-0.14	-0.49	-0.4	-0.47	-0.81	-0.82	1.07	1.07	0.42	0.96
AI838192	NM_015814	dickkopf homolog 3 (Xenopus laevis) (Dkk3)	-0.91	-0.71	-0.59	-0.57	-1.16	-1.54	1.06	1.74	0.95	-1
AI838527	NM_025903	interferon-related developmental regulator 2 (Ifrd2)	0.1	0.69	2.06	0.36	0.16	1.27	1.06	1.58	0.79	0.89
AW554125	NM_028839	transmembrane protein 110 (Tmem110)	0.06	0.97	1.66	0.3	0.5	0.83	1.06	1.54	0.83	0.98
AI846990	NM_026164	patatin-like phospholipase domain containing 8 (Pnpla8)	-0.15	1.01	1.78	0.06	0.48	1.04	1.06	1.48	0.74	0.98
AW108239	NM_017399	fatty acid binding protein 1, liver (Fabp1)	-1.16	-1.22	-1.93	-1.36	-1.24	-2.77	1.06	1.06	0.84	0.99
AI853246	NM_001013392	ras responsive element binding protein 1 (Rreb1)	0.53	1.22	0.85	0.35	0.8	0.39	1.06	1.06	0.46	0.92
AI851012	NM_009049	regulated endocrine-specific protein 18 (Resp18)	0.11	1.38	1.96	0.55	0.61	1.24	1.05	1.93	0.72	0.79
AU019031	NM_175657|NM_178192|NM_153173|NM_178193|NM_175656|NM_175655|NM_178211|NM_178210|NM_175654	histone cluster 1, H4m (Hist1h4m)|histone cluster 1, H4a (Hist1h4a)|histone cluster 1, H4h (Hist1h4h)|histone cluster 1, H4b (Hist1h4b)|histone cluster 1, H4i (Hist1h4i)|histone cluster 1, H4f (Hist1h4f)|histone cluster 1, H4k (Hist1h4k)|histone cluster 1, H4j (Hist1h4j)|histone cluster 1, H4d (Hist1h4d)	1.64	1.07	-0.99	1.88	0.15	-1.36	1.05	1.53	0.37	0.94
AW554325	NM_026585	DNA segment, Chr 6, Wayne State University 116, expressed (D6Wsu116e)	-0.13	0.56	1.83	0.07	0.16	0.98	1.05	1.45	0.85	0.97
AA245030	NM_028179	RIKEN cDNA 2200002D01 gene (2200002D01Rik)	0.41	1.68	1.62	0.61	1.06	0.99	1.05	1.45	0.63	0.99
AI849293	NM_008027	flotillin 1 (Flot1)	-0.74	-0.76	-0.55	-0.95	-0.88	-1.27	1.05	1.05	0.72	-1
AI854232	NM_008378	imprinted and ancient (Impact)	-0.31	-0.5	-0.29	-1.06	-0.77	-0.32	1.05	1.05	0.03	0.21
AW545304	NM_138599	translocase of outer mitochondrial membrane 70 homolog A (yeast) (Tomm70a)	0.58	0.97	1.34	0.51	0.36	0.97	1.05	1.05	0.37	0.71
AI848630	NM_010338	G protein-coupled receptor 37 (Gpr37)	-0.14	0.89	2.23	0.38	0.1	1.46	1.04	2.08	0.77	0.8
AW763542	NM_008797	pyruvate carboxylase (Pcx)	0.87	3.11	3.24	1.13	2.33	2.72	1.04	1.56	0.52	0.98
AI844638	NM_001112739	potassium voltage gated channel, Shaw-related subfamily, member 1 (Kcnc1)	0.08	0.53	1.62	0.34	0.18	0.67	1.04	1.56	0.95	0.82
AI851060	NM_010368	glucuronidase, beta (Gusb)	0.26	-0.38	-1.23	-0.31	-1.08	-1	1.04	1.5	0.23	0.77
AI848008	NM_009665|NM_007444	S-adenosylmethionine decarboxylase 1 (Amd1)|S-adenosylmethionine decarboxylase 2 (Amd2)	0.95	0.69	0.31	0.53	0.2	0.18	1.04	1.04	0.13	0.84
AW549878	NM_009409	topoisomerase (DNA) II beta (Top2b)	0.13	1.21	1.53	-0.04	0.66	1.21	1.04	1.04	0.32	0.97
AW558723	NM_026431	RIKEN cDNA 1810043G02 gene (1810043G02Rik)	0.08	0.35	1.35	-0.01	0.34	0.41	1.04	1.04	0.94	0.77
AI851764	NM_134079	adenosine kinase (Adk)	-0.2	-0.16	-0.76	-0.74	-0.42	-1	1.04	1.04	0.24	0.87
AW536564	NM_026560	cell division cycle associated 8 (Cdca8)	0.91	0.89	0.65	0.82	0.67	-0.08	1.04	1.04	0.73	1
AW546788	NM_009369	transforming growth factor, beta induced (Tgfbi)	0.56	-2.54	-3.02	-1.36	-2.3	-2.37	1.03	2.81	0.65	1
C81126	NM_013538	cell division cycle associated 3 (Cdca3)	0.18	0.71	2.54	0.59	0.52	1.29	1.03	1.85	1.25	0.96
C85966	NM_001113514|NM_133721	integrin alpha 9 (Itga9)	-0.28	0.29	1.67	-0.05	0	0.7	1.03	1.49	0.97	0.97
AI844191	NM_001081040	coenzyme Q10 homolog A (yeast) (Coq10a)	-0.03	0.27	1.22	0.16	0.05	0.22	1.03	1.41	1	0.6
AW538057	NM_001081039	dedicator of cytokinesis 9 (Dock9)	0.44	1.34	1.27	0.26	0.78	0.98	1.03	1.03	0.29	0.94
AW544862	NM_013559	heat shock 105kDa/110kDa protein 1 (Hsph1)	0.46	-1.08	-0.73	-0.01	-1.42	-0.95	1.03	1.03	0.22	0.99
AI842715	NM_027977	RIKEN cDNA 2310001A20 gene (2310001A20Rik)	0.67	3.42	2.98	0.52	2.84	2.68	1.03	1.03	0.3	1
AW536168	NM_011241	RAN GTPase activating protein 1 (Rangap1)	1.01	0.31	0.09	0.79	0.06	-0.47	1.03	1.03	0.56	0.98
AI847223	NM_011351	sema domain, transmembrane domain (TM), and cytoplasmic domain, (semaphorin) 6C (Sema6c)	1.86	1.23	-1.21	2.08	0.17	-1.39	1.02	1.46	0.18	0.93
AI837530	NM_148929|NM_178371	solute carrier family 9 (sodium/hydrogen exchanger), member 8 (Slc9a8)	0.05	0.45	1.98	0.23	0.18	1.05	1.02	1.38	0.93	0.97
AI840258	NM_001110780|NM_013680	synapsin I (Syn1)	0.1	0.51	1.5	0.26	0.17	0.66	1.02	1.34	0.84	0.9
AW538177	NM_016776	MYB binding protein (P160) 1a (Mybbp1a)	1.1	0.36	0.11	0.29	0.05	0.21	1.02	1.22	0.1	0.57
AW556577	NM_181856	transmembrane channel-like 8 (Tmc8)	0.02	0.68	1.42	0.04	0.23	0.83	1.02	1.06	0.59	0.97
AI853315	NM_026000	proteasome (prosome, macropain) 26S subunit, non-ATPase, 9 (Psmd9)	0.61	1.2	1	0.53	0.57	0.69	1.02	1.02	0.31	0.41
AU015227	NM_144829	alanyl-tRNA synthetase domain containing 1 (Aarsd1)	-0.07	-0.25	0.48	-0.7	-1.63	1.48	1.01	3.01	1	1
AI854887	NM_023697	retinol dehydrogenase 14 (all-trans and 9-cis) (Rdh14)	-0.21	0.55	1.73	0.07	0.32	0.67	1.01	1.57	1.06	1
AI839158	NM_026545	proteasome (prosome, macropain) 26S subunit, non-ATPase, 8 (Psmd8)	0.05	0.55	1.92	0.29	0.06	1.16	1.01	1.49	0.76	0.9
AW555095	NM_013917	pituitary tumor-transforming 1 (Pttg1)	1.3	0.68	-0.74	0.68	0.86	-1.31	1.01	1.37	0.57	0.93
AI853815	NM_018819	brain protein 44-like (Brp44l)	0.05	1.8	3.4	0.16	1.49	2.59	1.01	1.23	0.81	1
AI847779	NM_019765	CAP-GLY domain containing linker protein 1 (Clip1)	0.4	-0.7	-0.8	-0.56	-0.61	-0.94	1.01	1.19	0.14	0.66
BE534140	NM_009984	cathepsin L (Ctsl)	0.49	1.37	1.05	0.57	0.48	0.85	1.01	1.17	0.2	-0.08
AW538674	NM_027182	thyroid hormone receptor interactor 13 (Trip13)	1.21	0.41	-0.16	0.73	0.04	-0.32	1.01	1.01	0.16	1
AW536753	NM_145954	aldehyde dehydrogenase 16 family, member A1 (Aldh16a1)	0.81	1.22	1.85	0.51	1.08	1.28	1.01	1.01	0.57	0.92
C86671	NM_001110849|NM_175181|NM_001083810	RIKEN cDNA 2600010E01 gene (2600010E01Rik)	0.13	0.95	1.53	0.86	0.55	0.2	1	2.46	1.33	-0.99
AI837954	NM_001044705|NM_011757|NM_001044704|NM_001044703	zinc finger and SCAN domain containing 21 (Zscan21)	0.05	1.26	1.73	0.31	0.51	1.22	1	1.52	0.51	0.85
AI841811	NM_138602	PRA1 domain family 2 (Praf2)	-0.2	0.47	1.61	0.01	-0.06	0.93	1	1.42	0.68	0.91
AW537752	NM_026792	1-acylglycerol-3-phosphate O-acyltransferase 5 (lysophosphatidic acid acyltransferase, epsilon) (Agpat5)	0.89	0.59	0.95	0.17	0.47	0.79	1	1	0.16	0.17
BE533846	NM_010444	nuclear receptor subfamily 4, group A, member 1 (Nr4a1)	-0.09	0.61	1.64	-0.22	0.17	1.21	1	1	0.43	0.99
AW543974	NM_023773	M-phase phosphoprotein 8 (Mphosph8)	1.44	1.28	1.14	1.19	1.15	0.52	1	1	0.62	0.87
AI852453	NM_008156	glycosylphosphatidylinositol specific phospholipase D1 (Gpld1)	0.31	1.28	1.5	0.2	0.78	1.11	1	1	0.39	0.98
AW555935	NM_008512	low density lipoprotein receptor-related protein 1 (Lrp1)	0.81	-0.53	-1.26	0.26	-1.05	-1.18	0.99	1.15	0.08	0.96
AW536154	NM_016748	cytidine 5'-triphosphate synthase (Ctps)	-0.32	-0.94	-1.42	-0.48	-1.61	-1.58	0.99	0.99	0.16	0.89
AU044384	NM_011480	sterol regulatory element binding transcription factor 1 (Srebf1)	0.14	1.79	2.45	-0.04	1.51	1.92	0.99	0.99	0.53	1
C86141	NM_001080966|NM_001080965|NM_020572	aurora kinase C (Aurkc)	1.11	0.36	0.37	0.68	0.22	-0.05	0.99	0.99	0.42	0.93
AI852225	NM_001003946|NM_001037725|NM_009388	amyotrophic lateral sclerosis 2 (juvenile) chromosome region, candidate 13 (human) (Als2cr13)|transketolase (Tkt)	0.1	1.51	0.9	0.42	0.28	0.83	0.98	1.62	0.07	-0.17
AI854890	NM_011122	procollagen-lysine, 2-oxoglutarate 5-dioxygenase 1 (Plod1)	0.29	1.66	1.15	0.53	1.08	0.51	0.98	1.46	0.64	0.76
AW554393	NM_144948	RNA binding motif protein 7 (Rbm7)	-0.06	0.65	2.06	0.17	0.18	1.32	0.98	1.44	0.74	0.95
AW558029	NM_025650	ubiquinol-cytochrome c reductase (6.4kD) subunit (Uqcr)	0.03	0.58	1.54	0.11	0.24	0.82	0.98	1.14	0.72	0.98
AW551338	NM_024207	Der1-like domain family, member 1 (Derl1)	-0.16	1.04	1.91	-0.13	0.18	1.76	0.98	1.04	0.15	0.9
AW538629	NM_134129	PRP19/PSO4 pre-mRNA processing factor 19 homolog (S. cerevisiae) (Prpf19)	0.38	-0.45	0.08	-0.3	-1.05	0.39	0.97	1.59	0.31	0.65
AW558110	NM_133666	NADH dehydrogenase (ubiquinone) flavoprotein 1 (Ndufv1)	-0.19	0.52	2	0.11	0.5	0.75	0.97	1.57	1.25	0.95
AA174705	NM_009630	adenosine A2a receptor (Adora2a)	-0.2	0.51	1.55	0	0.08	0.81	0.97	1.37	0.74	0.95
AW537692	NM_144931	NEDD8 activating enzyme E1 subunit 1 (Nae1)	-0.02	0.39	1.67	0.05	0.03	0.99	0.97	1.11	0.68	0.97
AU021642	NM_009443	trans-golgi network protein (Tgoln1)	-0.22	0.12	1.65	-0.16	-0.05	0.79	0.97	1.09	0.86	1
BE137270	NM_009853	CD68 antigen (Cd68)	-0.05	0.49	1.1	-0.36	-0.15	1.08	0.97	0.97	0.02	0.94
BE532020	NM_019786	TANK-binding kinase 1 (Tbk1)	0.98	0.44	0.42	0.61	0.2	0.06	0.97	0.97	0.36	0.98
AU019129	NM_145632	polymerase (RNA) II (DNA directed) polypeptide H (Polr2h)	-0.03	0.77	2.91	0.59	0.23	1.87	0.96	2.2	1.04	0.89
AW540979	NM_011650	translin (Tsn)	0.06	0.95	1.59	0.54	0.17	0.93	0.96	1.92	0.66	0.43
AW549139	NM_172707	protein phosphatase 1, catalytic subunit, beta isoform (Ppp1cb)	-0.5	-0.44	0.6	-0.72	-0.44	-0.14	0.96	0.96	0.74	0.9
AW556440	NM_145630	pyruvate dehydrogenase kinase, isoenzyme 3 (Pdk3)	-0.15	-0.29	-0.33	-0.24	-0.37	-1.12	0.96	0.96	0.79	0.77
AU040821	NM_133784	WW domain containing transcription regulator 1 (Wwtr1)	-0.33	0.75	1.65	0.09	0.43	0.6	0.95	1.79	1.05	0.99
AW552727	NM_007988	fatty acid synthase (Fasn)	0.95	1.21	1.46	0	1.62	1.05	0.95	1.77	0.41	0.65
C86260	NM_133684	MOCO sulphurase C-terminal domain containing 2 (Mosc2)	-0.15	0.74	2.56	0.25	0.29	1.66	0.95	1.75	0.9	0.95
AI843136	NM_013864	N-myc downstream regulated gene 2 (Ndrg2)	0.33	1.2	1.08	0.65	1.25	-0.24	0.95	1.69	1.32	0.02
AW554569	NM_028811	elongation protein 3 homolog (S. cerevisiae) (Elp3)	0.06	0.7	2.12	0.39	0.28	1.26	0.95	1.61	0.86	0.92
AI843751	NM_009272	spermidine synthase (Srm)	1.23	0.82	0.32	0.87	-0.04	0.59	0.95	1.49	0.27	0.25
AI845506	NM_148944	cholinergic receptor, nicotinic, beta polypeptide 4 (Chrnb4)	0.31	-0.45	-0.4	0.19	-0.78	-0.9	0.95	0.95	0.5	0.99
BE291709	NM_033218	sterol regulatory element binding factor 2 (Srebf2)	0.38	1.38	1.67	0.15	0.93	1.4	0.95	0.95	0.27	0.99
AI845783	NM_019835	UDP-Gal:betaGlcNAc beta 1,4-galactosyltransferase, polypeptide 5 (B4galt5)	0.35	-0.22	-0.44	-0.06	-0.76	-0.44	0.95	0.95	0	0.73
AW554605	NM_015753	zinc finger E-box binding homeobox 2 (Zeb2)	0.13	-0.23	0.44	-0.95	-1.08	1.43	0.94	2.92	0.99	0.87
AI851598	NM_026217	autophagy-related 12 (yeast) (Atg12)	0.39	0.72	0.69	0.8	0.17	-0.11	0.94	1.76	0.8	-0.93
AW555686	NM_177041	RFad1, flavin adenine dinucleotide synthetase, homolog (yeast) (Flad1)	-0.1	1.07	1.7	0.12	0.6	1.01	0.94	1.38	0.69	0.99
C80267	NM_016884	heterogeneous nuclear ribonucleoprotein C (Hnrnpc)	0.71	1.81	1.53	0.17	1.37	1.57	0.94	1.02	0.04	0.93
AW537606	NM_019472	myosin X (Myo10)	-0.11	-0.62	-1.25	-0.81	-0.89	-1.22	0.94	1	0.03	0.96
AW537207	NM_026374	interleukin enhancer binding factor 2 (Ilf2)	0.96	-0.03	-0.05	0.57	-0.2	-0.43	0.94	0.94	0.38	0.98
AW536415	NM_152220	syntaxin 3 (Stx3)	-0.39	-0.66	-0.55	-1.03	-0.92	-0.59	0.94	0.94	0.04	-0.34
C87054	NM_019913	thioredoxin 2 (Txn2)	0.32	1.05	1.86	0.61	0.58	1.11	0.93	1.51	0.75	0.86
AU019923	NM_178935|NM_009031	RIKEN cDNA 4932441K18 gene (4932441K18Rik)|retinoblastoma binding protein 7 (Rbbp7)	0.25	2.22	2.29	0.48	1.84	1.51	0.93	1.39	0.78	0.97
AI850410	NM_144817	calcium/calmodulin-dependent protein kinase I gamma (Camk1g)	0.19	0.34	1.45	0.33	0.01	0.71	0.93	1.21	0.74	0.83
AI849299	NM_021788	sin3 associated polypeptide (Sap30)	0.09	1.3	1.44	0.15	0.73	1.02	0.93	1.05	0.42	0.97
AU040189	NM_025509	RIKEN cDNA 2310008M10 gene (2310008M10Rik)	-0.28	-0.9	-0.97	-0.93	-1.16	-0.99	0.93	0.93	0.02	0.63
AW557266	NM_024214	translocase of outer mitochondrial membrane 20 homolog (yeast) (Tomm20)	0.62	1.24	0.87	0.56	0.45	0.79	0.93	0.93	0.08	-0.42
AI850388	NM_024214	translocase of outer mitochondrial membrane 20 homolog (yeast) (Tomm20)	0.74	1.22	0.96	0.66	0.46	0.87	0.93	0.93	0.09	-0.53
AU015708	NM_145707	oocyte specific homeobox 3 (Obox3)	0.03	0.49	1.35	-0.05	0.29	0.7	0.93	0.93	0.65	0.99
AA408731	NM_182994	ADP-ribosylation factor-like 5A (Arl5a)	1.61	-0.35	0.01	0.95	0.02	-0.62	0.92	1.66	0.63	0.83
AI853250	NM_009949	carnitine palmitoyltransferase 2 (Cpt2)	-0.18	0.69	1.51	0.11	0.4	0.59	0.92	1.5	0.92	0.99
AI841599	NM_172692|NM_013497	glucosidase beta 2 (Gba2)|cAMP responsive element binding protein 3 (Creb3)	-0.05	0.93	1.44	0.14	0.61	0.65	0.92	1.3	0.79	0.96
AI854437	NM_026438	pyrophosphatase (inorganic) 1 (Ppa1)	0.62	3.6	2.73	-0.07	3.27	2.83	0.92	1.12	0.1	0.99
AI851947	NM_008838|NM_145491	phosphatidylinositol glycan anchor biosynthesis, class F (Pigf)|ras homolog gene family, member Q (Rhoq)	-0.54	-0.59	0.48	-0.9	-0.51	-0.16	0.92	1.08	0.64	0.83
AI838532	NM_144865	receptor accessory protein 2 (Reep2)	-0.18	0.75	1.98	0.3	0.01	1.33	0.91	1.87	0.65	0.79
AI841901	NM_001113375|NM_001113374|NM_013826	molybdenum cofactor synthesis 2 (Mocs2)	0.31	0.96	1.65	0.6	0.52	0.89	0.91	1.49	0.76	0.76
AW548540	NM_018868	nucleolar protein 5 (Nol5)	1.09	0.36	-0.07	0.44	-0.14	0.17	0.91	1.39	0.24	0.59
BE333656	NM_020619	glucosidase 1 (Gcs1)	0.76	2.02	1.92	0.91	1.39	1.49	0.91	1.21	0.43	0.97
BE291140	NM_007678	CCAAT/enhancer binding protein (C/EBP), alpha (Cebpa)	-0.03	0.67	0.86	-0.24	0.11	0.72	0.91	0.91	0.14	0.89
AU022829	NM_011541	transcription elongation factor A (SII) 1 (Tcea1)	0.17	-0.03	1.15	-0.22	-0.29	0.89	0.91	0.91	0.26	0.99
AI852379	NM_013753	cDNA sequence X99384 (X99384)	-0.61	-0.31	0.49	-0.75	-0.35	-0.24	0.91	0.91	0.73	0.84
AI840581	NM_028420	calcium/calmodulin-dependent protein kinase II inhibitor 2 (Camk2n2)	0.22	0.63	1.41	0.07	0.27	1.01	0.91	0.91	0.4	0.99
AW540967	NM_145514	WD repeat domain 26 (Wdr26)	0.42	-0.37	-1.44	0.21	-1.02	-1.49	0.91	0.91	0.05	0.94
AI843216	NM_020561	sphingomyelin phosphodiesterase, acid-like 3A (Smpdl3a)	-1.09	0.23	2.29	-0.37	0.05	0.85	0.9	2.34	1.44	1
AI842725	NM_008397	integrin alpha 6 (Itga6)	-0.3	0.59	1.98	0.18	-0.03	1.22	0.9	1.86	0.76	0.85
AI841440	NM_026313	RIKEN cDNA 3300001P08 gene (3300001P08Rik)	-0.19	0.86	2.04	0.19	0.08	1.54	0.9	1.66	0.5	0.85
AW553089	NM_007754	carboxypeptidase D (Cpd)	-0.08	0.95	1.54	0.22	0.36	0.93	0.9	1.5	0.61	0.88
AI837380	NM_146118	solute carrier family 25 (mitochondrial carrier, phosphate carrier), member 25 (Slc25a25)	1.09	0.9	-0.21	0.54	0.3	0.04	0.9	1.4	0.25	0.93
AU020374	NM_007639	CD1d1 antigen (Cd1d1)	-0.01	1.74	2.34	0.08	1.16	1.93	0.9	1.08	0.41	0.98
AW536943	NM_177638	crumbs homolog 3 (Drosophila) (Crb3)	0.97	0.45	0.14	0.32	0.15	0.19	0.9	1	0.05	0.82
AU020932	NM_001005223	zinc finger, HIT type 3 (Znhit3)	0.34	0.83	1.05	-0.02	0.28	1.06	0.9	0.92	0.01	0.89
BE335788	NM_013587	low density lipoprotein receptor-related protein associated protein 1 (Lrpap1)	-0.8	-0.59	-0.96	-1.07	-0.72	-1.46	0.9	0.9	0.5	0.99
AW553568	NM_027959	protein disulfide isomerase associated 6 (Pdia6)	-0.01	-0.31	0.51	-0.59	-0.99	0.88	0.89	1.63	0.37	0.99
AI837076	NM_177763|NM_001081231	lipoma HMGIC fusion partner-like protein 4 (Lhfpl4)|lipoma HMGIC fusion partner-like 3 (Lhfpl3)	-0.08	0.58	1.8	0.23	0.07	1.11	0.89	1.51	0.69	0.88
AU015203	NM_013917	pituitary tumor-transforming 1 (Pttg1)	1.29	0.7	-1	0.91	0.87	-1.68	0.89	1.23	0.68	0.97
AU020673	NM_001042580|NM_007653	Cd63 antigen (Cd63)	-0.44	-0.47	-0.62	-0.99	-0.87	-0.56	0.89	1.01	0.06	-0.99
AU021401	NM_172705	PHD finger protein 13 (Phf13)	0.21	-1.39	-1.14	-0.96	-0.72	-1.52	0.88	2.22	0.38	0.08
C81410	NM_010283	glycoprotein galactosyltransferase alpha 1, 3 (Ggta1)	-0.99	-1.69	-2.64	-2.39	-1.52	-2.29	0.88	1.92	0.35	-0.02
AU045568	NM_001122603	Fc fragment of IgG binding protein (Fcgbp)	-0.27	0.42	2.03	0.03	0.17	1.1	0.88	1.48	0.93	0.98
BE291269	NM_001113515|NM_031163	collagen, type II, alpha 1 (Col2a1)	0.09	3.41	3.14	0.23	2.8	2.73	0.88	1.16	0.41	1
AA409629	NM_026515	RIKEN cDNA 2810417H13 gene (2810417H13Rik)	1.05	1.22	0.78	1.13	0.66	0.38	0.88	1.04	0.4	0.49
AW547208	NM_183426	strawberry notch homolog 2 (Drosophila) (Sbno2)	0.23	-0.81	-0.74	-0.05	-0.91	-1.24	0.88	0.88	0.5	0.95
AU018293	NM_177870	solute carrier family 5 (sodium-dependent vitamin transporter), member 6 (Slc5a6)	0.15	1.25	0.93	-0.09	1.02	0.52	0.88	0.88	0.41	0.98
AI839881	NM_013509	enolase 2, gamma neuronal (Eno2)	-0.08	0.75	1.9	0.23	0.22	1.25	0.87	1.49	0.65	0.91
AI850874	NM_013467|NM_011921	aldehyde dehydrogenase family 1, subfamily A1 (Aldh1a1)|aldehyde dehydrogenase family 1, subfamily A7 (Aldh1a7)	0.51	1.65	1.24	-0.28	1.85	0.96	0.87	1.27	0.28	1
AW538973	NM_001081392	midasin homolog (yeast) (Mdn1)	0.42	1.2	1.95	0.58	0.53	1.59	0.87	1.19	0.36	0.84
AI852632	NM_019980	LPS-induced TN factor (Litaf)	-0.23	-0.65	-1	-0.89	-1.01	-0.85	0.87	1.17	0.15	-0.19
AU021079	NM_172541	transmembrane protein 120A (Tmem120a)	0.17	2.63	2.21	-0.11	1.94	2.31	0.87	1.07	0.1	0.95
AI852412	NM_026708	TLC domain containing 1 (Tlcd1)	0.31	0.95	1.26	-0.07	0.63	1.09	0.87	0.87	0.17	1
AW536984	NM_022994	death associated protein 3 (Dap3)	0.14	0.8	1.52	0.4	0.38	0.82	0.86	1.38	0.7	0.86
AU042092	NM_183149	zinc finger protein 598 (Zfp598)	1.19	0.15	-0.23	0.67	0.17	-0.59	0.86	0.9	0.36	0.93
AW536810	NM_001039512|NM_054102	influenza virus NS1A binding protein (Ivns1abp)	0.49	-0.05	1.66	0.26	-0.15	1.13	0.86	0.86	0.53	1
AI843358	NM_025463	RIKEN cDNA 1810009A15 gene (1810009A15Rik)	1.23	0.36	-0.13	0.58	-0.26	0.29	0.85	1.69	0.42	0.49
AI850819	NM_007988	fatty acid synthase (Fasn)	0.85	1.21	1.43	-0.04	1.62	1.06	0.85	1.67	0.37	0.75
BE381804	NM_007636	chaperonin subunit 2 (beta) (Cct2)	0.78	1.46	1.58	0.12	1.72	1.13	0.85	1.37	0.45	0.87
AW555263	NM_001033338	RIMS binding protein 3 (Rimbp3)	0.05	1	2.04	0.2	0.57	1.47	0.85	1.15	0.57	0.98
AI838402	NM_010751	MAX dimerization protein 1 (Mxd1)	1.2	0.25	0.18	0.61	0.09	0.08	0.85	0.85	0.1	1
AU023280	NM_001113283|NM_153584	cDNA sequence BC031353 (BC031353)	-0.4	1.18	0.44	-0.47	0.71	0.13	0.85	0.85	0.31	1
AA407733	NM_009790	calmodulin 1 (Calm1)	0.73	0.66	-0.2	0.97	-0.1	-0.52	0.84	1.32	0.32	0.76
BE382294	NM_008410	integral membrane protein 2B (Itm2b)	0.1	0.9	1.79	0.23	0.51	1.21	0.84	1.1	0.58	0.98
AI845983	NM_053014	1-acylglycerol-3-phosphate O-acyltransferase 3 (Agpat3)	-0.3	0.68	1.92	-0.22	0.5	1.18	0.84	1	0.74	1
AW536866	NM_009086|NM_144920	RNA polymerase 1-2 (Rpo1-2)|pleckstrin homology domain containing, family A member 5 (Plekha5)	0.99	0.31	-0.3	0.44	0	-0.28	0.84	0.88	0.02	1
AU018893	NM_009773	budding uninhibited by benzimidazoles 1 homolog, beta (S. cerevisiae) (Bub1b)	1.28	0.73	-0.07	1.03	0.69	-0.62	0.84	0.84	0.55	0.98
AW548691	NM_026274	ring finger and SPRY domain containing 1 (Rspry1)	-0.2	-0.39	-0.26	-0.41	-0.83	-0.45	0.84	0.84	0.19	0.97
AI853347	NM_001081337	signal-induced proliferation-associated 1 like 2 (Sipa1l2)	-0.43	-0.53	-0.57	-0.48	-0.92	-0.97	0.84	0.84	0.4	0.98
AI843895	NM_011480	sterol regulatory element binding transcription factor 1 (Srebf1)	0.15	1.95	2.52	0.15	1.65	1.98	0.84	0.84	0.54	1
AI854549	NM_026148	LIM and senescent cell antigen-like domains 1 (Lims1)	-0.46	-0.49	-0.25	-0.64	-0.55	-0.85	0.84	0.84	0.6	-0.98
AI851055	NM_026921	iron-sulfur cluster assembly 1 homolog (S. cerevisiae) (Isca1)	0.15	1.19	2.22	0.76	1.01	0.96	0.83	2.05	1.26	0.76
AA407526	NM_172711	GUF1 GTPase homolog (S. cerevisiae) (Guf1)	-0.06	0.74	1.42	0.28	0.58	0.41	0.83	1.51	1.01	0.47
AI840239	NM_028009	RNA pseudouridylate synthase domain containing 1 (Rpusd1)	0.18	1.27	1.74	0.45	0.69	1.22	0.83	1.37	0.52	0.9
AU017087	NM_027547	PR domain containing 5 (Prdm5)	1.05	0.99	0.93	0.38	0.58	1.18	0.83	1.33	0.25	-0.96
C85695	NM_028091	O-sialoglycoprotein endopeptidase-like 1 (Osgepl1)	0.18	0.74	1.47	0.12	0.8	0.64	0.83	0.95	0.83	0.68
AW538471	NM_019562	ubiquitin carboxyl-terminal esterase L5 (Uchl5)	1.01	0.5	0.56	0.92	0.22	0.1	0.83	0.83	0.46	0.97
AW544601	NM_023054	UTP3, small subunit (SSU) processome component, homolog (S. cerevisiae (Utp3)	-0.1	0.65	1.56	-0.12	0.08	1.32	0.83	0.83	0.24	0.94
AW537072	NM_008908	peptidylprolyl isomerase C (Ppic)	-0.09	-0.11	-1.33	-0.18	-0.59	-1.59	0.83	0.83	0.26	0.96
AU018895	NM_011358	splicing factor, arginine/serine-rich 2 (SC-35) (Sfrs2)	1.13	0.31	0.05	0.56	0.14	-0.04	0.83	0.83	0.09	1
AW547143	NM_026078|NM_001039045	phosphatidylinositol glycan anchor biosynthesis, class C (Pigc)	0	1.03	2.82	0.55	0.55	1.93	0.82	1.92	0.89	0.93
AA407103	NM_171826	claudin domain containing 1 (Cldnd1)	0.12	-0.62	-0.5	-0.18	-0.86	-0.78	0.82	0.82	0.28	1
AI837439	NM_001024707|NM_017394	low density lipoprotein receptor-related protein 3 (Lrp3)|solute carrier family 7 (cationic amino acid transporter, y+ system), member 10 (Slc7a10)	-0.55	0.98	1.73	0.03	0.22	1.1	0.81	1.97	0.63	0.85
AU023989	NM_026217	autophagy-related 12 (yeast) (Atg12)	0.51	0.58	0.63	0.86	0.21	-0.16	0.81	1.51	0.79	-1
AU019795	NM_176840	oxysterol binding protein-like 11 (Osbpl11)	-0.41	0.83	2.18	-0.08	0.74	1.13	0.81	1.47	1.05	0.97
AI849590	NM_175263	notum pectinacetylesterase homolog (Drosophila) (Notum)	2.41	-0.08	-0.3	1.15	0.07	0.01	0.8	1.72	0.31	1
AW556212	NM_011213	protein tyrosine phosphatase, receptor type, F (Ptprf)	-0.39	-0.09	-0.7	-0.52	-0.85	-0.61	0.8	0.98	0.09	-0.7
AI846525	NM_026383	proline-rich nuclear receptor coactivator 2 (Pnrc2)	1.15	0.83	-0.54	1.21	0.16	-0.73	0.8	0.92	0.19	0.92
AI839118	NM_015786|NM_145713|NM_015787|NM_020034	histone cluster 1, H1c (Hist1h1c)|histone cluster 1, H1d (Hist1h1d)|histone cluster 1, H1e (Hist1h1e)|histone cluster 1, H1b (Hist1h1b)	1.32	0.79	-0.38	1.28	0.49	-0.84	0.8	0.8	0.46	1
AW552561	NM_029248|NM_027261	Josephin domain containing 3 (Josd3)	0.56	0.49	1.31	0.36	0.16	1.04	0.8	0.8	0.27	0.99
AI841372	NM_145602	N-myc downstream regulated gene 4 (Ndrg4)	-0.27	-0.08	-0.3	-0.72	-0.41	-0.32	0.8	0.8	0.02	0.18
AI845477	NM_010907	nuclear factor of kappa light polypeptide gene enhancer in B-cells inhibitor, alpha (Nfkbia)	-0.13	0.73	1.8	0.11	0.34	1.16	0.79	1.27	0.64	0.97
AI851179	NM_133716	stromal membrane-associated GTPase-activating protein 2 (Smap2)	0.03	-0.39	-0.35	-0.33	-0.27	-0.9	0.79	1.03	0.55	0.34
AW557661	NM_011528	transaldolase 1 (Taldo1)	0.33	1.8	1.88	0.14	1.48	1.6	0.79	0.79	0.28	1
AA517162	NM_027238	RIKEN cDNA 1810054D07 gene (1810054D07Rik)	-0.18	0.78	1.92	0.4	0.11	1.23	0.78	1.94	0.69	0.75
AW539326	NM_009774	budding uninhibited by benzimidazoles 3 homolog (S. cerevisiae) (Bub3)	0.95	0.32	-0.04	0.33	-0.24	0.36	0.78	1.58	0.4	0.11
C88087	NM_016768	pre B-cell leukemia transcription factor 3 (Pbx3)	0.01	-0.87	-0.91	-0.35	-0.67	-1.53	0.78	1.18	0.62	0.74
AI853846	NM_010634	fatty acid binding protein 5, epidermal (Fabp5)	0.36	1.83	2.04	0.47	1.33	1.65	0.78	1	0.39	0.99
AI843608	NM_027278	RIKEN cDNA 2810432D09 gene (2810432D09Rik)	0.17	0.76	1.7	0.25	0.54	1.06	0.78	0.94	0.64	1
C85399	NM_007696	oviductal glycoprotein 1 (Ovgp1)	0.54	1.66	2	0.61	1.23	1.58	0.78	0.92	0.42	0.99
BE334530	NM_176831	phosphopantothenoylcysteine decarboxylase (Ppcdc)	0.03	0.78	1.74	0.02	0.71	1.04	0.78	0.78	0.7	0.96
AI848838	NM_026646	solute carrier family 25 (mitochondrial carrier, glutamate), member 22 (Slc25a22)	0.21	0.49	2.07	0.01	0.34	1.64	0.78	0.78	0.43	1
AW548653	NM_001042580|NM_007653	Cd63 antigen (Cd63)	-0.38	-0.6	-0.45	-0.75	-0.82	-0.64	0.78	0.78	0.19	0.57
C87214	NM_027609	spermatogenesis associated glutamate (E)-rich protein 4f (Speer4f)	-0.29	0.58	1.71	0.32	0	0.91	0.77	1.99	0.8	0.69
AI845892	NM_182994	ADP-ribosylation factor-like 5A (Arl5a)	1.66	-0.4	0.01	1.07	0.02	-0.59	0.77	1.61	0.6	0.85
AI848929	NM_009523	wingless-related MMTV integration site 4 (Wnt4)	-0.97	-0.83	0.06	-1.76	-0.52	-0.23	0.77	1.39	0.29	0.74
AI854435	NM_026138	RIKEN cDNA 6330407J23 gene (6330407J23Rik)	-0.2	-0.87	-0.61	-0.62	-0.59	-1.24	0.77	1.33	0.63	0.09
AU021565	NM_153803	galactosidase, beta 1-like 2 (Glb1l2)	-0.09	1.07	1.92	0.18	0.93	1.02	0.77	1.31	0.9	0.94
BE380762	NM_010849	myelocytomatosis oncogene (Myc)	0.18	0.54	2.48	0.41	0.37	1.65	0.77	1.23	0.83	0.98
AI842091	NM_009443	trans-golgi network protein (Tgoln1)	0.13	0.25	2.19	0.31	0.3	1.19	0.77	1.23	1	1
AW547313	NM_024465	abhydrolase domain containing 12 (Abhd12)	0.1	0.7	1.77	0.31	0.22	1.27	0.77	1.19	0.5	0.9
AA408677	NM_001042523|NM_001042514|NM_015762|NM_001042513	thioredoxin reductase 1 (Txnrd1)	0.43	-0.67	-0.04	-0.2	-0.84	-0.01	0.77	0.83	0.03	0.79
AI853980	NM_009665|NM_007444	S-adenosylmethionine decarboxylase 1 (Amd1)|S-adenosylmethionine decarboxylase 2 (Amd2)	0.91	0.33	0.27	0.65	0.16	-0.07	0.77	0.77	0.34	0.97
AW552075	NM_023197	RIKEN cDNA 2310008H09 gene (2310008H09Rik)	1	0.2	0.04	0.64	-0.02	-0.15	0.77	0.77	0.19	1
AI853286	NM_026936	oxidase assembly 1-like (Oxa1l)	0.06	0.81	1.55	0.21	0.51	0.94	0.76	1.06	0.61	0.99
AW552721	NM_024168	tRNA splicing endonuclease 34 homolog (SEN34, S. cerevisiae) (Tsen34)	0.23	-0.45	-1.29	-0.1	-0.91	-1.26	0.76	0.82	0.03	0.96
AW536622	NM_130889	acidic nuclear phosphoprotein 32 family, member B (Anp32b)	1.02	0.11	-0.36	-0.1	-0.14	0.26	0.75	1.99	0.62	-0.7
AU018371	NM_013839	nuclear receptor subfamily 1, group H, member 3 (Nr1h3)	-0.26	3.08	3.38	0.15	2.15	3.15	0.75	1.57	0.23	0.97
BE305382	NM_008253	high mobility group box 3 (Hmgb3)	-0.17	-0.18	-0.16	-0.04	-0.78	-0.44	0.75	1.01	0.28	0.46
AI854099	NM_021437	RIKEN cDNA 1700123O20 gene (1700123O20Rik)	0.97	0.5	0.53	0.47	0.16	0.62	0.75	0.93	0.09	0.25
AI852558	NM_025549|NM_001042592	arrestin domain containing 4 (Arrdc4)	0.15	1.68	1.15	0.03	1.08	1.12	0.75	0.75	0.03	0.93
AW546647	NM_207215	MYC binding protein 2 (Mycbp2)	0.07	-0.68	-0.55	-0.29	-0.8	-0.82	0.75	0.75	0.27	0.98
C85356	NM_008604	membrane metallo endopeptidase (Mme)	-0.97	-0.09	1.47	-0.54	0.17	0.04	0.74	2.12	1.43	0.66
AW536847	NM_001110101|NM_030597	LSM2 homolog, U6 small nuclear RNA associated (S. cerevisiae) (Lsm2)	0.95	0.6	-0.14	0.6	0.08	-0.01	0.74	1	0.13	0.83
AU023881	NM_029153	secretory carrier membrane protein 1 (Scamp1)	-0.96	-1.26	-0.43	-0.89	-1.22	-1.28	0.74	0.96	0.85	-0.3
AW552022	NM_016918	nudix (nucleoside diphosphate linked moiety X)-type motif 5 (Nudt5)	0.81	1.07	1.06	0.53	0.7	0.97	0.74	0.74	0.09	0.77
AI850156	NM_027422	mesoderm induction early response 1, family member 2 (Mier2)	0.01	0.36	1.24	-0.19	0.04	1.02	0.74	0.74	0.22	1
AA410046	NM_029773	speckle-type POZ protein-like (Spopl)	0.13	0.24	2.92	0.57	0.21	1.78	0.73	1.61	1.14	0.97
AW546850	NM_025463	RIKEN cDNA 1810009A15 gene (1810009A15Rik)	1.11	0.27	-0.22	0.58	-0.24	0.09	0.73	1.35	0.31	0.71
C87375	NM_145148	FERM domain containing 4B (Frmd4b)	0.27	1.04	1.52	0.52	0.54	1.04	0.73	1.23	0.48	0.81
AI841484	NM_019833	RIKEN cDNA B230317C12 gene (B230317C12Rik)	0.24	1.33	1.36	0.25	0.64	1.31	0.73	0.75	0.05	0.8
AI843399	NM_145428	dehydrogenase/reductase (SDR family) member 7B (Dhrs7b)	0.33	0.67	1.76	0.24	0.43	1.36	0.73	0.73	0.4	1
BE374560	NM_007616	caveolin, caveolae protein 1 (Cav1)	-0.1	-0.75	-1.32	-0.59	-0.89	-1.42	0.73	0.73	0.1	0.98
AW554722	NM_139297	UDP-glucose pyrophosphorylase 2 (Ugp2)	-0.44	0.33	1.98	-0.28	0.46	0.97	0.72	1.3	1.01	0.95
AI840202	NM_015747	solute carrier family 20, member 1 (Slc20a1)	-0.51	-0.48	-0.76	-0.91	-1.05	-0.51	0.72	1.22	0.25	-0.99
AI839888	NM_008676|NM_153535	neighbor of Brca1 gene 1 (Nbr1)|cDNA sequence BC035537 (BC035537)	-0.01	0.37	1.67	0.18	0.01	1.12	0.72	1.1	0.55	0.94
AW537446	NM_011541	transcription elongation factor A (SII) 1 (Tcea1)	0.22	-0.04	0.89	-0.25	-0.43	1.03	0.72	1	0.14	0.99
AU016864	NM_001035532|NM_001035533|NM_009649	A kinase (PRKA) anchor protein 2 (Akap2)	-0.09	-0.21	-0.76	-0.41	-0.72	-0.65	0.72	0.94	0.11	0.46
AW539449	NM_023203	RIKEN cDNA 2410015N17 gene (2410015N17Rik)	1.11	0.97	0.8	1.12	0.53	0.51	0.72	0.74	0.29	0.85
AU044795	NM_138584	spastic paraplegia 21 homolog (human) (Spg21)	-0.11	0.78	1.56	-0.44	0.54	1.41	0.72	0.72	0.15	1
AW547431	NM_207000	H2A histone family, member Y2 (H2afy2)	-0.44	-0.42	-0.46	-0.58	-0.9	-0.56	0.72	0.72	0.1	-0.89
AI852375	NM_019972	sortilin 1 (Sort1)	-0.32	2.28	2.56	-0.3	1.18	2.93	0.71	1.49	0.37	0.89
AI851514	NM_026543	RIKEN cDNA 3010026O09 gene (3010026O09Rik)	0.64	1.01	1.12	0.77	0.83	0.46	0.71	0.97	0.66	-0.56
AI843392	NM_181318|NM_145839	RasGEF domain family, member 1B (Rasgef1b)	1.32	0.74	0.51	1.33	0.46	0.07	0.71	0.73	0.44	1
AU019556	NM_009194	solute carrier family 12, member 2 (Slc12a2)	-0.56	-0.31	-0.24	-0.93	-0.6	-0.29	0.71	0.71	0.05	0.96
AI844522	NM_008846	phosphatidylinositol-4-phosphate 5-kinase, type 1 beta (Pip5k1b)	0.05	-1.88	-3.92	-0.61	-2.5	-3.34	0.7	1.86	0.58	0.97
AW557258	NM_029436	kelch-like 24 (Drosophila) (Klhl24)	-0.94	-0.16	1.18	-0.89	-0.02	0.29	0.7	1.08	0.89	0.91
AW556383	NM_011967	proteasome (prosome, macropain) subunit, alpha type 5 (Psma5)	0.55	1.21	0.47	0.35	0.58	0.6	0.7	0.96	0.13	0.35
AU017959	NM_001001882	regulator of telomere elongation helicase 1 (Rtel1)	1.01	0.49	0.17	0.87	0.33	-0.23	0.7	0.7	0.4	0.99
AW553527	NM_007533	branched chain ketoacid dehydrogenase E1, alpha polypeptide (Bckdha)	-0.05	0.76	2.99	0.26	0.91	1.84	0.69	1.61	1.15	0.99
AI849776	NM_025972	N-acylethanolamine acid amidase (Naaa)	0.32	2.56	2.21	0.75	1.92	1.73	0.69	1.55	0.48	1
AW554947	NM_198303	eukaryotic translation initiation factor 5B (Eif5b)	0.03	0.45	1.86	0.41	0.13	1.11	0.69	1.45	0.75	0.88
AI837711	NM_178737	expressed sequence AW551984 (AW551984)	-1.8	-1.18	-1.73	-1.52	-1.21	-2.67	0.69	1.25	0.94	0.58
AU045934	NM_008696	mitogen-activated protein kinase kinase kinase kinase 4 (Map4k4)	1.04	0.08	0.13	0.65	0.19	-0.28	0.69	0.91	0.41	0.84
AI847937	NM_008521	leukotriene C4 synthase (Ltc4s)	-0.44	-0.94	-0.7	-0.92	-1.09	-0.76	0.69	0.69	0.06	0.5
AI851968	NM_146171	non-SMC condensin I complex, subunit D2 (Ncapd2)	1.41	0.56	-0.15	1.04	1.01	-0.91	0.68	1.58	0.76	0.85
BE134967	NM_001127330|NM_011146	peroxisome proliferator activated receptor gamma (Pparg)	0.26	2.25	2.94	0.65	2.02	2.1	0.68	1.46	0.84	0.98
AW550255	NM_023312	NADH dehydrogenase (ubiquinone) 1 alpha subcomplex, 13 (Ndufa13)	-0.26	0.51	1.5	0.1	0.21	0.76	0.68	1.4	0.74	0.96
AI854136	NM_007903	endothelin 3 (Edn3)	0.25	0.83	1.38	0.49	0.28	1.01	0.68	1.16	0.37	0.68
BE134652	NM_008675	neuroblastoma, suppression of tumorigenicity 1 (Nbl1)	0.15	-1.2	-2.06	0.29	-1.49	-2.59	0.68	0.96	0.53	1
AW539546	NM_183263	RNA methyltransferase like 1 (Rnmtl1)	-0.01	0.65	2.64	0.62	0.31	1.68	0.67	1.93	0.96	0.9
AI849471	NM_007533	branched chain ketoacid dehydrogenase E1, alpha polypeptide (Bckdha)	-0.07	0.95	2.96	0.28	0.87	2.02	0.67	1.37	0.94	1
C88016	NM_008131	glutamate-ammonia ligase (glutamine synthetase) (Glul)	1.75	3.66	2.95	1.89	3.7	2.1	0.67	1.03	0.85	0.84
AW537864	NM_007386	aconitase 1 (Aco1)	0.35	1.61	1.32	0.3	0.92	1.39	0.67	0.81	0.07	0.79
AW554408	NM_009481	ubiquitin specific peptidase 9, X chromosome (Usp9x)	0.14	0.5	1.68	0.17	0.13	1.35	0.67	0.73	0.33	0.97
AW011923	NM_001122953|NM_010905|NM_001122952	nuclear factor I/A (Nfia)	0.97	1.2	0.84	0.97	0.67	0.7	0.67	0.67	0.14	-0.25
AI852543	NM_007940	epoxide hydrolase 2, cytoplasmic (Ephx2)	0.44	1.28	1.93	0.37	0.86	1.75	0.67	0.67	0.18	0.97
AW546150	NM_007636	chaperonin subunit 2 (beta) (Cct2)	1.01	0.53	-0.1	0.39	0.21	0.18	0.66	1.22	0.28	0.89
AI853369	NM_011197	prostaglandin F2 receptor negative regulator (Ptgfrn)	-0.59	-0.91	-0.58	-0.76	-0.64	-1.34	0.66	1.2	0.76	-0.65
AI839589	NM_018871	tyrosine 3-monooxygenase/tryptophan 5-monooxygenase activation protein, gamma polypeptide (Ywhag)	0.36	1.33	0.81	0.19	0.57	1.08	0.66	1.2	0.27	0.39
BE309235	NM_009524	wingless-related MMTV integration site 5A (Wnt5a)	-0.98	-1.19	0.26	-1.28	-0.97	-0.32	0.66	1.1	0.58	0.9
AW539820	NM_008525	aminolevulinate, delta-, dehydratase (Alad)	0.26	0.81	0.8	-0.19	0.45	0.95	0.66	0.96	0.15	0.89
AW550897	NM_007840	DEAD (Asp-Glu-Ala-Asp) box polypeptide 5 (Ddx5)	-0.17	1.24	1.57	-0.08	0.73	1.33	0.66	0.84	0.24	0.97
AI842061	NM_138586	exosome component 5 (Exosc5)	1.01	0.73	0.16	0.88	0.15	0.21	0.66	0.76	0.05	0.7
AI839330	NM_010942	neuron specific gene family member 1 (Nsg1)	0.01	-1.08	-1.95	-0.21	-1.48	-1.99	0.66	0.66	0.04	0.98
AU017641	NM_020295	limb region 1 (Lmbr1)	1.74	0.89	-0.73	1.16	0.88	-0.8	0.66	0.66	0.07	0.98
AW543678	NM_009761	BCL2/adenovirus E1B interacting protein 3-like (Bnip3l)	0.02	0.75	1.55	0.26	0.65	0.76	0.65	1.13	0.79	0.94
AI839142	NM_011949	mitogen-activated protein kinase 1 (Mapk1)	-0.17	1.46	1.5	-0.07	0.59	1.62	0.65	1.09	0.12	0.81
AW550562	NM_026430	UDP-glucuronate decarboxylase 1 (Uxs1)	0.15	-0.49	-0.48	-0.19	-0.95	-0.33	0.65	0.95	0.15	0.65
AI853322	NM_011218	protein tyrosine phosphatase, receptor type, S (Ptprs)	0.52	1.22	1.35	0.64	0.87	0.93	0.65	0.89	0.42	1
AW554683	NM_001005507	Smg-7 homolog, nonsense mediated mRNA decay factor (C. elegans) (Smg7)	0.03	0.83	2.37	0.4	0.3	1.89	0.64	1.38	0.48	0.92
AU017738	NM_028295	protein disulfide isomerase associated 5 (Pdia5)	-0.36	-1.27	-0.95	-0.89	-1.2	-1.13	0.64	0.78	0.18	0.99
AW539563	NM_030685	DNA segment, Chr 3, University of California at Los Angeles 1 (D3Ucla1)	-0.3	-0.11	1.26	-0.26	-0.52	0.99	0.64	0.72	0.27	0.96
AU044245	NM_023136|NM_001105667	deoxythymidylate kinase (Dtymk)	0.99	0.55	-0.31	0.79	0.08	-0.28	0.64	0.7	0.03	0.93
AW558070	NM_001033500	WD repeat domain 72 (Wdr72)	0.49	1.2	1.11	0.44	0.89	0.83	0.64	0.64	0.28	1
AI853887	NM_001111331|NM_019789	Kv channel interacting protein 3, calsenilin (Kcnip3)	-0.31	-0.87	-0.68	0.01	-0.71	-1.79	0.63	1.59	1.11	0.56
AI837036	NM_010261	Rab acceptor 1 (prenylated) (Rabac1)	-0.68	-0.45	0.58	-0.42	-0.79	0.03	0.63	1.15	0.55	0.8
AW552543	NM_020022	replication factor C (activator 1) 2 (Rfc2)	0.61	0.99	0.46	0.77	0.43	0.23	0.63	0.95	0.23	0.13
C80332	NM_011715	WD repeat domain 1 (Wdr1)	-0.75	-1.05	-0.62	-1.25	-0.9	-0.9	0.63	0.93	0.28	-0.22
C87164	NM_133662	immediate early response 3 (Ier3)	-0.92	-1.01	-0.76	-0.83	-1.07	-1.42	0.63	0.81	0.66	-0.71
AW540939	NM_011519	syndecan 1 (Sdc1)	0.52	-0.35	-1.55	0.39	-0.86	-1.54	0.63	0.65	0.01	0.97
AW558043	NM_010570	insulin receptor substrate 1 (Irs1)	-0.34	0.27	-0.04	-0.72	0.06	-0.08	0.63	0.63	0.04	0.93
AU014738	NM_018871	tyrosine 3-monooxygenase/tryptophan 5-monooxygenase activation protein, gamma polypeptide (Ywhag)	0.31	0.95	1.2	0.09	0.7	1.04	0.63	0.63	0.16	1
BE290892	NM_008894	polymerase (DNA directed), delta 2, regulatory subunit (Pold2)	1.34	0.35	-0.72	0.93	-0.28	-0.3	0.62	1.46	0.42	0.86
AA543451	NM_011243	retinoic acid receptor, beta (Rarb)	0.02	0.46	1.45	0.26	0.16	0.89	0.62	1.1	0.56	0.91
AU019004	NM_001042580|NM_007653	Cd63 antigen (Cd63)	-0.56	-0.78	-0.58	-0.88	-0.96	-0.7	0.62	0.62	0.12	0.68
AU024108	NM_018851	SAM domain and HD domain, 1 (Samhd1)	-0.4	-0.49	-0.82	-0.5	-0.78	-1.05	0.62	0.62	0.23	0.95
BE531489	NM_146007	collagen, type VI, alpha 2 (Col6a2)	0.1	-0.53	-1.08	0.02	-0.8	-1.35	0.62	0.62	0.27	1
AI843055	NM_007920	E74-like factor 1 (Elf1)	-0.08	0.9	2.13	0.13	0.69	1.52	0.61	1.03	0.61	1
AI838708	NM_025383	NECAP endocytosis associated 2 (Necap2)	-1.16	-1.47	-1.2	-1.5	-1.33	-1.61	0.61	0.89	0.41	-0.87
AU014712	NM_001098425|NM_001018042	trans-acting transcription factor 3 (Sp3)	-0.34	-0.29	-0.48	-0.57	-0.46	-0.69	0.61	0.61	0.21	0.97
AU019848	NM_001113408|NM_010697	LIM domain binding 1 (Ldb1)	0.09	0.73	1.58	0	0.29	1.5	0.61	0.61	0.08	0.97
AW545345	NM_007591	calreticulin (Calr)	0.17	-0.76	0.31	-0.38	-1.54	1.04	0.6	2.06	0.73	0.9
AW538537	NM_023209	PDZ binding kinase (Pbk)	1.18	1.01	1.05	1.47	0.74	0.43	0.6	1.18	0.62	0.87
AW536120	NM_026507	Zwilch, kinetochore associated, homolog (Drosophila) (Zwilch)	1.33	0.3	0.51	1.38	0.51	-0.35	0.6	1.12	0.86	0.76
BE373183	NM_009127|NM_009128|NM_024450|NM_183216	stearoyl-Coenzyme A desaturase 1 (Scd1)|stearoyl-Coenzyme A desaturase 2 (Scd2)|stearoyl-coenzyme A desaturase 3 (Scd3)|stearoyl-coenzyme A desaturase 4 (Scd4)	-0.15	2.02	3.46	-0.03	2.11	2.65	0.6	1.02	0.81	0.98
BE291217	NM_019636	TBC1 domain family, member 1 (Tbc1d1)	0.12	1.8	1.49	0.31	1.12	1.38	0.6	0.98	0.11	0.92
C81403	NM_009740	B-cell leukemia/lymphoma 10 (Bcl10)	-0.6	-0.83	-0.48	-0.69	-0.78	-1.04	0.6	0.7	0.56	-0.58
C79739	NM_133815	lamin B receptor (Lbr)	0.96	0.07	-1.17	0.47	-0.06	-1.15	0.6	0.64	0.02	0.99
AI844855	NM_001039723	transmembrane protein 120B (Tmem120b)	-0.11	1.79	1.6	-0.12	1.34	1.46	0.6	0.6	0.14	0.99
AW545798	NM_031999	G protein-coupled receptor 137B (Gpr137b)	-0.3	-1.09	0.85	-0.56	-0.73	0.16	0.59	1.31	0.69	0.97
AW538602	NM_026432	transmembrane protein 66 (Tmem66)	0.06	0.23	0.93	-0.06	-0.16	0.85	0.59	0.59	0.08	0.96
AI851063	NM_016966	3-phosphoglycerate dehydrogenase (Phgdh)	-0.36	0.49	0.66	-0.86	-0.4	1.47	0.58	2.2	0.81	0.76
AI854267	NM_144558	basic, immunoglobulin-like variable motif containing (Bivm)	-0.07	1.04	1.66	0.55	0.36	1.14	0.58	1.82	0.52	0.6
AI848248	NM_009696	apolipoprotein E (Apoe)	0.67	1.26	2.3	-0.06	1.03	2.68	0.58	1.34	0.38	1
AI853840	NM_133206	zinc and ring finger 1 (Znrf1)	0.25	-0.51	-0.85	-0.1	-0.85	-0.74	0.58	0.8	0.11	0.9
AW536599	NM_011738	tyrosine 3-monooxygenase/tryptophan 5-monooxygenase activation protein, eta polypeptide (Ywhah)	-0.09	-0.24	-0.62	-0.73	-0.27	-0.53	0.58	0.76	0.09	-0.2
AA408841	NM_007791	cysteine and glycine-rich protein 1 (Csrp1)	-0.45	-0.58	-0.25	-1.02	-0.62	-0.22	0.58	0.64	0.03	0.6
AI847050	NM_001081071	lysocardiolipin acyltransferase (Lycat)	-0.82	-0.88	-0.59	-0.91	-0.95	-1.01	0.58	0.58	0.42	-0.82
C78582	NM_201529	LIM domain only 7 (Lmo7)	-0.57	-0.74	-1.26	-0.72	-0.91	-1.52	0.58	0.58	0.26	1
AI839212	NM_177093	leucine rich repeat containing 58 (Lrrc58)	-0.02	0.89	0.94	-0.32	0.7	0.85	0.58	0.58	0.09	1
AI851268	NM_133804	transmembrane protein 132A (Tmem132a)	-0.41	-1.02	-0.57	-0.52	-1.14	-0.92	0.58	0.58	0.35	0.91
AW536067	NM_007453|NM_177256	peroxiredoxin 6 (Prdx6)|peroxiredoxin 6, related sequence 1 (Prdx6-rs1)	0.8	0.45	0.11	0.74	0.18	-0.14	0.58	0.58	0.25	0.99
AU020942	NM_007404	a disintegrin and metallopeptidase domain 9 (meltrin gamma) (Adam9)	0.33	-0.12	-1.35	-0.35	-0.41	-0.95	0.57	1.37	0.4	0.99
AI841650	NM_021890	fatty acid desaturase 3 (Fads3)	-0.63	-0.08	1.32	-1.19	0.05	1.18	0.57	0.83	0.14	0.96
AU022605	NM_001081350	nucleolar protein 8 (Nol8)	0.18	0.38	1.25	0.3	0.06	0.88	0.57	0.81	0.37	0.89
AW539280	NM_026553	Yip1 interacting factor homolog A (S. cerevisiae) (Yif1a)	0.97	0.1	-0.07	0.49	-0.01	-0.05	0.57	0.61	0.02	1
AI844300	NM_025996	translocase of outer mitochondrial membrane 34 (Tomm34)	0.28	1.65	1.54	0.23	1.26	1.41	0.57	0.57	0.13	0.98
C76750	NM_001039129|NM_010447	heterogeneous nuclear ribonucleoprotein A1 (Hnrnpa1)	1.16	0.74	-1.11	0.36	0.49	-0.62	0.56	1.54	0.49	0.96
AU042525	NM_008037	fos-like antigen 2 (Fosl2)	0.88	-0.7	-1.79	-0.08	-0.57	-1.52	0.56	1.36	0.27	0.96
AI848275	NM_026432	transmembrane protein 66 (Tmem66)	-0.04	0.44	1	-0.06	-0.15	1.05	0.56	0.66	0.05	0.85
AW553632	NM_010860	myosin, light polypeptide 6, alkali, smooth muscle and non-muscle (Myl6)	-0.67	-0.51	0.06	-0.99	-0.79	0.1	0.56	0.64	0.04	1
AI841551	NM_008440|NM_001110315	kinesin family member 1A (Kif1a)	-0.46	-0.73	-0.59	-1.03	-0.74	-0.57	0.56	0.6	0.02	-0.61
AW540961	NM_009294	syntaxin 4A (placental) (Stx4a)	1.21	0.79	-0.34	1.01	0.66	-0.57	0.56	0.56	0.23	1
AI844850	NM_021439	carbohydrate sulfotransferase 11 (Chst11)	0.74	0.92	0.99	1.61	0.6	-0.11	0.55	2.29	1.1	-0.99
AW549398	NM_009523	wingless-related MMTV integration site 4 (Wnt4)	0.17	1.13	1.51	0.76	0.63	0.87	0.55	1.73	0.64	0.23
AW544048	NM_028000	phosphatidic acid phosphatase type 2 domain containing 1 (Ppapdc1)	0.14	0.39	1.06	-0.07	0.11	1	0.55	0.55	0.06	0.99
AI841575	NM_011309	S100 calcium binding protein A1 (S100a1)	-0.49	1.04	2.27	-0.53	0.88	1.92	0.55	0.55	0.35	1
AU018060	NM_011843	membrane bound C2 domain containing protein (Mbc2)	0.88	0.82	0.9	0.73	0.66	0.66	0.55	0.55	0.24	0.28
AI847962	NM_019634	tetraspanin 7 (Tspan7)	0.46	0.62	0.86	0.21	0.16	1.03	0.54	0.88	0.17	0.9
AI843174	NM_019419	ADP-ribosylation factor-like 6 interacting protein 1 (Arl6ip1)	1.06	0.95	1.26	0.57	1.03	1.13	0.54	0.7	0.13	0.33
BE534962	NM_008186	general transcription factor II H, polypeptide 1 (Gtf2h1)	0.1	0.62	1.51	0.15	0.6	0.94	0.54	0.64	0.57	0.97
AW552691	NM_145588	kinesin family member 22 (Kif22)	1.09	0.35	-0.38	0.71	0.38	-0.57	0.54	0.6	0.19	0.96
AW556981	NM_013760	DnaJ (Hsp40) homolog, subfamily B, member 9 (Dnajb9)	-0.26	0.58	1.98	-0.35	0.28	1.83	0.54	0.54	0.15	1
AU014874	NM_182999	ring finger protein 20 (Rnf20)	0.15	-1.04	-0.75	-0.44	-0.43	-1.3	0.53	1.75	0.55	0.27
AW537237	NM_019419	ADP-ribosylation factor-like 6 interacting protein 1 (Arl6ip1)	0.83	0.93	1.54	0.58	1.14	1.05	0.53	0.95	0.49	0.48
AI838970	NM_008675	neuroblastoma, suppression of tumorigenicity 1 (Nbl1)	0.19	-1.41	-2.57	0.23	-1.44	-3.11	0.53	0.61	0.54	1
AI846719	NM_001039514	deoxyhypusine synthase (Dhps)	-0.55	-0.45	-0.53	-0.77	-0.58	-0.71	0.53	0.53	0.18	0.99
BE373370	NM_026275	ubiquitin-conjugating enzyme E2R 2 (Ube2r2)	0.42	1.01	1.91	0.33	0.43	2.06	0.52	0.82	0.15	0.94
AW553480	NM_025735	microtubule-associated protein 1 light chain 3 alpha (Map1lc3a)	-1.13	-1.13	-0.47	-1.03	-1.47	-0.75	0.52	0.72	0.28	0.8
AW544850	NM_138677	ER degradation enhancer, mannosidase alpha-like 1 (Edem1)	-0.09	0.21	1.47	-0.29	-0.19	1.55	0.52	0.68	0.08	0.99
AW542320	NM_025965	signal sequence receptor, alpha (Ssr1)	1.43	0.97	0.31	1.38	0.73	0.08	0.52	0.52	0.23	0.99
AU019334	NM_146243	ARP2 actin-related protein 2 homolog (yeast) (Actr2)	-0.11	-0.53	-0.59	-0.34	-0.76	-0.65	0.52	0.52	0.06	0.93
AW536234	NM_007659	cell division cycle 2 homolog A (S. pombe) (Cdc2a)	1.61	1	-0.69	1.55	0.87	-1.02	0.52	0.52	0.33	1
AI852523	NM_008995|NM_175933	peroxisome biogenesis factor 5 (Pex5)	-0.57	1.25	1.09	-0.1	0.71	0.65	0.51	1.45	0.44	1
AU019310	NM_001081132	UPF2 regulator of nonsense transcripts homolog (yeast) (Upf2)	-0.56	-0.3	0.16	-0.89	-0.04	-0.28	0.51	1.03	0.44	0.57
AW547620	NM_011264	REV3-like, catalytic subunit of DNA polymerase zeta RAD54 like (S. cerevisiae) (Rev3l)	1.33	-0.13	-0.62	0.87	0.13	-0.93	0.51	1.03	0.31	0.93
AI841677	NM_025360	transmembrane emp24 domain containing 3 (Tmed3)	-0.17	-0.56	-0.52	-0.53	-0.86	-0.37	0.51	0.81	0.15	0.29
AI842716	NM_020010	cytochrome P450, family 51 (Cyp51)	-0.62	-0.86	-1.5	-1.15	-0.35	-1.98	0.5	1.52	0.48	0.71
AI848730	NM_170777	elongation factor 1 homolog (ELF1, S. cerevisiae) (Elof1)	1.14	0.67	-0.3	0.92	0.07	0.02	0.5	1.14	0.32	0.78
AI839784	NM_030206	cytoglobin (Cygb)	0.21	1.27	1.12	0.43	0.91	0.76	0.5	0.94	0.36	0.98
AW550586	NM_013876	ring finger protein 11 (Rnf11)	-0.6	0.04	1.62	-0.67	-0.09	1.32	0.5	0.5	0.3	1
AI846010	NM_011264	REV3-like, catalytic subunit of DNA polymerase zeta RAD54 like (S. cerevisiae) (Rev3l)	1.21	-0.06	-0.61	0.72	-0.07	-0.61	0.5	0.5	0	0.99
AW556389	NM_009798|NM_001037761	capping protein (actin filament) muscle Z-line, beta (Capzb)	0.05	-0.59	-1.05	-0.06	-0.73	-1.3	0.5	0.5	0.25	1
AU041764	NM_025965	signal sequence receptor, alpha (Ssr1)	0.11	0.59	2.48	0.46	0.66	1.57	0.49	1.33	0.91	1
AW538141	NM_028760	centrosomal protein 55 (Cep55)	1.33	0.47	-0.6	1.05	0.66	-1	0.49	0.87	0.4	0.96
BE285305	NM_011187	proteasome (prosome, macropain) subunit, beta type 7 (Psmb7)	0.01	1.13	1.37	0.09	0.82	1.11	0.49	0.65	0.26	0.99
AI843194	NM_016783	progesterone receptor membrane component 1 (Pgrmc1)	-0.32	0.07	0.04	-0.81	0.01	0.1	0.49	0.61	0.06	0.99
AW555351	NM_019880	mitochondrial carrier homolog 1 (C. elegans) (Mtch1)	-0.09	-0.63	-0.69	-0.17	-0.73	-1	0.49	0.49	0.31	0.97
AI849605	NM_001033430	jumonji C domain-containing histone demethylase 1 homolog D (S. cerevisiae) (Jhdm1d)	1.45	1.2	0.96	1.44	1.05	0.63	0.49	0.49	0.33	1
AU021072	NM_025824	basic leucine zipper and W2 domains 1 (Bzw1)	1.63	1.25	0.76	2.15	0.49	0.52	0.48	1.52	0.24	0.82
AI837333	NM_001039000	kinesin family member 5A (Kif5a)	-0.11	0.65	2.18	0.36	0.34	1.54	0.48	1.42	0.64	0.94
AW542945	NM_144851	SUMO1/sentrin specific peptidase 1 (Senp1)	0.09	0.7	1.92	-0.02	0.8	1.45	0.48	0.68	0.47	0.97
AI852743	NM_007595	calcium/calmodulin-dependent protein kinase II, beta (Camk2b)	-0.03	0.59	1.37	-0.08	0.35	1.18	0.48	0.48	0.19	0.99
AI843868	NM_178939	p53 and DNA damage regulated 1 (Pdrg1)	0.09	1.69	1.74	0.08	1.25	1.71	0.48	0.48	0.03	0.97
AI843614	NM_011254	retinol binding protein 1, cellular (Rbp1)	-1.07	-1.25	-1.24	-0.75	-1.57	-1.71	0.47	1.11	0.47	0.98
AU043544	NM_026521	zinc finger protein 706 (Zfp706)	0.98	0.97	0.32	0.71	0.49	0.6	0.47	1.03	0.28	0.01
AI853194	NM_145552	guanine nucleotide binding protein-like 2 (nucleolar) (Gnl2)	0.86	0.18	0.11	1	-0.02	-0.3	0.47	0.75	0.41	0.99
AI849552	NM_011804	cellular repressor of E1A-stimulated genes 1 (Creg1)	0.19	0.5	0.85	0.09	0.04	0.94	0.47	0.65	0.09	0.86
AI837130	NM_172584	inositol 1,3,4-triphosphate 5/6 kinase (Itpk1)	0.26	0.96	1.48	0.27	0.66	1.3	0.47	0.49	0.18	0.97
AW537005	NM_008894	polymerase (DNA directed), delta 2, regulatory subunit (Pold2)	0.92	0.54	0.27	0.7	0.34	0.22	0.47	0.47	0.05	0.98
AU016070	NM_144523	zinc finger protein 622 (Zfp622)	0.34	-1.38	-0.82	0.07	-1.39	-1.01	0.47	0.47	0.19	1
AI843046	NM_001001491|NM_022314	tropomyosin 4 (Tpm4)|tropomyosin 3, gamma (Tpm3)	-0.51	-1.79	-1.84	-0.9	-1.44	-2.26	0.46	1.16	0.42	0.82
AI843304	NM_007678	CCAAT/enhancer binding protein (C/EBP), alpha (Cebpa)	0.62	1.67	2.46	0.87	1.31	2.11	0.46	0.96	0.35	0.97
AI840009	NM_175692	RIKEN cDNA A930034L06 gene (A930034L06Rik)	0.17	0.37	1.24	0.39	0.26	0.67	0.46	0.9	0.57	0.88
AI842276	NM_020025	UDP-Gal:betaGlcNAc beta 1,3-galactosyltransferase, polypeptide 2 (B3galt2)	0	1.75	1.8	0.16	1.38	1.55	0.46	0.78	0.25	1
AI844539	NM_028809	actin related protein 2/3 complex, subunit 5-like (Arpc5l)	0.33	0.62	1.25	0.46	0.27	1.01	0.46	0.72	0.24	0.85
BE381543	NM_178060	thyroid hormone receptor alpha (Thra)	-0.39	-0.14	0.38	-0.94	-0.05	0.38	0.46	0.64	0	0.92
AI847872	NM_144829	alanyl-tRNA synthetase domain containing 1 (Aarsd1)	0.95	0.54	0.29	0.75	0.22	0.35	0.46	0.58	0.06	0.81
AI844299	NM_011528	transaldolase 1 (Taldo1)	0.46	2.33	2.22	0.38	1.93	2.24	0.46	0.5	0.02	0.98
AI850945	NM_026164	patatin-like phospholipase domain containing 8 (Pnpla8)	-0.57	1.3	2.16	-0.11	1.06	1.49	0.45	1.37	0.67	1
AA408424	NM_021336	small nuclear ribonucleoprotein polypeptide A' (Snrpa1)	1.03	0.41	-0.63	0.63	-0.03	-0.24	0.45	1.23	0.39	0.91
C76960	NM_007420	adrenergic receptor, beta 2 (Adrb2)	0.08	2.31	1.12	0.41	1.54	1.11	0.45	1.11	0.01	0.98
C85692	NM_053069	autophagy-related 5 (yeast) (Atg5)	-0.08	0.74	1.09	-0.03	0.3	1.03	0.45	0.55	0.06	0.9
AW555641	NM_181415	attractin like 1 (Atrnl1)	-0.41	-0.64	-0.57	-0.38	-0.81	-0.88	0.45	0.51	0.31	0.91
AW543826	NM_021518	RAB2A, member RAS oncogene family (Rab2a)	-0.38	-0.6	-0.04	-0.72	-0.65	-0.1	0.45	0.45	0.06	0.88
AW539206	NM_028835	autophagy-related 7 (yeast) (Atg7)	0.36	0.81	0.87	0.12	0.78	0.69	0.45	0.45	0.18	0.97
AW553434	NM_010631	kinesin family member C3 (Kifc3)	-0.97	-1.27	0.12	-0.97	-1.02	-0.57	0.44	0.94	0.69	0.99
AU041939	NM_019980	LPS-induced TN factor (Litaf)	-0.37	-0.72	-1.11	-0.82	-0.87	-0.95	0.44	0.76	0.16	0.99
AI853150	NM_010027	D-dopachrome tautomerase (Ddt)	0.39	1.04	1.04	0.37	0.52	1.14	0.44	0.64	0.1	0.65
AU018008	NM_026521	zinc finger protein 706 (Zfp706)	1.16	0.93	0.7	0.92	0.66	0.77	0.44	0.58	0.07	0.57
AI846731	NM_172475	FERM domain containing 4A (Frmd4a)	-0.79	-0.94	-0.71	-0.78	-1.09	-1.01	0.44	0.46	0.3	0.41
AI848140	NM_025703	transcription elongation factor A (SII)-like 8 (Tceal8)	-0.57	-0.23	-0.33	-0.87	-0.31	-0.39	0.44	0.44	0.06	0.99
AW558839	NM_053014	1-acylglycerol-3-phosphate O-acyltransferase 3 (Agpat3)	-0.2	1.42	2.83	-0.01	1.45	2.18	0.43	0.87	0.65	0.99
AI852653	NM_175316	solute carrier organic anion transporter family, member 2b1 (Slco2b1)	0.57	0.57	0.15	0.72	0.08	0.06	0.43	0.73	0.09	0.52
AW542396	NM_010171	coagulation factor III (F3)	-0.82	-0.46	-1.25	-1.76	-0.84	-0.35	0.42	2.22	0.9	-0.39
AI853560	NM_010730	annexin A1 (Anxa1)	-0.65	-0.57	-1.18	-1.4	0.01	-1.43	0.42	1.58	0.25	0.62
C75984	NM_207206	1-acylglycerol-3-phosphate O-acyltransferase 7 (lysophosphatidic acid acyltransferase, eta) (Agpat7)	0.3	-0.81	-0.96	-0.31	-0.79	-0.79	0.42	0.8	0.17	0.99
AI837138	NM_010638	Kruppel-like factor 9 (Klf9)	0.7	0.6	0.53	0.84	0.31	0.26	0.42	0.7	0.27	0.94
AI843566	NM_019408	nuclear factor of kappa light polypeptide gene enhancer in B-cells 2, p49/p100 (Nfkb2)	-0.56	-0.86	-0.8	-1.01	-0.72	-0.91	0.42	0.7	0.11	-0.87
AI843549	NM_175127	F-box protein 28 (Fbxo28)	-0.53	-0.85	-0.63	-0.8	-0.71	-0.92	0.42	0.7	0.29	-0.61
AI838463	NM_024457	RAS related protein 1b (Rap1b)	-0.5	-0.79	-0.82	-0.82	-0.86	-0.85	0.42	0.42	0.03	0.95
AI842788	NM_198616	coiled-coil domain containing 85B (Ccdc85b)	0.42	0.25	-0.14	1.04	-0.1	-0.82	0.41	1.65	0.68	0.94
AW544567	NM_019540	pore forming protein-like (Pfpl)	-0.4	-0.79	-0.69	-0.8	-0.77	-0.72	0.41	0.45	0.03	-0.61
AI846372	NM_012055	asparagine synthetase (Asns)	-0.05	0.44	1.31	-0.09	0.03	1.36	0.4	0.5	0.05	0.96
AI843753	NM_027977	RIKEN cDNA 2310001A20 gene (2310001A20Rik)	0.35	2.85	2.8	0.36	2.69	2.55	0.4	0.42	0.25	1
AU045643	NM_172301	cyclin B1 (Ccnb1)	1.97	1.46	-2.48	1.65	1.43	-2.53	0.4	0.4	0.05	1
AI846621	NM_025882	polymerase (DNA-directed), epsilon 4 (p12 subunit) (Pole4)	0.67	1.55	1.02	0.46	1.38	1	0.4	0.4	0.02	0.98
AU023889	NM_008929	DnaJ (Hsp40) homolog, subfamily C, member 3A (Dnajc3a)	0.2	-0.58	0.82	-0.38	-0.91	1.34	0.39	1.43	0.52	0.94
AI840100	NM_025596	PRELI domain containing 1 (Prelid1)	0.12	0.64	0.56	0.15	0.85	-0.07	0.39	0.87	0.63	0.42
AW546426	NM_024461	RIKEN cDNA 1810037I17 gene (1810037I17Rik)	0.25	-1.02	-0.76	-0.21	-0.82	-0.89	0.39	0.79	0.13	0.96
C76301	NM_008813	ectonucleotide pyrophosphatase/phosphodiesterase 1 (Enpp1)	0.33	0.31	-0.86	0.5	-0.08	-1.03	0.39	0.73	0.17	0.93
C87496	NM_133714	RIKEN cDNA 2310037I24 gene (2310037I24Rik)	-0.48	-0.89	-0.38	-0.32	-1.18	-0.64	0.39	0.71	0.26	0.85
AI846946	NM_133748	insulin induced gene 2 (Insig2)	-0.21	-0.83	-1.36	-0.48	-0.93	-1.38	0.39	0.39	0.02	1
AA407482	NM_010828	Cbp/p300-interacting transactivator, with Glu/Asp-rich carboxy-terminal domain, 2 (Cited2)	1.1	0.43	-1.04	0.98	0.25	-1.13	0.39	0.39	0.09	1
AA408840	NM_138671	NAD kinase (Nadk)	0.28	0.59	1.28	0.12	0.55	1.1	0.38	0.38	0.18	0.99
AU023817	NM_001042671|NM_028802	preimplantation protein 4 (Prei4)	-0.03	1.27	1.19	0.82	0.62	0.62	0.37	2.07	0.57	-1
AI843687	NM_011733|NM_139117	cold shock domain protein A (Csda)	1.37	0.74	0.47	0.52	0.58	1.11	0.37	1.65	0.64	-0.79
AI851714	NM_175686|NM_011127	paired related homeobox 1 (Prrx1)	-0.02	-1.37	-1.66	-0.54	-0.81	-2.07	0.37	1.49	0.41	0.76
AW545138	NM_145585	THUMP domain containing 1 (Thumpd1)	-0.29	0.62	1.89	0.24	0.09	1.52	0.37	1.43	0.37	0.87
AW537882	NM_011014	opioid receptor, sigma 1 (Oprs1)	0.98	0.49	0.5	0.35	0.89	0.36	0.37	1.17	0.14	-0.53
AW542944	NM_028696	oligonucleotide/oligosaccharide-binding fold containing 2A (Obfc2a)	-0.29	0.97	2.56	-0.07	1.14	1.8	0.37	1.15	0.76	0.97
AI838101	NM_145122	peroxisome biogenesis factor 16 (Pex16)	0.47	2.34	2.5	0.53	1.65	2.76	0.37	1.01	0.26	0.9
AW539528	NM_178605	DNA segment, Chr 13, Wayne State University 177, expressed (D13Wsu177e)	1.08	0.37	-0.22	0.53	0.23	0.1	0.37	1.01	0.32	0.99
AI852377	NM_008258	hematological and neurological expressed sequence 1 (Hn1)	0.21	0.86	1.73	0.02	0.98	1.43	0.37	0.61	0.3	0.96
AW552186	NM_133777	ubiquitin-conjugating enzyme E2S (Ube2s)	1.03	0.62	-0.14	0.92	0.55	-0.33	0.37	0.37	0.19	1
AW536751	NM_011121	polo-like kinase 1 (Drosophila) (Plk1)	1.38	0.69	-0.62	1.38	0.62	-0.92	0.37	0.37	0.3	1
AI838844	NM_011838	Ly6/neurotoxin 1 (Lynx1)	-0.06	-1.35	-2.14	-0.94	-1.59	-1.38	0.36	1.88	0.76	0.76
AW546006	NM_026403	RIKEN cDNA 2610027L16 gene (2610027L16Rik)	0.92	-0.02	-0.51	0.45	-0.24	-0.18	0.36	1.02	0.33	0.91
AU018539	NM_178577	transmembrane protein 205 (Tmem205)	0.23	0.25	1.49	0.18	-0.15	1.58	0.36	0.54	0.09	0.98
AI837104	NM_213660|NM_213659|NM_011486	signal transducer and activator of transcription 3 (Stat3)	0	-0.21	-1.14	-0.06	-0.41	-1.24	0.36	0.36	0.1	0.99
AW548903	NM_144549	tribbles homolog 1 (Drosophila) (Trib1)	2.12	0.42	-1.25	1.26	0.11	-0.43	0.35	1.99	0.82	0.98
AI838335	NM_027627	RIKEN cDNA 4931408A02 gene (4931408A02Rik)	1.29	0.81	-0.61	0.73	0.23	0.18	0.35	1.93	0.79	0.75
AW546935	NM_001105667	deoxythymidylate kinase (Dtymk)	1.14	0.68	-0.41	0.93	0.19	-0.06	0.35	1.05	0.35	0.87
AW547224	NM_198048|NM_019412	periaxin (Prx)	-0.02	0.6	1.61	0.31	0.41	1.12	0.35	1.01	0.49	0.96
AW538849	NM_001103162|NM_001001144	SREBF chaperone (Scap)	0.85	0.22	0.33	0.74	-0.04	0.35	0.35	0.39	0.02	0.94
AW554391	NM_025563	RIKEN cDNA 2010012O05 gene (2010012O05Rik)	-0.08	0.59	1.94	0.35	0.26	1.5	0.34	1.2	0.44	0.92
AI841494	NM_020026	UDP-GalNAc:betaGlcNAc beta 1,3-galactosaminyltransferase, polypeptide 1 (B3galnt1)	-0.68	-0.76	-1.81	-0.96	-1.05	-1.58	0.34	0.8	0.23	1
AW550235	NM_016763	hydroxysteroid (17-beta) dehydrogenase 10 (Hsd17b10)	-0.1	1.03	1.05	0.05	0.81	0.78	0.34	0.64	0.27	1
AW552339	NM_009045	v-rel reticuloendotheliosis viral oncogene homolog A (avian) (Rela)	-0.16	-0.71	-0.39	-0.32	-0.77	-0.51	0.34	0.34	0.12	1
AW555204	NM_021278	thymosin, beta 4, X chromosome (Tmsb4x)	-2.07	-1.51	-1.11	-1.77	-1.65	-1.6	0.33	0.93	0.49	0.99
AI838691	NM_080557	sorting nexin 4 (Snx4)	-0.51	-0.6	-0.31	-0.73	-0.38	-0.64	0.33	0.77	0.33	-0.55
AW554387	NM_009163	sphingosine phosphate lyase 1 (Sgpl1)	-0.02	0.37	1.45	0.19	0.16	1.12	0.33	0.75	0.33	0.96
AW911167	NM_011201	protein tyrosine phosphatase, non-receptor type 1 (Ptpn1)	-0.02	-0.97	-1.47	-0.31	-0.94	-1.54	0.33	0.39	0.07	0.99
AW545568	NM_007796	cytotoxic T lymphocyte-associated protein 2 alpha (Ctla2a)	5.18	3.58	-0.67	3.58	3.67	0.52	0.32	2.88	1.19	0.96
BE375862	NM_007750	cytochrome c oxidase, subunit VIIIa (Cox8a)	1.39	0.43	-1.2	1.15	-0.35	-0.5	0.32	1.72	0.7	0.83
AW553774	NM_001001986	RIKEN cDNA 8430427H17 gene (8430427H17Rik)	-0.47	0.87	1.5	0.14	0.55	0.89	0.32	1.54	0.61	0.99
AI837070	NM_009774	budding uninhibited by benzimidazoles 3 homolog (S. cerevisiae) (Bub3)	1.05	0.31	-0.09	0.69	0.31	-0.05	0.32	0.4	0.04	0.99
AI844808	NM_133777	ubiquitin-conjugating enzyme E2S (Ube2s)	1.01	0.58	-0.15	0.84	0.55	-0.27	0.32	0.32	0.12	0.99
AI837503	NM_175752|NM_001113246|NM_029716	chimerin (chimaerin) 1 (Chn1)	-0.28	1.4	0.83	-0.28	0.31	1.61	0.31	1.87	0.78	0.47
AU023746	NM_001040435	transforming, acidic coiled-coil containing protein 3 (Tacc3)	1.73	0.53	-1.08	0.91	1.05	-1.09	0.31	1.35	0.01	0.88
AW557680	NM_021345	protein tyrosine phosphatase-like A domain containing 1 (Ptplad1)	0.43	-0.08	0.08	0.84	-0.26	-0.46	0.31	1.13	0.54	0.9
AI852576	NM_026521	zinc finger protein 706 (Zfp706)	1.13	1.01	0.77	0.97	0.7	0.93	0.31	0.63	0.16	-0.05
AI848702	NM_007460	adaptor-related protein complex 3, delta 1 subunit (Ap3d1)	-0.48	0.06	0.32	-0.74	0.14	0.19	0.31	0.47	0.13	0.96
AI849142	NM_009774	budding uninhibited by benzimidazoles 3 homolog (S. cerevisiae) (Bub3)	0.95	0.23	-0.28	0.63	0.25	-0.29	0.31	0.35	0.01	0.98
AI838648	NM_031999	G protein-coupled receptor 137B (Gpr137b)	-0.51	-1.29	0.59	-0.61	-0.81	-0.09	0.3	1.26	0.68	0.99
AW536842	NM_008014	protein phosphatase 1G (formerly 2C), magnesium-dependent, gamma isoform (Ppm1g)	0.94	0.35	-0.05	0.49	0.14	0.31	0.3	1.02	0.36	0.61
AW555347	NM_008854	protein kinase, cAMP dependent, catalytic, alpha (Prkaca)	-0.03	0.71	1.37	0.02	0.75	0.98	0.3	0.48	0.39	0.97
AI844203	NM_007908	eukaryotic elongation factor-2 kinase (Eef2k)	-0.84	-0.6	-0.65	-0.85	-0.51	-1.03	0.3	0.48	0.38	0.37
AI846930	NM_016783	progesterone receptor membrane component 1 (Pgrmc1)	-1.14	0.01	-0.2	-1.24	-0.28	-0.11	0.3	0.48	0.09	0.95
AI840369	NM_009130	secretogranin III (Scg3)	0.07	1.18	1.59	0.01	1.04	1.49	0.3	0.3	0.1	1
BE532311	NM_010431	hypoxia inducible factor 1, alpha subunit (Hif1a)	0.19	1.03	1.06	0.1	0.9	0.98	0.3	0.3	0.08	1
AU017980	NM_008929	DnaJ (Hsp40) homolog, subfamily C, member 3A (Dnajc3a)	0.03	-0.55	0.77	-0.49	-1.05	1.5	0.29	1.75	0.73	0.97
AW547026	NM_010284	growth hormone receptor (Ghr)	-0.01	0.58	0.41	-0.62	0.18	1.13	0.29	1.73	0.72	0.65
AI843578	NM_026989|NM_001093752|NM_001093753	splicing factor, arginine/serine-rich 11 (Sfrs11)	-0.79	-0.76	0.44	-1.13	-1.25	0.98	0.29	1.37	0.54	1
AW553387	NM_201529	LIM domain only 7 (Lmo7)	-0.77	-0.76	-0.7	-0.91	-0.61	-1	0.29	0.59	0.3	-0.58
AU020706	NM_018753	tyrosine 3-monooxygenase/tryptophan 5-monooxygenase activation protein, beta polypeptide (Ywhab)	-0.04	1.52	1.29	-0.01	1.09	1.4	0.29	0.57	0.11	0.94
AI846672	NM_001085515	expressed sequence AI464131 (AI464131)	-0.22	1.11	0.69	0.52	1.16	-0.38	0.28	1.86	1.07	0.22
AI839839	NM_198001	RIKEN cDNA 1110008P14 gene (1110008P14Rik)	0.53	0.41	1.39	0.8	0.54	0.71	0.28	1.08	0.68	0.28
AI853138	NM_023595	deoxyuridine triphosphatase (Dut)	0.45	0.7	0.64	0.76	0.33	0.42	0.28	0.9	0.22	-1
AA409851	NM_011156	prolyl endopeptidase (Prep)	0.85	0.22	-0.99	0.75	-0.16	-0.79	0.28	0.68	0.2	0.96
AI845732	NM_021462	MAP kinase-interacting serine/threonine kinase 2 (Mknk2)	0.43	1.63	1.66	0.58	1.39	1.47	0.28	0.58	0.19	1
AU019916	NM_013760	DnaJ (Hsp40) homolog, subfamily B, member 9 (Dnajb9)	-0.44	0.65	2.41	-0.34	0.49	2.19	0.28	0.48	0.22	1
AW551984	NM_178737	expressed sequence AW551984 (AW551984)	-1.35	-0.99	-1.12	-1.26	-1.12	-1.36	0.28	0.46	0.24	0.44
AW542425	NM_018871	tyrosine 3-monooxygenase/tryptophan 5-monooxygenase activation protein, gamma polypeptide (Ywhag)	0.24	1.09	1.01	0.23	0.73	1.1	0.28	0.46	0.09	0.87
AI843619	NM_010101	sphingosine-1-phosphate receptor 3 (S1pr3)	-0.04	-0.54	-0.83	0.03	-0.53	-1.19	0.28	0.44	0.36	0.98
AW539801	NM_007598|NM_008917	CAP, adenylate cyclase-associated protein 1 (yeast) (Cap1)|palmitoyl-protein thioesterase 1 (Ppt1)	-0.68	-0.53	-0.26	-0.84	-0.7	-0.21	0.28	0.38	0.05	0.99
AI847166	NM_008514	low density lipoprotein receptor-related protein 6 (Lrp6)	0.13	0.89	0.62	0.76	0.41	0.2	0.27	1.53	0.42	-0.74
AI839496	NM_001081274	phosphogluconate dehydrogenase (Pgd)	0.81	1.29	1.52	0.68	0.74	1.93	0.27	1.09	0.41	0.78
AW555592	NM_028809	actin related protein 2/3 complex, subunit 5-like (Arpc5l)	0.37	0.31	0.8	0.29	-0.04	0.96	0.27	0.59	0.16	0.98
AW543817	NM_007550|NM_001042527	Bloom syndrome homolog (human) (Blm)	1.19	0.29	-0.21	1.1	0.24	-0.34	0.27	0.27	0.13	1
AW557019	NM_001039519	general transcription factor II A, 2 (Gtf2a2)	0.68	0.31	0.38	1.31	-0.18	-0.02	0.26	1.52	0.4	1
AU021108	NM_175465	SEC14 and spectrin domains 1 (Sestd1)	-0.05	-0.82	-0.55	-0.19	-0.43	-1.06	0.26	1.04	0.51	0.43
AI853259	NM_145552	guanine nucleotide binding protein-like 2 (nucleolar) (Gnl2)	0.68	0.27	0.29	1.06	0	-0.08	0.26	1.02	0.37	0.99
AI853603	NM_144549	tribbles homolog 1 (Drosophila) (Trib1)	1.05	-0.13	-0.66	0.47	-0.15	-0.32	0.26	0.94	0.34	0.99
C77497	NM_134471	kinesin family member 2C (Kif2c)	1.39	0.51	-0.2	1.35	0.69	-0.6	0.26	0.62	0.4	0.97
C77560	NM_028304|NM_001033654|NM_028956	pseudouridylate synthase 10 (Pus10)	0.14	1.09	0.91	0.3	0.85	0.73	0.26	0.58	0.18	1
AW553487	NM_080557	sorting nexin 4 (Snx4)	-0.63	-0.65	-0.64	-0.75	-0.52	-0.91	0.26	0.52	0.27	-0.59
C77054	NM_010892	NIMA (never in mitosis gene a)-related expressed kinase 2 (Nek2)	0.84	0.23	-1.05	0.5	0.33	-1.07	0.26	0.46	0.02	0.98
AW542932	NM_025947	dynein light chain roadblock-type 1 (Dynlrb1)	-0.49	-0.5	-0.54	-0.57	-0.75	-0.47	0.26	0.4	0.07	-0.64
BE376264	NM_001105157|NM_019883	ubiquitin A-52 residue ribosomal protein fusion product 1-like (RP23-24J10.5)|ubiquitin A-52 residue ribosomal protein fusion product 1 (Uba52)	-0.48	0.83	1.24	-0.71	0.87	1.17	0.26	0.34	0.07	1
C78316	NM_133362	erythroid differentiation regulator 1 (Erdr1)	1.15	0.6	0.19	1.08	0.4	0.2	0.26	0.28	0.01	0.98
AU016965	NM_148938	solute carrier family 1 (glial high affinity glutamate transporter), member 3 (Slc1a3)	-0.34	-0.2	1.14	-0.36	-0.34	1.04	0.26	0.26	0.1	1
AW544759	NM_028244	ribosomal RNA processing 1 homolog B (S. cerevisiae) (Rrp1b)	1.18	0.35	-0.52	0.87	-0.01	-0.1	0.25	1.09	0.42	0.9
AI849516	NM_025335	transmembrane protein 167 (Tmem167)	0.4	-0.16	0.01	0.8	-0.26	-0.54	0.25	1.05	0.55	0.88
AI853602	NM_008910	protein phosphatase 1A, magnesium dependent, alpha isoform (Ppm1a)	0.24	-0.1	1.43	0.57	-0.46	1.21	0.25	0.91	0.22	0.9
AU015834	NM_134063|NM_008112	cDNA sequence BC016423 (BC016423)|guanosine diphosphate (GDP) dissociation inhibitor 2 (Gdi2)	-0.37	-1.53	-1.3	-0.88	-1.28	-1.29	0.25	0.77	0.01	0.98
AU024711	NM_001081453	ninein (Nin)	0.28	0.61	1.11	0.52	0.47	0.76	0.25	0.73	0.35	0.84
AI846501	NM_011803	Kruppel-like factor 6 (Klf6)	-1.68	-0.97	-0.83	-1.72	-0.96	-1.05	0.25	0.27	0.22	0.97
AI842317	NM_009798|NM_001037761	capping protein (actin filament) muscle Z-line, beta (Capzb)	0.05	-0.77	-1.1	0	-0.83	-1.24	0.25	0.25	0.14	1
BE533659	NM_175101	transmembrane protein 111 (Tmem111)	-0.79	-0.58	-1.35	-1.34	0.03	-1.65	0.24	1.46	0.3	0.82
AI842572	NM_007486	Rho, GDP dissociation inhibitor (GDI) beta (Arhgdib)	-1.45	-2.08	-2.46	-2.22	-1.78	-2.23	0.24	1.3	0.23	-0.12
AW763037	NM_011241	RAN GTPase activating protein 1 (Rangap1)	1.25	0.49	-0.64	0.89	0.28	-0.31	0.24	0.9	0.33	0.99
AI853983	NM_145836	RIKEN cDNA 6430527G18 gene (6430527G18Rik)	-0.25	-1.18	-1.32	-0.54	-1.43	-1.02	0.24	0.84	0.3	0.83
AU044738	NM_001081475|NM_016777	nuclear autoantigenic sperm protein (histone-binding) (Nasp)	1.15	0.33	-0.49	0.97	0.01	-0.23	0.24	0.76	0.26	0.94
AU042543	NM_021414	S-adenosylhomocysteine hydrolase-like 2 (Ahcyl2)	-0.1	1.12	2.31	-0.03	1.22	1.9	0.24	0.58	0.41	0.99
AI849333	NM_023210	acidic (leucine-rich) nuclear phosphoprotein 32 family, member E (Anp32e)	0.93	0.37	-0.11	0.73	0.27	-0.05	0.24	0.36	0.06	1
AI847813	NM_175514	RIKEN cDNA D430039N05 gene (D430039N05Rik)	-0.23	-1.22	-0.87	-1.15	-0.66	-0.74	0.23	1.61	0.13	-0.98
AI841439	NM_025301	mitochondrial ribosomal protein L17 (Mrpl17)	-0.23	0.29	1.35	0.21	-0.06	1.03	0.23	1.11	0.32	0.84
AW541455	NM_028390	anillin, actin binding protein (scraps homolog, Drosophila) (Anln)	1.32	0.43	-1.65	0.7	0.63	-1.46	0.23	1.01	0.19	0.96
AI849383	NM_008450	kinesin light chain 1 (Klc1)	1.86	0.79	-1.84	2	0.32	-1.74	0.23	0.71	0.1	0.98
AI845873	NM_001004367	CXXC finger 4 (Cxxc4)	0.19	1.26	1.2	0.33	0.92	1.17	0.23	0.51	0.03	0.94
AI853224	NM_030690	retinoic acid induced 14 (Rai14)	-0.45	-1.07	-0.55	-0.47	-1.03	-0.8	0.23	0.31	0.25	0.89
AI846706	NM_198250	leucine rich repeat containing 4B (Lrrc4b)	-0.64	-0.55	0.09	-0.72	-0.65	0.04	0.23	0.23	0.05	1
AU019532	NM_001003917	autophagy-related 9A (yeast) (Atg9a)	0.19	1.22	0.35	0.7	0.6	0.24	0.22	1.24	0.11	0.17
AU043434	NM_019547	RNA binding motif protein 38 (Rbm38)	0.06	0.51	0.51	-0.14	-0.02	1.02	0.22	1.24	0.51	0.58
AI852782	NM_026598	emopamil binding protein-like (Ebpl)	-0.5	0.45	2.16	-0.33	0.77	1.45	0.22	1.2	0.71	0.96
AI840042	NM_134050	RAB15, member RAS oncogene family (Rab15)	-0.08	1.04	1.13	0.2	0.41	1.26	0.22	1.04	0.13	0.7
AU016805	NM_019421	CD320 antigen (Cd320)	0.15	-0.17	-1.11	0.18	-0.48	-1.05	0.22	0.4	0.06	0.95
AW552266	NM_009772|NM_001113179	budding uninhibited by benzimidazoles 1 homolog (S. cerevisiae) (Bub1)	1.92	0.63	-1.12	1.64	0.64	-1.07	0.22	0.34	0.05	1
AI852286	NM_026433	transmembrane protein 100 (Tmem100)	-0.44	-0.4	-0.9	-1.01	0.24	-1.18	0.21	1.49	0.28	0.65
C77579	NM_011804	cellular repressor of E1A-stimulated genes 1 (Creg1)	-0.1	0.53	1.55	-0.04	0.01	1.8	0.21	0.83	0.25	0.93
AU023208	NM_008137	guanine nucleotide binding protein, alpha 14 (Gna14)	-0.49	-0.62	-0.58	-0.86	-0.31	-0.73	0.21	0.83	0.15	-0.87
AW555661	NM_138671	NAD kinase (Nadk)	0.4	0.83	1.11	0.2	0.68	1.25	0.21	0.49	0.14	0.99
AW553105	NM_177171	HEAT repeat containing 5A (Heatr5a)	-1.26	-1.87	-1.4	-1.5	-1.5	-1.73	0.2	0.94	0.33	-0.3
AW548092	NM_018753	tyrosine 3-monooxygenase/tryptophan 5-monooxygenase activation protein, beta polypeptide (Ywhab)	-0.11	1.44	1.06	-0.02	1.02	1.19	0.2	0.64	0.13	0.93
AW537286	NM_025781	transmembrane protein 170 (Tmem170)	0.03	0.48	1.32	0.2	0.34	1.09	0.2	0.54	0.23	0.98
C87669	NM_008615	malic enzyme 1, NADP (+)-dependent, cytosolic (Me1)	-0.21	0.78	1.37	-0.4	0.86	1.28	0.2	0.36	0.09	0.99
AI838686	NM_030137	CSA-conditional, T cell activation-dependent protein (Cstad)	-0.62	-0.8	-0.39	-0.59	-0.78	-0.64	0.2	0.3	0.25	0.66
AI854646	NM_009384	T-cell lymphoma invasion and metastasis 1 (Tiam1)	-0.92	-1.05	-1.28	-1.27	-0.23	-1.94	0.19	1.83	0.66	0.53
AI854659	NM_008010|NM_026171	fibroblast growth factor receptor 3 (Fgfr3)|nuclear VCP-like (Nvl)	0.14	1.8	2.2	0.68	1.45	1.82	0.19	1.27	0.38	0.99
AW558301	NM_145122	peroxisome biogenesis factor 16 (Pex16)	0.18	2.33	2.09	0.37	1.75	2.29	0.19	0.97	0.2	0.93
AW559039	NM_019840	phosphodiesterase 4B, cAMP specific (Pde4b)	0.83	0.05	-0.93	0.92	-0.4	-0.76	0.19	0.71	0.17	0.93
AU021505	NM_027828	RIKEN cDNA 9030611O19 gene (9030611O19Rik)	2	1.89	0.06	2.2	1.66	-0.1	0.19	0.59	0.16	0.98
AI836959	NM_007399	a disintegrin and metallopeptidase domain 10 (Adam10)	-0.14	-0.39	-1.18	-0.07	-0.69	-1.14	0.19	0.41	0.04	0.93
BE532638	NM_009729	ATPase, H+ transporting, lysosomal V0 subunit C (Atp6v0c)	0.07	-0.65	0.1	-0.22	-1.26	0.82	0.18	1.62	0.72	0.88
AW537599	NM_009166|NM_001034963|NM_178362|NM_001034962|NM_001034964	sorbin and SH3 domain containing 1 (Sorbs1)	0.48	2.19	3.36	1.16	2.21	2.48	0.18	1.58	0.88	0.98
BE289115	NM_029621	RIKEN cDNA 2410004L22 gene (2410004L22Rik)	0.19	2.18	2.78	0.76	2.16	2.05	0.18	1.32	0.73	0.96
AW552166	NM_011434	superoxide dismutase 1, soluble (Sod1)	0.49	1.18	1.22	0.3	0.75	1.66	0.18	1.06	0.44	0.79
AI848746	NM_001083334|NM_009668	bridging integrator 1 (Bin1)	-0.45	-1.01	-1	-0.68	-0.68	-1.28	0.18	0.84	0.28	0.49
AI839741	NM_023547	zinc finger, HIT type 4 (Znhit4)	0.02	1.27	1.21	0.3	0.79	1.23	0.18	0.78	0.02	0.86
AW558914	NM_011486|NM_213660|NM_213659	signal transducer and activator of transcription 3 (Stat3)	0	-0.36	-0.94	-0.13	-0.35	-1	0.18	0.2	0.06	0.99
AU043044	NM_009705	arginase type II (Arg2)	0.15	0.52	-0.5	0.86	0.01	-0.87	0.17	1.59	0.37	0.64
BE198460	NM_013613	nuclear receptor subfamily 4, group A, member 2 (Nr4a2)	-1.47	-1.96	-1.57	-0.86	-2.18	-2.13	0.17	1.39	0.56	0.68
AW553137	NM_011270	Rh blood group, D antigen (Rhd)	-0.3	0.4	1.83	0.1	0.46	1.2	0.17	1.09	0.63	1
AU045362	NM_007630	cyclin B2 (Ccnb2)	1.23	0.81	-0.75	0.86	1.24	-0.98	0.17	1.03	0.23	0.93
AI838659	NM_007484	ras homolog gene family, member C (Rhoc)	-0.43	-0.9	-1.15	-0.85	-1.03	-0.77	0.17	0.93	0.38	-0.13
AI853792	NM_009593	ATP-binding cassette, sub-family G (WHITE), member 1 (Abcg1)	0.05	0.27	1.3	0.08	0.52	0.85	0.17	0.73	0.45	0.9
AI852511	NM_016905	galactokinase 1 (Galk1)	0.02	-0.43	-0.98	0.04	-0.47	-1.13	0.17	0.21	0.15	1
AI844664	NM_029391	RAB4B, member RAS oncogene family (Rab4b)	-0.39	-0.68	-0.75	-0.39	-0.77	-0.83	0.17	0.17	0.08	1
AW546037	NM_009949	carnitine palmitoyltransferase 2 (Cpt2)	-0.29	0.96	1.96	0.38	0.94	1.15	0.16	1.5	0.81	0.98
AI838171	NM_011690	valyl-tRNA synthetase (Vars)	1.01	0.37	-0.57	0.72	0	-0.07	0.16	1.16	0.5	0.85
AW537989	NM_001045513	Ras association (RalGDS/AF-6) and pleckstrin homology domains 1 (Raph1)	-0.44	-0.57	0.2	-0.84	-0.11	-0.02	0.16	1.08	0.22	0.45
AU044379	NM_019419	ADP-ribosylation factor-like 6 interacting protein 1 (Arl6ip1)	1.04	0.93	1.15	0.63	1.25	1.08	0.16	0.8	0.07	-0.27
AI854244	NM_026482	ATPase, Ca++ transporting, plasma membrane 1 (Atp2b1)	-0.38	-0.75	-0.56	-0.83	-0.76	-0.26	0.16	0.76	0.3	-0.1
AU040710	NM_011925|NM_197982	CD97 antigen (Cd97)|DEAD (Asp-Glu-Ala-Asp) box polypeptide 39 (Ddx39)	-0.55	0.44	1.37	-0.46	0.56	1	0.16	0.58	0.37	0.98
AW558460	NM_001005223	zinc finger, HIT type 3 (Znhit3)	0.14	0.92	1.15	0.33	0.63	1.09	0.16	0.54	0.06	0.91
AW556709	NM_017367	cyclin I (Ccni)	-0.01	0.69	1.34	-0.02	0.84	1.04	0.16	0.46	0.3	0.95
AW551942	NM_013467	aldehyde dehydrogenase family 1, subfamily A1 (Aldh1a1)	-0.46	2.04	1.15	-0.73	2.12	1.18	0.16	0.38	0.03	1
C87245	NM_011369	Shc SH2-domain binding protein 1 (Shcbp1)	1.55	0.46	-0.96	1.34	0.57	-1.02	0.16	0.38	0.06	0.99
C77459	NM_144553	discs, large homolog 7 (Drosophila) (Dlg7)	1.02	0.38	-0.53	0.83	0.8	-0.91	0.15	0.99	0.38	0.92
AI842623	NM_020610	nuclear receptor interacting protein 3 (Nrip3)	-1.14	-1.48	-1.6	-1.61	-1.19	-1.57	0.15	0.79	0.03	-0.35
AA407514	NM_001111096|NM_010747	Yamaguchi sarcoma viral (v-yes-1) oncogene homolog (Lyn)	-0.12	1.27	1.04	-0.31	1.16	1.19	0.15	0.45	0.15	0.99
AI848245	NM_009735	beta-2 microglobulin (B2m)	-1.17	-0.17	0.04	-1.63	-0.86	1.05	0.14	2.16	1.01	0.82
AI847555	NM_008440|NM_001110315	kinesin family member 1A (Kif1a)	-0.61	-1.2	-0.83	-1.27	-0.63	-0.88	0.14	1.28	0.05	-0.96
AI851210	NM_027491	Ras-related GTP binding D (Rragd)	2	0.9	0.67	1.54	0.69	1.2	0.14	1.2	0.53	0.7
AW551760	NM_030694	interferon induced transmembrane protein 2 (Ifitm2)	0.07	-0.58	-1.42	-0.26	-0.34	-1.47	0.14	0.62	0.05	0.92
AU017911	NM_030254	tumor suppressor candidate 3 (Tusc3)	-0.48	-0.63	-1.03	-0.69	-0.48	-1.11	0.14	0.44	0.08	0.83
C86995	NM_001085495	ADP-ribosylation factor guanine nucleotide-exchange factor 2 (brefeldin A-inhibited) (Arfgef2)	0.12	-0.48	-1.01	0.04	-0.37	-1.18	0.14	0.36	0.17	0.98
AW557404	NM_001042614|NM_009155|NM_001042613	selenoprotein P, plasma, 1 (Sepp1)	1.3	3.03	2.45	1.84	2.59	2.22	0.13	1.21	0.23	0.98
AI853817	NM_001038621	RAB GTPase activating protein 1-like (Rabgap1l)	0.28	1.12	0.47	0.41	0.6	0.73	0.13	0.91	0.26	0.32
AI840673	NM_019419	ADP-ribosylation factor-like 6 interacting protein 1 (Arl6ip1)	0.9	0.89	1.12	0.61	1.18	0.99	0.13	0.71	0.13	0.15
AW547693	NM_133851|NM_001042652	nucleolar and spindle associated protein 1 (Nusap1)	0.87	0.74	0.21	0.78	0.88	0.03	0.13	0.41	0.18	0.96
AI842782	NM_145933	beta galactoside alpha 2,6 sialyltransferase 1 (St6gal1)	-0.14	-0.82	-0.89	-0.27	-0.7	-1.01	0.13	0.37	0.12	0.94
AI854038	NM_009166|NM_001034963|NM_178362|NM_001034962|NM_001034964	sorbin and SH3 domain containing 1 (Sorbs1)	0.47	2.56	3.46	1.39	2.38	2.6	0.12	1.96	0.86	0.99
AI852654	NM_025824	basic leucine zipper and W2 domains 1 (Bzw1)	1.66	1.28	0.47	2.24	0.48	0.57	0.12	1.48	0.1	0.71
AA407651	NM_178185|NM_178186|NM_178188|NM_178184|NM_178187|NM_178182|NM_178189|NM_175661|NM_175659	histone cluster 1, H2ao (Hist1h2ao)|histone cluster 1, H2ag (Hist1h2ag)|histone cluster 1, H2ad (Hist1h2ad)|histone cluster 1, H2an (Hist1h2an)|histone cluster 1, H2ae (Hist1h2ae)|histone cluster 1, H2ai (Hist1h2ai)|histone cluster 1, H2ac (Hist1h2ac)|histone cluster 1, H2af (Hist1h2af)|histone cluster 1, H2ah (Hist1h2ah)	1.5	0.76	-1.48	1.76	0.29	-1.39	0.12	0.82	0.09	0.97
AI839719	NM_001082532	phosphatidylinositol glycan anchor biosynthesis, class Y-like (Pigyl)	1.3	0.59	0.51	0.99	0.47	0.82	0.12	0.74	0.31	0.69
BE380796	NM_009443|NM_009444	trans-golgi network protein (Tgoln1)|trans-golgi network protein 2 (Tgoln2)	0.33	3.4	3.65	0.31	3.42	3.53	0.12	0.16	0.12	1
AI851358	NM_025526	IscU iron-sulfur cluster scaffold homolog (E. coli) (Iscu)	0.28	0.1	1.43	1.14	-0.09	0.65	0.11	1.83	0.78	0.24
C80438	NM_010256	phosphoribosylglycinamide formyltransferase (Gart)	1.05	0.33	-0.45	0.4	0.12	0.3	0.11	1.61	0.75	0.33
AU015925	NM_134017	methionine adenosyltransferase II, beta (Mat2b)	1.19	1.05	-0.21	1.09	0.57	0.26	0.11	1.05	0.47	0.84
AW537032	NM_178363	YLP motif containing 1 (Ylpm1)	0.1	0.45	1.37	0.44	0.32	1.05	0.11	0.79	0.32	0.91
AU019536	NM_007994	fructose bisphosphatase 2 (Fbp2)	0.31	2.66	1.29	1.87	1.69	0.6	0.1	3.22	0.69	-0.04
AI848987	NM_013556	hypoxanthine guanine phosphoribosyl transferase 1 (Hprt1)	0.36	1.38	0.55	0.19	0.82	1.18	0.1	1.36	0.63	0.33
AI853628	NM_175015	ATP synthase, H+ transporting, mitochondrial F0 complex, subunit c (subunit 9), isoform 3 (Atp5g3)	0.5	1.45	0.7	0.51	0.79	1.25	0.1	1.22	0.55	0.06
AU015504	NM_009443	trans-golgi network protein (Tgoln1)	-0.32	-0.21	1.38	-0.16	0.19	0.72	0.1	1.22	0.66	0.94
AU043200	NM_001042671|NM_028802	preimplantation protein 4 (Prei4)	0.13	1.19	0.75	0.58	0.53	0.86	0.1	1.22	0.11	-0.04
AI844874	NM_007742	collagen, type I, alpha 1 (Col1a1)	0.17	1.49	1.6	-0.1	1.31	1.95	0.1	0.8	0.35	0.97
AI852545	NM_178598	transgelin 2 (Tagln2)	-0.31	-0.88	-1.36	-0.37	-1.11	-1.17	0.1	0.48	0.19	0.92
C81414	NM_022415	prostaglandin E synthase (Ptges)	-0.03	1.25	1.4	1.04	0.63	0.86	0.09	2.23	0.54	-0.77
AW554248	NM_025548	tubulin folding cofactor B (Tbcb)	-0.29	-0.43	-0.23	-0.43	-0.78	0.17	0.09	0.89	0.4	0.93
AI851462	NM_026322	methionine sulfoxide reductase A (Msra)	-0.13	1.1	1.77	0.13	0.62	1.9	0.09	0.87	0.13	0.91
AI836990	NM_013917	pituitary tumor-transforming 1 (Pttg1)	0.95	0.34	-0.54	0.6	0.69	-0.63	0.09	0.79	0.09	0.89
AI854888	NM_001003934|NM_001003933|NM_053076	reticulon 3 (Rtn3)	-0.27	0.51	0.88	-0.29	0.27	1.05	0.09	0.43	0.17	0.96
AI840240	NM_019632	N-ethylmaleimide sensitive fusion protein attachment protein beta (Napb)	-0.22	0.81	1.19	0.4	0.86	0.44	0.08	1.42	0.75	0.33
AW548397	NM_025335	transmembrane protein 167 (Tmem167)	0.26	-0.28	0.14	0.79	-0.32	-0.43	0.08	1.14	0.57	0.61
AW539214	NM_175439	methionine-tRNA synthetase 2 (mitochondrial) (Mars2)	0.85	0.71	0.65	0.59	0.5	1.04	0.08	0.86	0.39	-0.62
AW555561	NM_008652	myeloblastosis oncogene-like 2 (Mybl2)	0.45	0	0.38	0.77	0.05	-0.07	0.08	0.82	0.45	0.51
C78927	NM_026121	BCL2-associated athanogene 4 (Bag4)	0.35	1.4	1.23	0.62	0.95	1.33	0.08	0.82	0.1	0.75
AI843398	NM_178218	histone cluster 3, H2a (Hist3h2a)	1.5	0.62	-1.4	1.52	0.3	-1.18	0.08	0.56	0.22	0.99
AI853854	NM_008576	ATP-binding cassette, sub-family C (CFTR/MRP), member 1 (Abcc1)	0.01	-1.01	-0.44	-0.11	-0.82	-0.59	0.08	0.46	0.15	0.96
AW553739	NM_009445|NM_001110265	Ttk protein kinase (Ttk)	1.14	0.42	-0.56	1.19	0.21	-0.48	0.08	0.34	0.08	0.98
AU043741	NM_080456	mitochondrial ribosomal protein S6 (Mrps6)	1.04	1.03	0.79	0.07	1.01	1.71	0.07	1.91	0.92	-0.84
C85543	NM_019493	B-cell translocation gene 4 (Btg4)	0	0.53	1.89	0.64	0.38	1.33	0.07	1.35	0.56	0.86
C85044	NM_010237	fyn-related kinase (Frk)	-0.49	-0.97	-0.82	-0.94	-0.83	-0.58	0.07	0.83	0.24	-0.49
AI839869	NM_022417	integral membrane protein 2C (Itm2c)	-0.4	-0.68	-1.28	-0.43	-1.01	-0.99	0.07	0.65	0.29	0.72
C77865	NM_080638	major vault protein (Mvp)	-0.92	-0.26	-0.1	-0.81	-0.3	-0.24	0.07	0.29	0.14	1
AI854154	NM_138584	spastic paraplegia 21 homolog (human) (Spg21)	-0.44	0.29	1.06	-0.5	0.36	0.98	0.07	0.21	0.08	0.99
AW551943	NM_173396	TGFB-induced factor 2 (Tgif2)	0.07	-0.37	-1	-0.03	-0.31	-1.03	0.07	0.19	0.03	0.99
AW552638	NM_011733|NM_139117	cold shock domain protein A (Csda)	1.47	0.84	0.39	0.55	0.74	1.35	0.06	1.98	0.96	-0.92
AI853034	NM_007679	CCAAT/enhancer binding protein (C/EBP), delta (Cebpd)	0.19	-0.98	-1.5	0.51	-1.26	-1.6	0.06	0.7	0.1	0.99
AI851848	NM_013467	aldehyde dehydrogenase family 1, subfamily A1 (Aldh1a1)	-0.49	2.06	1.22	-0.87	2.38	1.22	0.06	0.7	0	1
AI839587	NM_009878	cyclin-dependent kinase inhibitor 2D (p19, inhibits CDK4) (Cdkn2d)	0.76	0.3	-0.13	0.91	0.4	-0.44	0.06	0.56	0.31	0.99
AI851739	NM_011663	zinc finger (CCCH type), RNA binding motif and serine/arginine rich 1 (Zrsr1)	-0.22	2.07	1.8	-0.03	1.86	1.76	0.06	0.44	0.04	1
AU024364	NM_001077495|NM_001024955	phosphatidylinositol 3-kinase, regulatory subunit, polypeptide 1 (p85 alpha) (Pik3r1)	0.79	1.29	0.06	0.53	1.09	0.47	0.05	0.87	0.41	0.86
AW558049	NM_026960	gasdermin D (Gsdmd)	-1.06	-0.21	-1.29	-0.78	-0.66	-1.17	0.05	0.85	0.12	0.82
AU021109	NM_019769	RIKEN cDNA 1500003O03 gene (1500003O03Rik)	0.62	2.17	2.26	0.79	1.76	2.45	0.05	0.77	0.19	0.93
AU045826	NM_001113211	transmembrane protein 194 (Tmem194)	1.25	0.42	-0.78	1.21	0.07	-0.44	0.05	0.73	0.34	0.95
AI853853	NM_172653	solute carrier family 39 (zinc transporter), member 10 (Slc39a10)	-0.15	-0.73	-0.26	-0.26	-0.77	-0.16	0.05	0.25	0.1	0.95
AW549289	NM_025882	polymerase (DNA-directed), epsilon 4 (p12 subunit) (Pole4)	0.36	1.51	0.95	0.38	1.37	1.02	0.05	0.23	0.07	0.99
AU019245	NM_001110338|NM_147217	G protein-coupled receptor, family C, group 5, member C (Gprc5c)	-0.49	1.25	0.71	0.12	0.5	0.81	0.04	1.46	0.1	0.72
AI842985	NM_029792	beta-1,3-glucuronyltransferase 1 (glucuronosyltransferase P) (B3gat1)	-0.48	-1.24	-1.53	-1.11	-0.97	-1.21	0.04	1.22	0.32	0.17
AW544441	NM_001081324	neuropilin (NRP) and tolloid (TLL)-like 2 (Neto2)	-0.15	-1.37	-1.86	-0.47	-1.43	-1.52	0.04	0.72	0.34	0.98
AW536530	NM_026842	ubiquilin 1 (Ubqln1)	0.16	1.07	1.08	0.03	0.88	1.36	0.04	0.6	0.28	0.94
AW537224	NM_010193	feminization 1 homolog b (C. elegans) (Fem1b)	0.03	-0.78	-0.81	-0.14	-0.87	-0.59	0.04	0.48	0.22	0.91
AW537981	NM_145409	CTF18, chromosome transmission fidelity factor 18 homolog (S. cerevisiae) (Chtf18)	1.02	0.39	0.17	1.05	0.25	0.24	0.04	0.24	0.07	0.97
AW536189	NM_011119	proliferation-associated 2G4 (Pa2g4)	1.32	0.49	-0.44	0.69	0.31	0.34	0.03	1.59	0.78	0.81
AW557746	NM_001110332|NM_011868|NM_001110331|NM_026947	peroxisomal delta3, delta2-enoyl-Coenzyme A isomerase (Peci)|RIKEN cDNA 1810022C23 gene (1810022C23Rik)	-0.01	1.01	1.7	0.62	0.77	1.28	0.03	1.29	0.42	0.91
BE532437	NM_198326	NSFL1 (p97) cofactor (p47) (Nsfl1c)	0.44	-1.05	-1.43	-0.03	-0.94	-1.1	0.03	0.91	0.33	1
AI840524	NM_001005864|NM_001005865|NM_001005863	mitochondrial tumor suppressor 1 (Mtus1)	-0.04	0.52	1.23	-0.06	0.92	0.82	0.03	0.83	0.41	0.77
AA408580	NM_026515	RIKEN cDNA 2810417H13 gene (2810417H13Rik)	1.17	0.27	-1.13	1.05	0.37	-1.14	0.03	0.23	0.01	1
AW539821	NM_011497	aurora kinase A (Aurka)	1.65	1.02	-0.9	1.54	1.02	-0.82	0.03	0.19	0.08	1
C86281	NM_011817	growth arrest and DNA-damage-inducible 45 gamma (Gadd45g)	0.95	-0.11	-0.2	0.16	0.26	0.2	0.02	1.56	0.4	-0.76
C78472	NM_025968	leukotriene B4 12-hydroxydehydrogenase (Ltb4dh)	-0.18	-0.34	-1.21	-0.61	-0.49	-0.65	0.02	1.14	0.56	0.58
AI852276	NM_008059	G0/G1 switch gene 2 (G0s2)	0.54	2.1	2.88	0.2	2.36	2.94	0.02	0.66	0.06	0.99
AI840122	NM_177390	myosin ID (Myo1d)	-0.7	-1.15	-1.11	-1.34	-0.99	-0.64	0.01	1.27	0.47	-0.82
AU043578	NM_001040435	transforming, acidic coiled-coil containing protein 3 (Tacc3)	1.44	0.41	-1.12	1.06	0.96	-1.3	0.01	1.11	0.18	0.93
AU019727	NM_146171	non-SMC condensin I complex, subunit D2 (Ncapd2)	1.07	0.31	-0.31	0.73	0.83	-0.5	0.01	1.05	0.19	0.8
AU017219	NM_011615	death effector domain-containing (Dedd)	-0.49	-0.85	-0.5	-0.22	-0.85	-0.78	0.01	0.55	0.28	0.6
AI848391	NM_007591	calreticulin (Calr)	0.12	-0.67	0.29	-0.13	-1.17	1.04	0	1.5	0.75	0.92
AA408153	NM_001085515	expressed sequence AI464131 (AI464131)	-0.31	0.94	0.45	0.34	1.01	-0.27	0	1.44	0.72	0.41
AI849200	NM_010357	glutathione S-transferase, alpha 4 (Gsta4)	0.42	0.43	0.87	-0.04	0.26	1.5	0	1.26	0.63	0.99
AW552546	NM_009022	aldehyde dehydrogenase family 1, subfamily A2 (Aldh1a2)	-1.7	-0.36	-1.52	-1.28	-0.47	-1.83	0	0.84	0.31	0.86
AI836867	NM_009736	Bcl2-associated athanogene 1 (Bag1)	0.52	0.4	0.69	0.34	0.18	1.09	0	0.8	0.4	0.97
C81478	NM_152234|NM_026842	ubiquilin 1 (Ubqln1)	0.25	1.2	1.07	0.16	0.96	1.4	0	0.66	0.33	0.89
C87853	NM_001025067	leucine-rich repeats and immunoglobulin-like domains 2 (Lrig2)	0.02	0.08	-0.07	0.75	-0.08	-0.63	-0.01	1.45	0.56	0.5
C77361	NM_011623	topoisomerase (DNA) II alpha (Top2a)	2.18	0.53	-1.87	1.67	1.05	-1.87	-0.01	1.03	0	0.97
AI853558	NM_013749	tumor necrosis factor receptor superfamily, member 12a (Tnfrsf12a)	-0.51	-1.22	0.05	-0.31	-1.05	-0.31	-0.01	0.73	0.36	0.9
AI847983	NM_011111	serine (or cysteine) peptidase inhibitor, clade B, member 2 (Serpinb2)	-0.88	-0.51	-0.3	-0.83	-0.4	-0.45	-0.01	0.31	0.15	0.89
C79714	NM_011733|NM_139117	cold shock domain protein A (Csda)	1.37	0.68	0.34	0.54	0.62	1.25	-0.02	1.8	0.91	-0.82
AI851548	NM_017367	cyclin I (Ccni)	-0.05	0.48	1.37	-0.03	0.9	0.95	-0.02	0.86	0.42	0.81
AI848798	NM_030704	heat shock protein 8 (Hspb8)	-0.12	0.7	1.02	-0.08	0.44	1.26	-0.02	0.54	0.24	0.93
AU018999	NM_030704	heat shock protein 8 (Hspb8)	0.1	0.71	0.68	-0.05	0.25	1.32	-0.03	1.25	0.64	0.64
AW548422	NM_008560	melanocortin 2 receptor (Mc2r)	-0.08	1.08	2.4	0.36	1.19	1.88	-0.03	1.07	0.52	1
AI840013	NM_001110332|NM_011868|NM_001110331	peroxisomal delta3, delta2-enoyl-Coenzyme A isomerase (Peci)	-0.02	0.64	1.41	0.42	0.64	1	-0.03	0.85	0.41	1
AI839150	NM_026125	C1q domain containing 2 (C1qdc2)	-0.02	0.89	1.01	0.1	0.75	1.06	-0.03	0.31	0.05	0.98
AI840030	NM_001103178|NM_001103177|NM_178688	actin-binding LIM protein 1 (Ablim1)	-1.56	-1.15	0.7	-1.22	-0.54	-0.21	-0.04	1.86	0.91	0.85
AI854065	NM_029688	sulfiredoxin 1 homolog (S. cerevisiae) (Srxn1)	0.55	-0.16	1.4	0.93	-0.65	1.55	-0.04	1.02	0.15	0.96
AI840198	NM_019750	N-acetyltransferase 6 (Nat6)	-0.72	-0.3	-0.48	-0.32	-0.34	-0.8	-0.04	0.76	0.32	-0.12
AI848176	NM_025947	dynein light chain roadblock-type 1 (Dynlrb1)	-0.74	-0.86	-0.67	-0.75	-0.83	-0.65	-0.04	0.06	0.02	0.98
AI841884	NM_139272	UDP-N-acetyl-alpha-D-galactosamine:polypeptide N-acetylgalactosaminyltransferase 2 (Galnt2)	0.68	-0.59	-1.26	0.79	-0.86	-1.05	-0.05	0.59	0.21	0.97
AU040133	NM_025757	RIKEN cDNA 4933439F18 gene (4933439F18Rik)	0.19	0.52	1.34	0.16	0.72	1.22	-0.05	0.35	0.12	0.96
AW550653	NM_001111044|NM_001111043|NM_009825	serine (or cysteine) peptidase inhibitor, clade H, member 1 (Serpinh1)	-0.58	-0.99	-1.31	-1.23	-0.95	-0.64	-0.06	1.36	0.67	-0.99
AW411975	NM_009166|NM_001034962|NM_001034964|NM_001034963|NM_178362	sorbin and SH3 domain containing 1 (Sorbs1)	0.54	2.41	3.07	1.17	2.38	2.53	-0.06	1.2	0.54	0.99
AW538359	NM_008503	ribosomal protein S2 (Rps2)	0.98	0.78	-0.1	0.7	0.74	0.28	-0.06	0.7	0.38	0.97
AU015885	NM_029766	denticleless homolog (Drosophila) (Dtl)	0.66	0.65	-0.11	0.73	0.34	0.19	-0.06	0.68	0.3	0.72
AW538291	NM_011803	Kruppel-like factor 6 (Klf6)	-2	-1.34	-1.02	-2.05	-1.13	-1.12	-0.06	0.36	0.1	0.95
AW547149	NM_008695|NM_026528	nidogen 2 (Nid2)|RIKEN cDNA 2700060E02 gene (2700060E02Rik)	-0.14	1.14	-1.81	0.18	0.11	-1.03	-0.07	2.13	0.78	0.88
AW538190	NM_010239	ferritin heavy chain 1 (Fth1)	2.32	0.84	0.9	1.43	0.95	1.75	-0.07	1.85	0.85	0.15
AI853208	NM_010412|NM_001077696	histone deacetylase 5 (Hdac5)	-1.48	-0.96	-0.48	-0.91	-0.81	-1.13	-0.07	1.37	0.65	-0.65
AW545558	NM_030612	nuclear factor of kappa light polypeptide gene enhancer in B-cells inhibitor, zeta (Nfkbiz)	-0.99	-1.07	-1.41	-0.27	-1.26	-1.87	-0.07	1.37	0.46	0.89
AI844280	NM_010741|NM_001099217|NM_010738	lymphocyte antigen 6 complex, locus C1 (Ly6c1)|lymphocyte antigen 6 complex, locus C2 (Ly6c2)|lymphocyte antigen 6 complex, locus A (Ly6a)	0.8	0.24	-0.94	1.25	-0.03	-1.05	-0.07	0.83	0.11	0.96
AW550024	NM_011354	small EDRK-rich factor 2 (Serf2)	-1.01	-0.93	-0.37	-0.84	-0.84	-0.56	-0.07	0.45	0.19	0.99
AW538222	NM_025882	polymerase (DNA-directed), epsilon 4 (p12 subunit) (Pole4)	0.46	1.05	0.76	0.43	0.99	0.92	-0.07	0.25	0.16	0.92
AI853915	NM_013531	guanine nucleotide binding protein (G protein), beta 4 (Gnb4)	-0.73	-0.6	-0.74	-0.72	-0.55	-0.73	-0.07	0.07	0.01	1
AI844798	NM_025548	tubulin folding cofactor B (Tbcb)	-0.15	-0.43	-0.55	-0.45	-0.79	0.19	-0.08	1.4	0.74	-0.45
AU042561	NM_001081124	MAP7 domain containing 2 (Mtap7d2)	1.04	1.54	-0.61	0.42	2.05	-0.42	-0.08	1.32	0.19	0.89
AI839293	NM_001018063|NM_024170	CAAX box 1 homolog B (human) (Cxx1b)|CAAX box 1 homolog A (human) (Cxx1a)	0.26	1.23	-0.19	0.25	0.6	0.54	-0.09	1.37	0.73	0.36
C85897	NM_175384|NM_001110162	cell division cycle associated 2 (Cdca2)	1.35	0.38	-0.6	1.24	0.8	-0.82	-0.09	0.75	0.22	0.95
AW536273	NM_008566	minichromosome maintenance deficient 5, cell division cycle 46 (S. cerevisiae) (Mcm5)	0.71	0.46	-0.27	1.11	0.15	-0.27	-0.09	0.71	0	0.88
AU021136	NM_029432	RIKEN cDNA 4930402H24 gene (4930402H24Rik)	-0.75	-0.19	0.16	-0.73	0.11	-0.07	-0.09	0.55	0.23	0.83
AI846342	NM_147126|NM_001040632|NM_145613|NM_001040631	membrane-type frizzled-related protein (Mfrp)|C1q and tumor necrosis factor related protein 5 (C1qtnf5)	-1.11	-1.16	-1.08	-1.26	-1.13	-0.87	-0.09	0.39	0.21	0.54
AI838591	NM_007393|NM_177093	actin, beta, cytoplasmic (Actb)|leucine rich repeat containing 58 (Lrrc58)	-0.29	-1.52	-1.49	-1.25	-0.97	-0.98	-0.1	2.02	0.51	-1
AI848697	NM_011292	ribosomal protein L9 (Rpl9)	0.45	1.27	0.24	0.56	0.63	0.87	-0.1	1.38	0.63	-0.48
AU016174	NM_133954	expressed sequence AA960436 (AA960436)	0.7	0.78	-0.12	0.81	0.44	0.21	-0.1	0.78	0.33	0.74
AW557322	NM_147126|NM_001040632|NM_145613|NM_001040631	membrane-type frizzled-related protein (Mfrp)|C1q and tumor necrosis factor related protein 5 (C1qtnf5)	-0.9	-0.74	-1.14	-0.93	-0.8	-0.95	-0.1	0.28	0.19	0.87
AI839156	NM_009369	transforming growth factor, beta induced (Tgfbi)	0.14	-3.02	-3.9	-1.21	-2.38	-3.08	-0.11	2.81	0.82	0.99
AI846398	NM_025378	interferon induced transmembrane protein 3 (Ifitm3)	0.11	-0.61	-1.95	-0.55	-0.75	-1.04	-0.11	1.71	0.91	1
AU017822	NM_194052|NM_024226|NM_194053|NM_194051|NM_194054	reticulon 4 (Rtn4)	-1.1	-1.52	-0.68	-1.73	-0.98	-0.48	-0.11	1.37	0.2	0.4
AI839806	NM_019715	potassium channel modulatory factor 1 (Kcmf1)	0.45	1	0.43	0.18	0.65	1.16	-0.11	1.35	0.73	-0.05
AI851247	NM_008037	fos-like antigen 2 (Fosl2)	0.61	-0.91	-2.16	0.12	-0.72	-1.75	-0.11	1.09	0.41	0.99
AW558935	NM_020619	glucosidase 1 (Gcs1)	0.63	1.2	0.29	0.64	0.73	0.86	-0.11	1.05	0.57	-0.46
AI841763	NM_008633	microtubule-associated protein 4 (Mtap4)	-0.09	-1.08	-1.25	-0.97	-0.8	-0.53	-0.12	1.88	0.72	-0.87
AW553944	NM_145573	mitochondrial ribosomal protein S35 (Mrps35)	0	2.25	2.2	0.35	2.32	1.9	-0.12	0.72	0.3	0.98
AI846348	NM_019814	HIG1 domain family, member 1A (Higd1a)	1.35	1.12	-0.23	1.39	0.84	0.13	-0.12	0.68	0.36	0.95
AU016168	NM_133218	zinc finger protein 704 (Zfp704)	0.23	1.62	1.12	0.47	1.39	1.23	-0.12	0.58	0.11	0.98
C85134	NM_021421	angel homolog 2 (Drosophila) (Angel2)	-0.01	0.3	0.8	0.2	0.26	0.75	-0.12	0.3	0.05	0.96
AI845991	NM_028127	FERM domain containing 6 (Frmd6)	-0.71	-1.11	-1.27	-0.79	-0.94	-1.24	-0.12	0.28	0.03	0.91
AU014990	NM_001113354	PHD finger protein 8 (Phf8)	0.02	0.75	1.2	-0.01	0.81	1.29	-0.12	0.18	0.09	1
AI853763	NM_009147	SEC23A (S. cerevisiae) (Sec23a)	-1.25	-0.95	0.01	-0.97	-0.24	-0.85	-0.13	1.85	0.86	-0.14
AI844541	NM_010239	ferritin heavy chain 1 (Fth1)	2.34	0.95	1.11	1.79	1.07	1.67	-0.13	1.23	0.56	0.71
AI844608	NM_011294	SUB1 homolog (S. cerevisiae) (Sub1)	0.35	1.31	2	0.93	1.16	1.7	-0.13	1.03	0.3	0.95
AA407540	NM_212484	CCR4-NOT transcription complex, subunit 6 (Cnot6)	-0.09	-0.43	-1.28	0	-0.6	-1.07	-0.13	0.47	0.21	0.95
AU040474	NM_133673	torsin family 1, member B (Tor1b)	-0.15	0.97	0.26	-0.31	1.13	0.39	-0.13	0.45	0.13	0.99
AW537338	NM_023223	cell division cycle 20 homolog (S. cerevisiae) (Cdc20)	1.45	0.64	-0.75	1.06	1.05	-0.63	-0.14	0.92	0.12	0.93
AW543608	NM_016903	esterase D/formylglutathione hydrolase (Esd)	0.93	-0.45	0.53	0.57	-0.25	0.83	-0.14	0.86	0.3	0.87
AU020259	NM_009828	cyclin A2 (Ccna2)	1.87	0.6	-2.59	1.57	1	-2.55	-0.14	0.74	0.04	0.99
AW545641	NM_008615	malic enzyme 1, NADP (+)-dependent, cytosolic (Me1)	-0.28	0.98	1.75	-0.57	1.18	1.98	-0.14	0.72	0.23	1
AW558293	NM_029759	RIKEN cDNA 2410166I05 gene (2410166I05Rik)	0.1	0.45	1.06	0.52	0.17	1.06	-0.14	0.7	0	0.72
AI852208	NM_013821|NM_153193|NM_001012306	hydroxy-delta-5-steroid dehydrogenase, 3 beta- and steroid delta-isomerase 6 (Hsd3b6)|hydroxy-delta-5-steroid dehydrogenase, 3 beta- and steroid delta-isomerase 2 (Hsd3b2)|hydroxy-delta-5-steroid dehydrogenase, 3 beta- and steroid delta-isomerase 3 (Hsd3b3)	-0.34	-0.37	0.76	-0.58	-0.28	1.05	-0.14	0.62	0.29	0.98
AI842073	NM_001110846|NM_001110845|NM_001110844|NM_001110843|NM_009784	calcium channel, voltage-dependent, alpha2/delta subunit 1 (Cacna2d1)	-0.26	-0.37	-0.83	0.09	-0.51	-0.9	-0.14	0.56	0.07	0.89
AI850359	NM_007862	discs, large homolog 1 (Drosophila) (Dlg1)	-0.04	-0.66	-0.89	-0.06	-0.38	-1.01	-0.14	0.42	0.12	0.9
AW545936	NM_016904|NM_001037922	CDC28 protein kinase 1b (Cks1b)|predicted gene, EG624855 (EG624855)	1.07	0.82	-0.59	1	0.33	0.12	-0.15	1.27	0.71	0.78
AU046267	NM_026160	microtubule-associated protein 1 light chain 3 beta (Map1lc3b)	-0.96	-0.83	0.54	-0.57	-0.58	0.05	-0.15	1.13	0.49	1
C81602	NM_008180	glutathione synthetase (Gss)	-0.52	-1.18	-0.66	-1	-0.68	-0.53	-0.15	1.11	0.13	-0.4
AU014711	NM_013872	phosphomannomutase 1 (Pmm1)	-0.03	0.62	1.12	0.08	0.71	1.07	-0.15	0.25	0.05	1
AW553554	NM_009760	BCL2/adenovirus E1B interacting protein 1, NIP3 (Bnip3)	-0.96	0.65	1.36	-0.06	0.92	0.35	-0.16	2.18	1.01	0.61
AW557471	NM_173182	fibronectin type III domain containing 3B (Fndc3b)	0.66	-0.91	-1.52	0.16	-0.75	-1.02	-0.16	1.16	0.5	1
AI842137	NM_029759	RIKEN cDNA 2410166I05 gene (2410166I05Rik)	0.71	0.76	0.97	1.01	0.37	1.22	-0.16	0.94	0.25	0.55
AI850718	NM_001039394|NM_133717	RAB43, member RAS oncogene family (Rab43)	-0.29	0.84	1.43	0.07	0.88	1.19	-0.16	0.64	0.24	1
AW558451	NM_001003934|NM_001003933|NM_053076	reticulon 3 (Rtn3)	-0.26	0.5	1.12	-0.18	0.63	1.07	-0.16	0.26	0.05	0.99
AU023421	NM_012012	exonuclease 1 (Exo1)	0.53	0.25	-0.15	0.72	0.2	-0.13	-0.16	0.26	0.02	0.97
AU044428	NM_133762	non-SMC condensin II complex, subunit G2 (Ncapg2)	1.17	0.82	-0.44	1.13	0.91	-0.33	-0.16	0.24	0.11	1
AI848068	NM_008634	microtubule-associated protein 1B (Mtap1b)	-0.77	-1.29	-0.45	-1.14	-0.99	-0.21	-0.17	0.91	0.24	0.69
AW542466	NM_139272	UDP-N-acetyl-alpha-D-galactosamine:polypeptide N-acetylgalactosaminyltransferase 2 (Galnt2)	0.64	-0.51	-1.18	1.03	-0.85	-1.06	-0.17	0.85	0.12	0.96
AW538176	NM_007483	ras homolog gene family, member B (Rhob)	0.63	1.58	0.25	0.99	1.25	0.39	-0.17	0.83	0.14	0.89
AI848909	NM_178218	histone cluster 3, H2a (Hist3h2a)	1.5	0.44	-1.32	1.54	0.21	-0.96	-0.17	0.63	0.36	0.98
AI848157	NM_173388	solute carrier family 43, member 2 (Slc43a2)	-0.91	-0.39	0.33	-0.76	-0.27	0.23	-0.17	0.37	0.1	1
AI851503	NM_012032	serine incorporator 3 (Serinc3)	-0.9	-0.7	-0.66	-0.83	-0.68	-0.58	-0.17	0.17	0.08	0.97
C85902	NM_010825	Meis homeobox 2 (Meis2)	-0.28	0.35	0.66	-0.08	0.2	0.79	-0.18	0.48	0.13	0.92
AI841403	NM_172668	low density lipoprotein receptor-related protein 4 (Lrp4)	1.52	0.84	-0.5	0.73	0.99	0.33	-0.19	1.77	0.83	0.74
AI838395	NM_198616	coiled-coil domain containing 85B (Ccdc85b)	0.21	0.02	-0.38	0.88	-0.03	-0.81	-0.19	1.15	0.43	0.97
AU019534	NM_023587	protein tyrosine phosphatase-like (proline instead of catalytic arginine), member b (Ptplb)	0.13	2.53	1.23	1.72	1.64	0.73	-0.2	2.98	0.5	-0.02
AU021456	NM_146126	sorbitol dehydrogenase (Sord)	-0.01	0.29	1.13	-0.56	1.09	1.08	-0.2	1.4	0.05	0.7
AI841755	NM_007483	ras homolog gene family, member B (Rhob)	0.89	1.8	0.53	1.44	1.6	0.38	-0.2	0.9	0.15	0.8
AI848691	NM_016686	vascular endothelial zinc finger 1 (Vezf1)	-0.49	-1.03	-0.84	-0.84	-0.63	-0.69	-0.2	0.9	0.15	-1
AI846980	NM_011774	solute carrier family 30 (zinc transporter), member 4 (Slc30a4)	-0.59	-1.12	-0.69	-0.81	-0.82	-0.57	-0.2	0.64	0.12	0.37
AW537650	NM_009758	bone morphogenetic protein receptor, type 1A (Bmpr1a)	0.5	0.76	1.05	0.52	1.05	0.94	-0.2	0.42	0.11	0.73
AI838572	NM_133225	acyl-Coenzyme A binding domain containing 3 (Acbd3)	-0.81	-0.89	-0.35	-0.79	-0.63	-0.43	-0.2	0.36	0.08	0.83
AU044964	NM_026145	potassium channel tetramerisation domain containing 10 (Kctd10)	0.06	-0.8	-1.05	-0.02	-0.67	-0.9	-0.2	0.36	0.15	1
C87294	NM_026579	DNA segment, Chr 10, Wayne State University 102, expressed (D10Wsu102e)	0.77	0.17	-0.16	0.73	0.27	-0.02	-0.2	0.28	0.14	1
AW226607	NM_024406	fatty acid binding protein 4, adipocyte (Fabp4)	0.56	3.66	3.41	1.45	2.91	3.48	-0.21	1.71	0.07	0.94
AW558327	NM_027166	yippee-like 5 (Drosophila) (Ypel5)	-1.37	-0.04	1.13	-0.44	-0.23	0.6	-0.21	1.65	0.53	0.93
AI850999	NM_001110831|NM_016878	aspartyl aminopeptidase (Dnpep)	-1.03	-0.41	0.27	-0.55	-0.32	-0.09	-0.21	0.93	0.36	1
AI854559	NM_007598	CAP, adenylate cyclase-associated protein 1 (yeast) (Cap1)	-0.56	-0.84	-0.48	-0.77	-0.45	-0.45	-0.21	0.63	0.03	-0.31
AW548091	NM_011213	protein tyrosine phosphatase, receptor type, F (Ptprf)	-0.38	-0.68	-1.04	-0.42	-0.49	-0.98	-0.21	0.29	0.06	0.94
AI843221	NM_053273	tweety homolog 2 (Drosophila) (Ttyh2)	-0.35	0.38	0.61	-0.13	0.12	0.87	-0.22	0.74	0.26	0.84
C87726	NM_019499	MAD2 (mitotic arrest deficient, homolog)-like 1 (yeast) (Mad2l1)	1.21	0.33	-0.72	1.1	0.26	-0.32	-0.22	0.58	0.4	0.99
AU020416	NM_026121	BCL2-associated athanogene 4 (Bag4)	0.13	0.96	0.83	0.52	0.8	0.82	-0.22	0.56	0.01	0.98
AW537202	NM_010049	dihydrofolate reductase (Dhfr)	1.05	0.46	-0.59	1.33	0.41	-0.6	-0.22	0.34	0.01	0.99
AI840094	NM_025337	aldo-keto reductase family 7, member A5 (aflatoxin aldehyde reductase) (Akr7a5)	0.84	0.27	0.05	0.86	0.26	0.26	-0.22	0.24	0.21	0.96
AU040215	NM_010362	glutathione S-transferase omega 1 (Gsto1)	-1.01	-0.98	0.08	-0.83	-0.97	0.11	-0.22	0.22	0.03	0.99
AI838641	NM_019722	ADP-ribosylation factor-like 2 (Arl2)	-0.31	-0.94	-0.56	-0.79	-0.65	-0.14	-0.23	1.19	0.42	-0.09
AI842819	NM_007532|NM_001024468	branched chain aminotransferase 1, cytosolic (Bcat1)	0.07	1.07	0.84	0.06	1.04	1.11	-0.23	0.31	0.27	0.96
BE375733	NM_013646	RAR-related orphan receptor alpha (Rora)	0.05	1.84	1.2	0.18	1.55	1.6	-0.24	0.82	0.4	0.92
AW556525	NM_026316	aldehyde dehydrogenase 3 family, member B1 (Aldh3b1)	-0.34	0.33	0.94	-0.59	1.13	0.64	-0.25	1.35	0.3	0.71
AI853748	NM_172261	protein phosphatase 1, regulatory subunit 9B (Ppp1r9b)	1	0.75	0.18	1.6	0.24	0.34	-0.25	1.27	0.16	0.69
AI850654	NM_011803	Kruppel-like factor 6 (Klf6)	-2.06	-1.57	-0.92	-2.22	-1.03	-1.05	-0.25	0.83	0.13	0.81
AI851789	NM_178256	RALBP1 associated Eps domain containing protein 2 (Reps2)	-1.99	-1.4	-0.94	-1.81	-1.02	-1.24	-0.26	0.86	0.3	0.75
C79010	NM_018773	src family associated phosphoprotein 2 (Skap2)	-0.89	-0.37	-0.38	-0.64	-0.35	-0.39	-0.26	0.28	0.01	0.99
AW554453	NM_144783	Wilms tumor homolog (Wt1)	0.57	1.17	0.23	0.51	1.01	0.72	-0.27	0.71	0.49	0.7
AW544372	NM_025391	nuclear import 7 homolog (S. cerevisiae) (Nip7)	-0.93	-1.6	-0.81	-1.73	-0.99	-0.34	-0.28	1.88	0.47	0.1
AW545301	NM_001110831|NM_016878	aspartyl aminopeptidase (Dnpep)	-0.94	-0.51	0.28	-0.39	-0.25	-0.25	-0.28	1.34	0.53	0.77
AW537798	NM_008062	glucose-6-phosphate dehydrogenase X-linked (G6pdx)	0.14	0.99	0.7	0.02	0.9	1.19	-0.28	0.7	0.49	0.84
AA408181	NM_009775	translocator protein (Tspo)	0.08	0.35	0.89	-0.09	0.54	1.15	-0.28	0.62	0.26	0.98
BE531376	NM_009798|NM_001037761	capping protein (actin filament) muscle Z-line, beta (Capzb)	0.54	0.45	0.54	0.97	0.46	0.38	-0.28	0.6	0.16	0.39
BE534768	NM_145558	hydroxyacyl-Coenzyme A dehydrogenase/3-ketoacyl-Coenzyme A thiolase/enoyl-Coenzyme A hydratase (trifunctional protein), beta subunit (Hadhb)	0.49	-1.38	-0.55	0.41	-1.07	-0.5	-0.28	0.44	0.05	1
AA407751	NM_133691|NM_028364	poly-U binding splicing factor 60 (Puf60)	1.37	1.17	-1.29	2.14	0.3	-0.9	-0.29	2.03	0.39	0.84
AW536176	NM_026785	ubiquitin-conjugating enzyme E2C (Ube2c)	1.79	1.03	-1.72	1.55	1.25	-1.41	-0.29	0.77	0.31	0.99
AW536963	NM_134079	adenosine kinase (Adk)	-0.3	-0.3	-1.05	-0.4	-0.17	-0.79	-0.29	0.49	0.26	0.93
BE373791	NM_010120|NM_001122662|NM_001013824	eukaryotic translation initiation factor 1A (Eif1a)|hypothetical protein LOC100039042 (LOC100039042)|predicted gene, EG435337 (EG435337)	0.89	0.69	-0.1	0.9	1.02	-0.15	-0.29	0.39	0.05	0.96
AI847295	NM_025444	TAF13 RNA polymerase II, TATA box binding protein (TBP)-associated factor (Taf13)	-0.02	-0.52	-1.01	0.38	-0.66	-0.97	-0.3	0.58	0.04	0.96
AI842684	NM_016849	interferon regulatory factor 3 (Irf3)	-0.15	-0.58	-0.98	-0.29	-0.4	-0.72	-0.3	0.58	0.26	0.96
AW538175	NM_010790	maternal embryonic leucine zipper kinase (Melk)	1.01	0.19	-0.07	0.95	0.52	-0.04	-0.3	0.42	0.03	0.93
AW550148	NM_001082548|NM_011464	serine protease inhibitor, Kunitz type 2 (Spint2)	-0.15	0.71	0.86	0.51	0.98	0.24	-0.31	1.55	0.62	0.02
AW549367	NM_011303	dehydrogenase/reductase (SDR family) member 3 (Dhrs3)	-0.31	0.33	1.45	0.52	0.37	0.89	-0.31	1.43	0.56	0.8
C87282	NM_013749|NM_181821	tumor necrosis factor receptor superfamily, member 12a (Tnfrsf12a)|host cell factor C1 regulator 1 (XPO1-dependent) (Hcfc1r1)	-1.3	-1.13	0.63	-0.72	-0.97	0.2	-0.31	1.17	0.43	0.96
AW555045	NM_028440	RIKEN cDNA 3110003A17 gene (3110003A17Rik)	-0.52	0.03	-0.82	-0.8	-0.08	-0.12	-0.31	1.09	0.7	0.22
AI838326	NM_001111044|NM_001111043|NM_009825	serine (or cysteine) peptidase inhibitor, clade H, member 1 (Serpinh1)	-0.71	-1.24	-1.3	-1.41	-0.93	-0.59	-0.32	1.72	0.71	-0.95
AI849335	NM_020043	neighbor of Punc E11 (Nope)	0.94	-0.03	-0.7	0.95	0.16	-0.58	-0.32	0.32	0.12	1
C81353	NM_173047	carbonyl reductase 3 (Cbr3)	0.23	2.03	1.7	0.84	1.02	2.43	-0.33	2.35	0.73	0.44
AI848718	NM_001111016|NM_175272	neuron navigator 2 (Nav2)	-0.5	-0.64	-0.63	-0.78	-0.38	-0.28	-0.33	0.89	0.35	-0.97
AW557425	NM_013556	hypoxanthine guanine phosphoribosyl transferase 1 (Hprt1)	0.51	1.36	0.88	0.63	1.18	1.27	-0.33	0.69	0.39	0.75
AI846720	NM_028021	myosin, heavy polypeptide 14 (Myh14)	0.12	-0.8	-1.5	0.45	-0.98	-1.32	-0.33	0.69	0.18	0.97
AU045350	NM_026064|NM_023402	RIKEN cDNA 2900073G15 gene (2900073G15Rik)|myosin light chain, regulatory B (Mylc2b)	-0.79	-1.06	-0.7	-0.88	-0.58	-0.76	-0.33	0.63	0.06	-0.8
AI837771	NM_025443	partner of NOB1 homolog (S. cerevisiae) (Pno1)	0.87	0.82	0.31	1.17	0.9	0.26	-0.33	0.43	0.05	0.98
C77976	NM_023294	NDC80 homolog, kinetochore complex component (S. cerevisiae) (Ndc80)	0.98	0.06	-0.69	0.98	0.7	-0.99	-0.34	0.94	0.3	0.9
AI853713	NM_007803	cortactin (Cttn)	-0.44	-0.34	-1.69	-0.37	-0.64	-1.12	-0.34	0.94	0.57	0.91
AI847936	NM_019927	ariadne ubiquitin-conjugating enzyme E2 binding protein homolog 1 (Drosophila) (Arih1)	0	0.9	1.13	0.16	0.7	1.51	-0.34	0.74	0.38	0.9
AW548069	NM_009156	selenoprotein W, muscle 1 (Sepw1)	-0.25	-0.94	-0.67	-0.38	-0.41	-0.73	-0.34	0.72	0.06	0.2
AU018455	NM_025581	RIKEN cDNA 2810433K01 gene (2810433K01Rik)	1.31	0.12	-0.6	1.43	0.42	-0.68	-0.34	0.5	0.08	0.99
AW554229	NM_011623	topoisomerase (DNA) II alpha (Top2a)	2.34	0.9	-2.32	1.95	1.05	-1.73	-0.35	1.13	0.59	1
AI848789	NM_009746	B-cell CLL/lymphoma 7C (Bcl7c)	0.39	-0.83	-1.58	0.05	-0.48	-1.24	-0.35	1.03	0.34	0.97
AI847575	NM_175537	zinc finger and BTB domain containing 38 (Zbtb38)	-0.59	-0.59	-0.67	-0.74	-0.3	-0.46	-0.35	0.65	0.21	-0.16
AI844072	NM_009255	serine (or cysteine) peptidase inhibitor, clade E, member 2 (Serpine2)	0.49	0.47	-0.06	0.35	0.81	0.09	-0.35	0.63	0.15	0.76
AI842619	NM_172952	gephyrin (Gphn)	0.39	0.91	0.47	0.54	0.96	0.62	-0.35	0.35	0.15	1
AI839503	NM_178597|NM_001039139|NM_001039138	calcium/calmodulin-dependent protein kinase II gamma (Camk2g)	-0.43	-0.98	-1.05	-0.41	-0.72	-0.98	-0.35	0.35	0.07	0.93
AW536340	NM_019635	serine/threonine kinase 3 (Ste20, yeast homolog) (Stk3)	-0.42	-0.79	-1.13	-0.7	-0.56	-0.72	-0.36	0.92	0.41	0.09
AW538437	NM_007999	flap structure specific endonuclease 1 (Fen1)	0.86	0.39	-0.64	0.89	0.15	-0.07	-0.36	0.84	0.57	0.87
AI839716	NM_001081419	DIP2 disco-interacting protein 2 homolog A (Drosophila) (Dip2a)	-0.6	-0.89	-0.55	-0.73	-0.33	-0.61	-0.37	0.75	0.06	-0.91
AI849229	NM_139272	UDP-N-acetyl-alpha-D-galactosamine:polypeptide N-acetylgalactosaminyltransferase 2 (Galnt2)	0.5	-0.6	-1.05	0.81	-0.74	-0.85	-0.37	0.65	0.2	0.97
AA407134	NM_016692	inner centromere protein (Incenp)	1.49	0.31	-0.64	1.36	0.67	-0.5	-0.37	0.63	0.14	0.98
AI841822	NM_011682	utrophin (Utrn)	-0.88	0.28	0.27	-0.66	0.19	0.51	-0.37	0.55	0.24	0.96
AI837633	NM_145836	RIKEN cDNA 6430527G18 gene (6430527G18Rik)	-0.21	-0.92	-1.14	-0.13	-0.91	-0.86	-0.37	0.37	0.28	0.96
AU024612	NM_023670	insulin-like growth factor 2 mRNA binding protein 3 (Igf2bp3)	-0.19	-0.37	-1.06	-0.16	-0.03	-1.06	-0.37	0.37	0	0.95
AI838754	NM_008344	insulin-like growth factor binding protein 6 (Igfbp6)	-0.7	-1.13	-1.66	-1.42	-0.99	-0.7	-0.38	1.82	0.96	-0.99
AI839566	NM_199469	nuclear protein localization 4 homolog (S. cerevisiae) (Nploc4)	0.49	1.52	0.17	1.07	1.12	0.37	-0.38	1.18	0.2	0.73
AU040441	NM_028260|NM_001111280	IMP1 inner mitochondrial membrane peptidase-like (S. cerevisiae) (Immp1l)|predicted gene, EG666465 (EG666465)	-0.84	-0.95	-0.55	-0.91	-0.35	-0.7	-0.38	0.82	0.15	-0.4
C87530	NM_173028	vacuolar protein sorting 13A (yeast) (Vps13a)	0.35	0.6	0.62	0.79	0.68	0.48	-0.38	0.66	0.14	-0.81
AI837915	NM_030254	tumor suppressor candidate 3 (Tusc3)	-0.37	-0.7	-1.14	-0.48	-0.34	-1.01	-0.38	0.6	0.13	0.8
AI844648	NM_010436	H2A histone family, member X (H2afx)	1.1	0.08	-0.65	0.56	0.57	-0.21	-0.39	1.47	0.44	0.81
C88298	NM_144553	discs, large homolog 7 (Drosophila) (Dlg7)	1.31	0.46	-0.35	1.14	1.25	-0.58	-0.39	1.19	0.23	0.83
AI846600	NM_011844	monoglyceride lipase (Mgll)	0.25	2.09	3.22	0.75	2.25	2.95	-0.39	0.93	0.27	1
AI838258	NM_199145|NM_197986	RIKEN cDNA 3110062M04 gene (3110062M04Rik)|transmembrane protein 140 (Tmem140)	-0.81	0.81	2.14	-0.65	0.78	2.4	-0.39	0.45	0.26	1
AW552119	NM_001122893|NM_001122892|NM_008054	Fyn proto-oncogene (Fyn)	-0.19	-1.35	-1.62	-1.06	-0.71	-0.99	-0.4	2.14	0.63	-0.51
AW556772	NM_009372	TG interacting factor 1 (Tgif1)	-1.79	-2.2	-0.75	-1.89	-1.91	-0.54	-0.4	0.6	0.21	0.97
AW555138	NM_009284	signal transducer and activator of transcription 6 (Stat6)	0.26	-0.76	-1.52	0.11	-0.06	-1.66	-0.41	0.99	0.14	0.87
AW546306	NM_008252	high mobility group box 2 (Hmgb2)	1.4	0.47	-1.44	1.54	0.78	-1.48	-0.41	0.49	0.04	1
AW543967	NM_133927	integrin alpha FG-GAP repeat containing 2 (Itfg2)	-0.24	-0.92	-1.09	-0.75	-0.78	-0.3	-0.42	1.44	0.79	-0.61
C86033	NM_019948	C-type lectin domain family 4, member e (Clec4e)	0.19	0.38	0.52	0.75	0.34	0.42	-0.42	0.7	0.1	-0.81
AI851073	NM_001033238	Casitas B-lineage lymphoma b (Cblb)	0.31	-0.75	-1.09	0.28	-0.32	-1.07	-0.42	0.48	0.02	0.94
AW548742	NM_010357	glutathione S-transferase, alpha 4 (Gsta4)	0.21	0.19	0.89	-0.49	0.43	1.78	-0.43	1.83	0.89	0.9
C87394	NM_030180	ubiquitin specific peptidase 54 (Usp54)	0	0.6	-1.77	0.89	-0.02	-1.61	-0.43	1.67	0.16	0.82
[truncated: 1,119 more rows]

## Sheet:  up (dif>4)
REFSEQ ID	GENE ID	NAME	SYMBOL	FUNCTION/TYPE/PROCESS
NM_009196	20501	solute carrier family 16 (monocarboxylic acid transporters), member 1	Slc16a1	Membrane transporter, Monocarboxylic acid transporter
NM_007702	12683	cell death-inducing DNA fragmentation factor, alpha subunit-like effector A	Cidea	Apoptosis, Lipid droplet and storage
NM_001013375	217109	UTP18, small subunit (SSU) processome component, homolog (yeast)	Utp18	Small-Subunit Processome, Ribosome assembly
NM_145528	51897	ATG13 autophagy related 13 homolog (S. cerevisiae)	Atg13	Autophagy
NM_201367	381413	G protein-coupled receptor 176	Gpr176	Transmembrane receptor
NM_008524	17022	lumican	Lum	Extracellular, Small leucine-rich proteoglycans
NM_013671	20656	superoxide dismutase 2, mitochondrial	Sod2	Enzyme, Mitochondrium, Oxidoreduxtase, Dismutation of superoxide into oxygen and hydrogen peroxide
NM_021876	13626	embryonic ectoderm development	Eed	Polycomb protein, Chromatin modification, Histone methylation
NM_016787	12175	BCL2/adenovirus E1B interacting protein 2	Bnip2	Scaffold-type protein, Regulate p38MAPK activities
NM_009657	11676	aldolase C, fructose-bisphosphate	Aldoc	Enzyme, Glycolysis
NM_033525	114249	nephronectin	Npnt	Cell adhesion, Extracellular matrix, TGF-beta regulate Npnt-mediated osteoblast differentiation
NM_016696	14733	glypican 1	Gpc1	Heparan sulfate proteoglycans (HSPGs)
NM_173866	108682	glutamic pyruvate transaminase (alanine aminotransferase) 2	Gpt2	Enzyme, Alanine aminotransferase
NM_198300	208922	cytoplasmic polyadenylation element binding protein 3	Cpeb3	RNA binding
NM_007759	12904	cellular retinoic acid binding protein II	Crabp2	Retinoic acid signaling
NM_013602	17748	metallothionein 1	Mt1	Metal ion binding, Prevention of oxidative and ER stress
NM_009846	12484	CD24a antigen	Cd24a	Nectadrin, Neuronal cell adhesion
NM_007837	13198	DNA-damage inducible transcript 3	Ddit3	CHOP10, Inhibitor of C/EBP binding
NM_148938	20512	solute carrier family 1 (glial high affinity glutamate transporter), member 3	Slc1a3	Glutamate transmembrane transporter
NM_023324	67245	pellino 1	Peli1	Ubiquitin ligase, signaling
NM_001033145	68861	RIKEN cDNA 1190002N15 gene	1190002N15Rik	Golgi protein GoPro49, Vesicle targeting
NM_013755	27357	glycogenin	Gyg	Glycogen biosynthetic process
NM_011055	18576	phosphodiesterase 3B, cGMP-inhibited	Pde3b	Enzyme, cAMP to 5'AMP
NM_027464	70564	RIKEN cDNA 5730469M10 gene	5730469M10Rik	Peroxiredoxin (PRX)-like 2 family
NM_173866	108682	glutamic pyruvate transaminase (alanine aminotransferase) 2	Gpt2	Enzyme, Alanine aminotransferase
NM_175093	228775	tribbles homolog 3 (Drosophila)	Trib3	Downregulates PPARgamma transcriptional activities by protein-protein interaction, Normal or increased TRB3 blocks C/EBPβ-mediated adipocyte differentiation.
NM_007827	13137	decay accelerating factor 2	Daf2	Transmembrane, Complement and Coagulation Cascades
NM_007382	11364	acyl-Coenzyme A dehydrogenase, medium chain	Acadm	Enzyme, Fatty acid beta oxidation
NM_011638	22042	transferrin receptor	Tfrc	Transsmembrane receptor, Endocytosis
NM_177470	52538	acetyl-Coenzyme A acyltransferase 2 (mitochondrial 3-oxoacyl-Coenzyme A thiolase)	Acaa2	Enzyme, Fatty acid metabolism
NM_007968	14030	Ewing sarcoma breakpoint region 1	Ewsr1	RNA binding, Zinc finger
NM_008105	14538	glucosaminyl (N-acetyl) transferase 2, I-branching enzyme	Gcnt2	Enzyme, Glycosphingolipid biosynthesis
NM_007408	11520	perilipin 2	Plin2	Adrp, Lipid droplet and storage
NM_009338	110460	acetyl-Coenzyme A acetyltransferase 2	Acat2	Enzyme, Fatty acid metabolism, Pyruvate metabolism
NM_010798	17319	macrophage migration inhibitory factor	Mif	Phenylalanine metabolism
NM_145615	110842	electron transferring flavoprotein, alpha polypeptide	Etfa	Respiratory electron transport
NM_008828	18655	phosphoglycerate kinase 1	Pgk1	Glycolysis / Gluconeogenesis
NM_030229	78929	polymerase (RNA) III (DNA directed) polypeptide H	Polr3h	RNA polymerase
NM_012055	27053	asparagine synthetase	Asns	Enzyme, Alanine, aspartate and glutamate metabolism, Asparagine biosynthesis
NM_010497	15926	isocitrate dehydrogenase 1 (NADP+), soluble	Idh1	Enzyme, TCA cycle
NM_145518	227197	NADH dehydrogenase (ubiquinone) Fe-S protein 1	Ndufs1	Enzyme, Oxidative phosphorylation
NM_023119	13806	enolase 1, alpha non-neuron	Eno1	Enzyme, Glycolysis
NM_175094	27402	pyruvate dehydrogenase complex, component X	Pdhx	Enzyme, Glycolysis, Pyruvate metabolism
NM_008012	14187	aldo-keto reductase family 1, member B8	Akr1b8	Enzyme, Fructose and mannose metabolism
NM_007707	12702	suppressor of cytokine signaling 3	Socs3	Cytokine signaling
NM_009144	20319	secreted frizzled-related protein 2	Sfrp2	Wnt signaling
NM_008492	16832	lactate dehydrogenase B	Ldhb	Enzyme, Glycolysis / Gluconeogenesis, Pyruvate metabolism
NM_173866	108682	glutamic pyruvate transaminase (alanine aminotransferase) 2	Gpt2	Enzyme, Alanine, aspartate and glutamate metabolism
NM_010481	15526	heat shock protein 9	Hspa9	RNA degratation
NM_001025192	13052	coxsackie virus and adenovirus receptor	Cxadr	RNA degratation, Grp75, Hsp74
NM_030598	53901	regulator of calcineurin 2	Rcan2	Calcium-mediated signaling
NM_011044	18534	phosphoenolpyruvate carboxykinase 1, cytosolic	Pck1	Enzyme, Glycolysis
NM_153526	231070	insulin induced gene 1	Insig1	Cholesterol biosynthesis
NM_175136	68867	ring finger protein 122	Rnf122	Metal ion binding, Specialized type of Zn-finger
NM_177741	244416	protein phosphatase 1, regulatory (inhibitor) subunit 3B	Ppp1r3b	Glycogen metabolic process
NM_010578	16412	integrin beta 1 (fibronectin receptor beta)	Itgb1	Fibronectin receptor beta, Membrane, Interacting with ECM
NM_009338	110460	acetyl-Coenzyme A acetyltransferase 2	Acat2	Enzyme, Fatty acid metabolism
NM_027350	70223	asparaginyl-tRNA synthetase	Nars	Enzyme, Aminoacyl-tRNA biosynthesis
NM_009127	20249	stearoyl-Coenzyme A desaturase 1	Scd1	Enzyme, brown fat cell differentiation, lipid biosynthetic process
NM_010518	16011	insulin-like growth factor binding protein 5	Igfbp5	IGFBP-5 regulates muscle cell differentiation by binding to IGF-II a
NM_010849	17869	myelocytomatosis oncogene	Myc	Transcription factor, Oncogene
NM_153599	264064	cyclin-dependent kinase 8	Cdk8	Cyclin-dependent kinases
NM_008413	16452	Janus kinase 2	Jak2	Tyrosine-protein kinase, JAK-STAT cascade, Adipocytokine signaling pathway

## Sheet: down (dif<-4)
REFSEQ ID	GENE ID	NAME	SYMBOL
NM_009931	12826	collagen, type IV, alpha 1	Col4a1
NM_009876	12577	cyclin-dependent kinase inhibitor 1C (P57)	Cdkn1c
NM_010518	16011	insulin-like growth factor binding protein 5	Igfbp5
NM_173008	269855	RIKEN cDNA A430110N23 gene	A430110N23Rik
NM_026489	67981	HORMA domain containing 1	Hormad1
NM_146007	12834	collagen, type VI, alpha 2	Col6a2
NM_010358	14862	glutathione S-transferase, mu 1	Gstm1
NM_008304	15529	syndecan 2	Sdc2
NM_010515	16004	insulin-like growth factor 2 receptor	Igf2r
NM_001033273	223739	RIKEN cDNA 5031439G07 gene	5031439G07Rik
NM_016886	53623	glutamate receptor, ionotropic, AMPA3 (alpha 3)	Gria3
NM_172924	244895	RIKEN cDNA C230081A13 gene	C230081A13Rik
NM_013657	20348	sema domain, immunoglobulin domain (Ig), short basic domain, secreted, (semaphorin) 3C	Sema3c
NM_021273	12709	creatine kinase, brain	Ckb
NM_031163	12824	collagen, type II, alpha 1	Col2a1
NM_054077	116847	proline arginine-rich end leucine-rich repeat	Prelp
NM_175414	109246	tetraspanin 9	Tspan9
NM_010441	15364	high mobility group AT-hook 2	Hmga2
NM_053078	27528	DNA segment, human D4S114	D0H4S114
NM_009561	22719	zinc finger protein 61	Zfp61
NM_130877	170676	paternally expressed 10	Peg10
NM_009655	11658	activated leukocyte cell adhesion molecule	Alcam
NM_001105245	279653	protocadherin 19	Pcdh19
NM_198095	69550	bone marrow stromal cell antigen 2	Bst2
NM_010580	16419	integrin beta 5	Itgb5
NM_134072	105387	aldo-keto reductase family 1, member C14	Akr1c14
NM_010026	13196	ArfGAP with SH# domain, ankyrin repeat and PH domain1	Asap1
NM_008230	15186	histidine decarboxylase	Hdc
NM_011058	18595	platelet derived growth factor receptor, alpha polypeptide	Pdgfra
NM_146007	12834	collagen, type VI, alpha 2	Col6a2
NM_029639	76509	RIKEN cDNA 1600029D21 gene	1600029D21Rik
NM_021273	12709	creatine kinase, brain	Ckb
NM_009964	12955	crystallin, alpha B	Cryab
NM_010128	13730	epithelial membrane protein 1	Emp1
NM_019971	54635	platelet-derived growth factor, C polypeptide	Pdgfc
NM_007988	14104	fatty acid synthase	Fasn
NM_019521	14456	growth arrest specific 6	Gas6
NM_009686	11787	amyloid beta (A4) precursor protein-binding, family B, member 2	Apbb2
NM_023386	67775	receptor transporter protein 4	Rtp4
NM_028071	72042	coactosin-like 1 (Dictyostelium)	Cotl1
NM_001077514	20511	solute carrier family 1 (glial high affinity glutamate transporter), member 2	Slc1a2
NM_173181	67306	family with sequence similarity 164, member A	Fam164a
NM_010145	13849	epoxide hydrolase 1, microsomal	Ephx1
NM_015744	18606	ectonucleotide pyrophosphatase/phosphodiesterase 2	Enpp2
NM_010514	16002	insulin-like growth factor 2	Igf2
NM_010901	18021	nuclear factor of activated T-cells, cytoplasmic, calcineurin-dependent 3	Nfatc3
NM_010332	13617	endothelin receptor type A	Ednra
NM_173181	67306	family with sequence similarity 164, member A	Fam164a
NM_183322	368204	KH domain containing 1A	Khdc1a
NM_008002	14165	fibroblast growth factor 10	Fgf10
NM_009386	21872	tight junction protein 1	Tjp1
NM_001033453	381511	pyruvate dehyrogenase phosphatase catalytic subunit 1	Pdp1
NM_001033337	239570	tetratricopeptide repeat domain 38	Ttc38
NM_173402	71729	regulator of G-protein signaling 12	Rgs12
NM_172815	239405	R-spondin 2 homolog (Xenopus laevis)	Rspo2
NM_009655	11658	activated leukocyte cell adhesion molecule	Alcam
NM_010514	16002	insulin-like growth factor 2	Igf2
NM_007743	12843	collagen, type I, alpha 2	Col1a2
NM_008304	15529	syndecan 2	Sdc2
NM_001109749	269784	contactin 4	Cntn4
NM_018770	54725	cell adhesion molecule 1	Cadm1
NM_008536	17112	transmembrane 4 superfamily member 1	Tm4sf1
NM_176832	68166	spire homolog 1 (Drosophila)	Spire1
NM_023719	56338	thioredoxin interacting protein	Txnip
NM_175170	71592	pogo transposable element with KRAB domain	Pogk
NM_028072	72043	sulfatase 2	Sulf2
NM_198247	214791	SERTA domain containing 4	Sertad4
NM_009142	20312	chemokine (C-X3-C motif) ligand 1	Cx3cl1
NM_022032	64058	PERP, TP53 apoptosis effector	Perp
NM_172574	217430	PQ loop repeat containing	Pqlc3
NM_008197	14958	H1 histone family, member 0	H1f0
NM_133947	101706	nuclear mitotic apparatus protein 1	Numa1
NM_172151	27801	zinc finger, DHHC domain containing 8	Zdhhc8
NM_007778	12977	colony stimulating factor 1 (macrophage)	Csf1
NM_018788	54616	exostoses (multiple)-like 3	Extl3
NM_020332	11732	progressive ankylosis	Ank
NM_009655	11658	activated leukocyte cell adhesion molecule	Alcam
NM_007992	14115	fibulin 2	Fbln2
NM_009929	12822	collagen, type XVIII, alpha 1	Col18a1
NM_028072	72043	sulfatase 2	Sulf2
NM_025429	66222	serine (or cysteine) peptidase inhibitor, clade B, member 1a	Serpinb1a
NM_028963	74477	RIKEN cDNA 4933427D14 gene	4933427D14Rik
NM_010212	14200	four and a half LIM domains 2	Fhl2
NM_009929	12822	collagen, type XVIII, alpha 1	Col18a1
NM_007429	11609	angiotensin II receptor, type 2	Agtr2
NM_008973	19242	pleiotrophin	Ptn
NM_008973	19242	pleiotrophin	Ptn
NM_181650	72843	PR domain containing 4	Prdm4
NM_008597	17313	matrix Gla protein	Mgp
NM_011602	21894	talin 1	Tln1

## Sheet: GO
Category	GO Id	Term	Count	%	PValue	Genes	List Total	Pop Hits	Pop Total	Fold Enrichment	FDR [%]
biological process	GO:0006091	generation of precursor metabolites and energy	11	18.6441	1.9685e-08	LDHB, PPP1R3B, ALDOC, GYG, IDH1, PGK1, NDUFS1, ETFA, SOD2, ENO1, PCK1	51	261	14219	11.7504	3.11137e-05
biological process	GO:0006006	glucose metabolic process	8	13.5593	5.41328e-07	LDHB, PPP1R3B, ALDOC, GYG, PGK1, MYC, ENO1, PCK1	51	140	14219	15.9317	0.000855606
biological process	GO:0019318	hexose metabolic process	8	13.5593	1.9222e-06	LDHB, PPP1R3B, ALDOC, GYG, PGK1, MYC, ENO1, PCK1	51	169	14219	13.1978	0.00303814
biological process	GO:0005996	monosaccharide metabolic process	8	13.5593	4.333e-06	LDHB, PPP1R3B, ALDOC, GYG, PGK1, MYC, ENO1, PCK1	51	191	14219	11.6777	0.00684841
biological process	GO:0044262	cellular carbohydrate metabolic process	9	15.2542	1.66189e-05	LDHB, PPP1R3B, ALDOC, GYG, IDH1, PGK1, MYC, ENO1, PCK1	51	327	14219	7.6735	0.0262642
biological process	GO:0015980	energy derivation by oxidation of organic compounds	6	10.1695	2.32567e-05	PPP1R3B, GYG, IDH1, NDUFS1, SOD2, PCK1	51	98	14219	17.0696	0.0367526
biological process	GO:0006066	alcohol metabolic process	9	15.2542	3.31174e-05	LDHB, PPP1R3B, ALDOC, GYG, INSIG1, PGK1, MYC, ENO1, PCK1	51	360	14219	6.9701	0.0523317
biological process	GO:0005975	carbohydrate metabolic process	9	15.2542	0.000167743	LDHB, PPP1R3B, ALDOC, GYG, IDH1, PGK1, MYC, ENO1, PCK1	51	454	14219	5.52695	0.264801
biological process	GO:0019752	carboxylic acid metabolic process	9	15.2542	0.000241766	SCD1, ACAA2, ACADM, SLC1A3, NARS, CRABP2, IDH1, ASNS, PCK1	51	479	14219	5.23849	0.381446
biological process	GO:0043436	oxoacid metabolic process	9	15.2542	0.000241766	SCD1, ACAA2, ACADM, SLC1A3, NARS, CRABP2, IDH1, ASNS, PCK1	51	479	14219	5.23849	0.381446
biological process	GO:0006082	organic acid metabolic process	9	15.2542	0.00024521	SCD1, ACAA2, ACADM, SLC1A3, NARS, CRABP2, IDH1, ASNS, PCK1	51	480	14219	5.22757	0.38687
biological process	GO:0042180	cellular ketone metabolic process	9	15.2542	0.000285834	SCD1, ACAA2, ACADM, SLC1A3, NARS, CRABP2, IDH1, ASNS, PCK1	51	491	14219	5.11046	0.450827
biological process	GO:0006096	glycolysis	4	6.77966	0.000489556	LDHB, ALDOC, PGK1, ENO1	51	44	14219	25.3458	0.770982
biological process	GO:0006007	glucose catabolic process	4	6.77966	0.000800927	LDHB, ALDOC, PGK1, ENO1	51	52	14219	21.4465	1.25845
biological process	GO:0019320	hexose catabolic process	4	6.77966	0.000800927	LDHB, ALDOC, PGK1, ENO1	51	52	14219	21.4465	1.25845
biological process	GO:0046365	monosaccharide catabolic process	4	6.77966	0.000894496	LDHB, ALDOC, PGK1, ENO1	51	54	14219	20.6521	1.40449
biological process	GO:0008152	metabolic process	37	62.7119	0.000952431	LDHB, NARS, UTP18, ALDOC, CRABP2, TRIB3, ASNS, ACAT2, CD24A, SLC1A3, PPP1R3B, INSIG1, EED, IDH1, GPT2, PDHX, MYC, EWSR1, NDUFS1, HSPA9, ETFA, DAF2, ENO1, SCD1, ACAA2, ACADM, POLR3H, SOCS3, CDK8, CIDEA, DDIT3, SOD2, PCK1, AKR1B8, GYG, JAK2, PGK1	51	7020	14219	1.46948	1.49482
biological process	GO:0006915	apoptosis	8	13.5593	0.00113057	BNIP2, TRIB3, CIDEA, JAK2, CD24A, MYC, NDUFS1, SOD2	51	465	14219	4.79663	1.77207
biological process	GO:0044275	cellular carbohydrate catabolic process	4	6.77966	0.00121592	LDHB, ALDOC, PGK1, ENO1	51	60	14219	18.5869	1.90466
biological process	GO:0012501	programmed cell death	8	13.5593	0.00124802	BNIP2, TRIB3, CIDEA, JAK2, CD24A, MYC, NDUFS1, SOD2	51	473	14219	4.7155	1.95446
biological process	GO:0046164	alcohol catabolic process	4	6.77966	0.00153304	LDHB, ALDOC, PGK1, ENO1	51	65	14219	17.1572	2.39578
biological process	GO:0009605	response to external stimulus	9	15.2542	0.00162242	ACADM, SLC1A3, SFRP2, CD24A, MYC, DDIT3, SOD2, MIF, DAF2	51	640	14219	3.92068	2.53379
biological process	GO:0008219	cell death	8	13.5593	0.00185848	BNIP2, TRIB3, CIDEA, JAK2, CD24A, MYC, NDUFS1, SOD2	51	507	14219	4.39927	2.8974
biological process	GO:0030262	apoptotic nuclear changes	3	5.08475	0.00199457	CIDEA, CD24A, MYC	51	19	14219	44.0217	3.10644
biological process	GO:0016265	death	8	13.5593	0.00212221	BNIP2, TRIB3, CIDEA, JAK2, CD24A, MYC, NDUFS1, SOD2	51	519	14219	4.29756	3.30213
biological process	GO:0044237	cellular metabolic process	32	54.2373	0.00236237	LDHB, NARS, UTP18, ALDOC, CRABP2, TRIB3, ASNS, CD24A, SLC1A3, PPP1R3B, INSIG1, EED, IDH1, MYC, NDUFS1, EWSR1, HSPA9, ETFA, ENO1, SCD1, ACAA2, POLR3H, ACADM, SOCS3, CDK8, CIDEA, DDIT3, PCK1, SOD2, GYG, JAK2, PGK1	51	5857	14219	1.52326	3.66931
biological process	GO:0032787	monocarboxylic acid metabolic process	6	10.1695	0.00242937	SCD1, ACAA2, ACADM, CRABP2, IDH1, PCK1	51	268	14219	6.24188	3.77151
biological process	GO:0009987	cellular process	43	72.8814	0.00252053	LDHB, NARS, UTP18, NPNT, ALDOC, CRABP2, PDE3B, TRIB3, ASNS, CXADR, CD24A, ITGB1, MIF, SLC16A1, SLC1A3, PPP1R3B, INSIG1, EED, IDH1, MT1, MYC, EWSR1, NDUFS1, HSPA9, ETFA, ENO1, SCD1, ACAA2, ACADM, POLR3H, SOCS3, CDK8, CIDEA, DDIT3, SOD2, PCK1, TFRC, BNIP2, SFRP2, GYG, JAK2, PGK1, IGFBP5	51	9252	14219	1.29578	3.9104
biological process	GO:0016052	carbohydrate catabolic process	4	6.77966	0.00287878	LDHB, ALDOC, PGK1, ENO1	51	81	14219	13.7681	4.45442
biological process	GO:0008637	apoptotic mitochondrial changes	3	5.08475	0.00345246	CD24A, MYC, SOD2	51	25	14219	33.4565	5.31959
biological process	GO:0006519	cellular amino acid and derivative metabolic process	6	10.1695	0.00377701	ACADM, SLC1A3, NARS, IDH1, ASNS, SOD2	51	297	14219	5.6324	5.80579
biological process	GO:0009719	response to endogenous stimulus	5	8.47458	0.00392986	SLC1A3, PDE3B, JAK2, CD24A, DDIT3	51	184	14219	7.57619	6.03396
biological process	GO:0042592	homeostatic process	8	13.5593	0.00409403	TFRC, MT1, PDE3B, CIDEA, CD24A, NDUFS1, DDIT3, SOD2	51	584	14219	3.81923	6.27845
biological process	GO:0010035	response to inorganic substance	4	6.77966	0.00412411	SLC1A3, MT1, DDIT3, SOD2	51	92	14219	12.1219	6.32318
biological process	GO:0032502	developmental process	19	32.2034	0.00415604	SCD1, ACADM, SOCS3, NPNT, CRABP2, PDE3B, CXADR, ITGB1, CD24A, DDIT3, MIF, SOD2, SLC1A3, SFRP2, INSIG1, JAK2, MYC, ENO1, IGFBP5	51	2743	14219	1.9312	6.37064
biological process	GO:0007005	mitochondrion organization	4	6.77966	0.00478289	CXADR, CD24A, MYC, SOD2	51	97	14219	11.4971	7.29785
biological process	GO:0051100	negative regulation of binding	3	5.08475	0.0049503	JAK2, MYC, DDIT3	51	30	14219	27.8804	7.54402
biological process	GO:0048856	anatomical structure development	16	27.1186	0.00613282	ACADM, SOCS3, NPNT, CRABP2, PDE3B, CXADR, ITGB1, CD24A, DDIT3, SOD2, SLC1A3, SFRP2, INSIG1, JAK2, MYC, IGFBP5	51	2170	14219	2.0557	9.26548
cellular component	GO:0005739	mitochondrion	16	27.1186	1.0867e-05	LDHB, ACAA2, ACADM, NARS, 5730469M10RIK, ALDOC, CIDEA, ACAT2, SOD2, SLC16A1, IDH1, PDHX, GPT2, NDUFS1, HSPA9, ETFA	52	1322	15855	3.69021	0.0129156
cellular component	GO:0005737	cytoplasm	36	61.0169	5.31629e-05	LDHB, GCNT2, NARS, 5730469M10RIK, ALDOC, CRABP2, PDE3B, ACAT2, ITGB1, MIF, SLC16A1, PLIN2, INSIG1, MT1, IDH1, RNF122, GPT2, PDHX, MYC, EWSR1, NDUFS1, HSPA9, ETFA, ENO1, SCD1, ACAA2, ACADM, CIDEA, DDIT3, SOD2, PCK1, AKR1B8, TFRC, BNIP2, JAK2, PGK1	52	6468	15855	1.69705	0.0631701
cellular component	GO:0044444	cytoplasmic part	27	45.7627	0.000152165	LDHB, GCNT2, NARS, 5730469M10RIK, ALDOC, PDE3B, ACAT2, ITGB1, SLC16A1, PLIN2, INSIG1, MT1, IDH1, GPT2, PDHX, RNF122, NDUFS1, HSPA9, ETFA, ENO1, SCD1, ACAA2, ACADM, CIDEA, SOD2, TFRC, BNIP2	52	4184	15855	1.96759	0.180711
cellular component	GO:0044424	intracellular part	42	71.1864	0.00203393	LDHB, GCNT2, NARS, 5730469M10RIK, UTP18, ALDOC, CRABP2, PDE3B, TRIB3, ACAT2, CD24A, ITGB1, MIF, SLC16A1, PLIN2, INSIG1, EED, IDH1, MT1, RNF122, MYC, PDHX, GPT2, EWSR1, NDUFS1, HSPA9, ENO1, ETFA, SCD1, ACAA2, ACADM, POLR3H, CDK8, CIDEA, DDIT3, SOD2, PCK1, AKR1B8, TFRC, BNIP2, JAK2, PGK1	52	9598	15855	1.33423	2.39091
cellular component	GO:0043231	intracellular membrane-bounded organelle	35	59.322	0.00207575	LDHB, GCNT2, NARS, 5730469M10RIK, UTP18, ALDOC, CRABP2, PDE3B, TRIB3, ACAT2, ITGB1, SLC16A1, PLIN2, INSIG1, EED, MT1, IDH1, RNF122, GPT2, PDHX, MYC, EWSR1, NDUFS1, HSPA9, ETFA, SCD1, ACAA2, ACADM, POLR3H, CDK8, CIDEA, DDIT3, SOD2, TFRC, BNIP2	52	7255	15855	1.47094	2.43951
cellular component	GO:0043227	membrane-bounded organelle	35	59.322	0.00211176	LDHB, GCNT2, NARS, 5730469M10RIK, UTP18, ALDOC, CRABP2, PDE3B, TRIB3, ACAT2, ITGB1, SLC16A1, PLIN2, INSIG1, EED, MT1, IDH1, RNF122, GPT2, PDHX, MYC, EWSR1, NDUFS1, HSPA9, ETFA, SCD1, ACAA2, ACADM, POLR3H, CDK8, CIDEA, DDIT3, SOD2, TFRC, BNIP2	52	7261	15855	1.46972	2.48135
cellular component	GO:0043229	intracellular organelle	37	62.7119	0.00456593	LDHB, GCNT2, NARS, 5730469M10RIK, UTP18, ALDOC, CRABP2, PDE3B, TRIB3, ACAT2, CD24A, ITGB1, SLC16A1, PLIN2, INSIG1, EED, MT1, IDH1, RNF122, PDHX, GPT2, MYC, EWSR1, NDUFS1, HSPA9, ETFA, SCD1, ACAA2, ACADM, POLR3H, CDK8, CIDEA, DDIT3, SOD2, TFRC, BNIP2, JAK2	52	8186	15855	1.37814	5.29411
cellular component	GO:0043226	organelle	37	62.7119	0.00461381	LDHB, GCNT2, NARS, 5730469M10RIK, UTP18, ALDOC, CRABP2, PDE3B, TRIB3, ACAT2, CD24A, ITGB1, SLC16A1, PLIN2, INSIG1, EED, MT1, IDH1, RNF122, PDHX, GPT2, MYC, EWSR1, NDUFS1, HSPA9, ETFA, SCD1, ACAA2, ACADM, POLR3H, CDK8, CIDEA, DDIT3, SOD2, TFRC, BNIP2, JAK2	52	8190	15855	1.37747	5.34824
cellular component	GO:0044429	mitochondrial part	7	11.8644	0.00646409	ACAA2, ACADM, CIDEA, PDHX, NDUFS1, ETFA, SOD2	52	524	15855	4.07314	7.41844
cellular component	GO:0005622	intracellular	42	71.1864	0.00649254	LDHB, GCNT2, NARS, 5730469M10RIK, UTP18, ALDOC, CRABP2, PDE3B, TRIB3, ACAT2, CD24A, ITGB1, MIF, SLC16A1, PLIN2, INSIG1, EED, IDH1, MT1, RNF122, MYC, PDHX, GPT2, EWSR1, NDUFS1, HSPA9, ENO1, ETFA, SCD1, ACAA2, ACADM, POLR3H, CDK8, CIDEA, DDIT3, SOD2, PCK1, AKR1B8, TFRC, BNIP2, JAK2, PGK1	52	10033	15855	1.27638	7.44996
molecular function	GO:0048037	cofactor binding	5	8.47458	0.00612936	ACADM, IDH1, PDHX, GPT2, ETFA	51	226	15404	6.68228	7.54366
molecular function	GO:0016740	transferase activity	13	22.0339	0.00784949	ACAA2, POLR3H, GCNT2, CDK8, TRIB3, ACAT2, PCK1, GYG, EED, JAK2, PGK1, PDHX, GPT2	51	1724	15404	2.27756	9.5644
biological process	GO:0048856	anatomical structure development	26	32.5	2.22464e-06	CADM1, CSF1, FHL2, FGF10, COL2A1, CX3CL1, CKB, EDNRA, ALCAM, SLC1A2, PEG10, PTN, SEMA3C, PDGFC, NFATC3, COL18A1, CRYAB, MGP, IGF2, GAS6, CDKN1C, TJP1, PDGFRA, CNTN4, APBB2, IGFBP5	64	2170	14219	0.00179146	0.00341813
biological process	GO:0048731	system development	25	31.25	2.42977e-06	CADM1, CSF1, FHL2, FGF10, COL2A1, CX3CL1, CKB, EDNRA, ALCAM, SLC1A2, PEG10, PTN, SEMA3C, PDGFC, NFATC3, COL18A1, CRYAB, MGP, IGF2, GAS6, CDKN1C, PDGFRA, CNTN4, APBB2, IGFBP5	64	2027	14219	0.000978718	0.0037333
biological process	GO:0007275	multicellular organismal development	27	33.75	1.01958e-05	CADM1, CSF1, FHL2, FGF10, COL2A1, CX3CL1, CKB, EDNRA, ALCAM, SLC1A2, PEG10, PTN, SEMA3C, PDGFC, NFATC3, COL18A1, CRYAB, MGP, IGF2, GAS6, CDKN1C, TJP1, POGK, PDGFRA, CNTN4, APBB2, IGFBP5	64	2521	14219	0.00273554	0.0156648
biological process	GO:0032502	developmental process	28	35	1.50352e-05	CADM1, CSF1, FHL2, FGF10, COL2A1, CX3CL1, CKB, EDNRA, ALCAM, SLC1A2, PEG10, PTN, SEMA3C, PDGFC, NFATC3, COL18A1, CRYAB, MGP, IGF2, GAS6, PRELP, CDKN1C, TJP1, POGK, PDGFRA, CNTN4, APBB2, IGFBP5	64	2743	14219	0.00302502	0.0230992
biological process	GO:0048513	organ development	20	25	6.74528e-05	COL18A1, CRYAB, CSF1, MGP, FGF10, FHL2, IGF2, COL2A1, CX3CL1, GAS6, CKB, EDNRA, PEG10, SLC1A2, PDGFRA, SEMA3C, PTN, CNTN4, PDGFC, NFATC3	64	1663	14219	0.0108149	0.103592
biological process	GO:0001503	ossification	6	7.5	0.000104401	MGP, FHL2, PTN, COL2A1, IGF2, IGFBP5	64	106	14219	0.0139273	0.160292
biological process	GO:0007155	cell adhesion	11	13.75	0.000163551	COL18A1, ALCAM, TLN1, CADM1, COL6A2, ITGB5, CNTN4, COL2A1, CX3CL1, PERP, PCDH19	64	561	14219	0.018657	0.251003
biological process	GO:0022610	biological adhesion	11	13.75	0.000165939	COL18A1, ALCAM, TLN1, CADM1, COL6A2, ITGB5, CNTN4, COL2A1, CX3CL1, PERP, PCDH19	64	562	14219	0.0165808	0.254664
biological process	GO:0060348	bone development	6	7.5	0.000173059	MGP, FHL2, PTN, COL2A1, IGF2, IGFBP5	64	118	14219	0.0153802	0.265576
biological process	GO:0009653	anatomical structure morphogenesis	15	18.75	0.000297207	COL18A1, CSF1, FGF10, FHL2, COL2A1, IGF2, CX3CL1, GAS6, EDNRA, ALCAM, TJP1, PDGFRA, SEMA3C, PDGFC, APBB2	64	1114	14219	0.0236737	0.455688
biological process	GO:0001501	skeletal system development	7	8.75	0.00160395	PDGFRA, MGP, FHL2, PTN, COL2A1, IGF2, IGFBP5	64	285	14219	0.110966	2.43629
biological process	GO:0043062	extracellular structure organization	5	6.25	0.00427261	COL18A1, CADM1, PDGFRA, COL2A1, APBB2	64	149	14219	0.249932	6.36723
biological process	GO:0009887	organ morphogenesis	9	11.25	0.00452121	CSF1, PDGFRA, SEMA3C, FHL2, FGF10, PDGFC, COL2A1, IGF2, GAS6	64	594	14219	0.244935	6.72578
biological process	GO:0048008	platelet-derived growth factor receptor signaling pathway	3	3.75	0.00460363	TXNIP, PDGFRA, PDGFC	64	23	14219	0.233292	6.84437
cellular component	GO:0044421	extracellular region part	16	20	8.95337e-07	COL18A1, COL4A1, CSF1, FGF10, MGP, COL2A1, IGF2, CX3CL1, PRELP, SULF2, FBLN2, COL1A2, COL6A2, SEMA3C, PTN, IGFBP5	70	774	15855	0.000139663	0.00107643
cellular component	GO:0005576	extracellular region	22	27.5	5.30805e-06	COL18A1, COL4A1, A430110N23RIK, ENPP2, CSF1, MGP, FGF10, IGF2, COL2A1, CX3CL1, GAS6, PRELP, SULF2, FBLN2, RSPO2, COL1A2, COL6A2, PTN, SEMA3C, CNTN4, PDGFC, IGFBP5	70	1680	15855	0.000413944	0.0063815
cellular component	GO:0005578	proteinaceous extracellular matrix	8	10	0.000301342	COL18A1, COL4A1, FBLN2, COL6A2, COL1A2, PTN, COL2A1, PRELP	70	297	15855	0.01555	0.361692
cellular component	GO:0031012	extracellular matrix	8	10	0.000382685	COL18A1, COL4A1, FBLN2, COL6A2, COL1A2, PTN, COL2A1, PRELP	70	309	15855	0.0148167	0.459119
cellular component	GO:0005615	extracellular space	9	11.25	0.00164026	SULF2, CSF1, MGP, SEMA3C, FGF10, COL2A1, IGF2, CX3CL1, IGFBP5	70	511	15855	0.0499286	1.9543
cellular component	GO:0005581	collagen	3	3.75	0.00304277	COL4A1, COL1A2, COL2A1	70	19	15855	0.076175	3.59748
cellular component	GO:0044420	extracellular matrix part	4	5	0.00751493	COL18A1, COL4A1, COL1A2, COL2A1	70	92	15855	0.154738	8.66997
molecular function	GO:0048407	platelet-derived growth factor binding	4	5	6.48432e-06	COL4A1, COL1A2, PDGFRA, COL2A1	68	9	15404	0.00150324	0.00832434
molecular function	GO:0019838	growth factor binding	6	7.5	1.49409e-05	COL4A1, IGF2R, COL1A2, PDGFRA, COL2A1, IGFBP5	68	72	15404	0.00173166	0.0191797
molecular function	GO:0005515	protein binding	42	52.5	9.60563e-05	TLN1, CADM1, CSF1, ITGB5, FGF10, ASAP1, FHL2, COL2A1, CX3CL1, SDC2, CKB, ALCAM, EDNRA, D0H4S114, NUMA1, RGS12, COL6A2, SEMA3C, PTN, PDGFC, NFATC3, COL18A1, TXNIP, COL4A1, MGP, GRIA3, IGF2, SPIRE1, COTL1, HMGA2, PCDH19, PRELP, CDKN1C, TJP1, FBLN2, IGF2R, PDGFRA, COL1A2, CNTN4, PERP, APBB2, IGFBP5	68	5850	15404	0.00740119	0.123248
molecular function	GO:0005201	extracellular matrix structural constituent	4	5	0.000293572	COL18A1, COL4A1, COL1A2, COL2A1	68	30	15404	0.0168855	0.376237
molecular function	GO:0008083	growth factor activity	5	6.25	0.0033	CSF1, FGF10, PTN, PDGFC, IGF2	68	141	15404	0.14219	4.15481
molecular function	GO:0005488	binding	60	75	0.00465975	PDP1, TLN1, CADM1, FGF10, C230081A13RIK, SDC2, CKB, EDNRA, D0H4S114, AGTR2, HDC, RSPO2, SEMA3C, PDGFC, H1F0, ZDHHC8, TTC38, MGP, SPIRE1, HMGA2, PRELP, KHDC1A, PRDM4, POGK, IGF2R, COL1A2, PDGFRA, CNTN4, EXTL3, ENPP2, CSF1, ITGB5, ASAP1, FHL2, COL2A1, CX3CL1, ALCAM, PEG10, NUMA1, RGS12, FASN, COL6A2, PTN, NFATC3, TXNIP, COL18A1, COL4A1, GRIA3, IGF2, COTL1, PCDH19, GAS6, CDKN1C, TJP1, SULF2, FBLN2, …	68	11445	15404	0.165229	5.82
