# Supplementary material for: Transcriptional regulatory program in wild-type and retinoblastoma gene-deficient mouse embryonic fibroblasts during adipocyte differentiation
Source: BMC Res Notes. 2011 May 26;4:157. doi: 10.1186/1756-0500-4-157 (PMC3127957; doi:10.1186/1756-0500-4-157)
Supplement: Additional file 5 — Gene set enrichment analysis of the gene list from comparison of Rb-/- MEFs and Rb+/+ MEFs during adipocyte differentiation ranked by sum of differences in a gene set of significantly upregulated (log2-fold change > 2) genes in brown adipose tissue versus white adipose tissue [46]and in a gene set with significantly upregulated (log2-fold change > 1) genes in brown versus white preadipocytes at the differentiating stages [47]. [file 1756-0500-4-157-S5.XLS]

## Sheet: GSEA _BAT_WAT
GENE SET	SIZE	ES	NES	NOM p-val	FDR q-val	FWER p-val	RANK AT MAX	LEADING EDGE
BAT_WAT	167	0.471471	6.84979	0	0	0	887	tags=81%, list=37%, signal=119%
SYMBOL	RANK IN GENE LIST	RANK METRIC SCORE	RUNNING ES	CORE ENRICHMENT
Slc16a1	0	10.21	0.00598802	Yes
Cidea	1	8.72	0.011976	Yes
Sod2	6	6.1	0.0161744	Yes
Pgk1	23	4.47	0.0150036	Yes
Ndufs1	25	4.37	0.0205441	Yes
Pdhx	26	4.36	0.0265322	Yes
Ldhb	30	4.3	0.0311779	Yes
Ppp1r3b	34	4.16	0.0358237	Yes
Pkm2	43	3.92	0.0382323	Yes
9430023L20Rik	52	3.72	0.0406409	Yes
Car2	66	3.59	0.0408123	Yes
Dio2	69	3.55	0.0459055	Yes
Etfdh	72	3.5	0.0509987	Yes
Hadha	74	3.44	0.0565393	Yes
Acaa2	76	3.43	0.0620799	Yes
Dci	80	3.41	0.0667256	Yes
Aifm1	83	3.3	0.0718188	Yes
Dld	89	3.19	0.0755697	Yes
Dlst	94	3.17	0.079768	Yes
Cxadr	97	3.14	0.0848611	Yes
Timm8a1	98	3.13	0.0908492	Yes
Cabc1	101	3.09	0.0959423	Yes
Ecsit	107	3.07	0.0996932	Yes
Acadvl	112	3.04	0.103892	Yes
9130213B05Rik	118	2.98	0.107642	Yes
Lrpprc	119	2.98	0.11363	Yes
Ppargc1b	132	2.89	0.114249	Yes
Uqcrfs1	133	2.89	0.120237	Yes
Dnaja3	139	2.87	0.123988	Yes
Fh1	141	2.86	0.129529	Yes
Ndufs2	142	2.85	0.135517	Yes
Mrpl15	143	2.85	0.141505	Yes
1110007M04Rik	144	2.84	0.147493	Yes
Ogdh	150	2.81	0.151244	Yes
Letm1	155	2.8	0.155442	Yes
Ndufb6	156	2.8	0.16143	Yes
Apoo	161	2.78	0.165628	Yes
Uqcrc1	162	2.78	0.171617	Yes
Lyrm5	175	2.72	0.172235	Yes
Pdhb	178	2.71	0.177329	Yes
Sucla2	180	2.71	0.182869	Yes
Slc25a20	183	2.7	0.187962	Yes
Tufm	185	2.69	0.193503	Yes
Cox5a	191	2.67	0.197254	Yes
Afg3l2	194	2.65	0.202347	Yes
Aldoa	201	2.61	0.20565	Yes
Slc25a19	205	2.6	0.210296	Yes
Ndufb5	207	2.59	0.215837	Yes
1700037H04Rik	215	2.57	0.218693	Yes
Ndufs7	221	2.54	0.222444	Yes
Cycs	222	2.54	0.228432	Yes
Cs	232	2.51	0.230393	Yes
Decr1	240	2.48	0.233249	Yes
Dlat	241	2.48	0.239237	Yes
Ndufs8	245	2.47	0.243883	Yes
Pdk2	247	2.46	0.249423	Yes
Ndufa10	249	2.46	0.254964	Yes
Ndufs4	255	2.43	0.258715	Yes
Abcb8	256	2.42	0.264703	Yes
Them2	259	2.41	0.269796	Yes
2810432L12Rik	260	2.41	0.275784	Yes
Suclg1	263	2.39	0.280877	Yes
Idh3a	277	2.32	0.281049	Yes
Mcart1	281	2.3	0.285694	Yes
Tspan18	284	2.3	0.290788	Yes
Timm10	291	2.28	0.294091	Yes
Pdha1	296	2.26	0.298289	Yes
Idh3g	297	2.26	0.304277	Yes
Mrps23	302	2.25	0.308476	Yes
Pfkl	310	2.23	0.311332	Yes
Timm9	315	2.23	0.31553	Yes
Coq5	317	2.22	0.321071	Yes
Gpd2	318	2.21	0.327059	Yes
Ndufab1	323	2.2	0.331257	Yes
Tmem59	329	2.18	0.335008	Yes
Acads	335	2.16	0.338759	Yes
2310061C15Rik	336	2.16	0.344747	Yes
Idh3b	337	2.16	0.350735	Yes
Rmnd1	339	2.16	0.356275	Yes
Atad3a	343	2.15	0.360921	Yes
Ndufv2	352	2.12	0.36333	Yes
Sdhb	354	2.12	0.36887	Yes
Gfm2	357	2.11	0.373964	Yes
Cntfr	360	2.1	0.379057	Yes
Etfb	366	2.1	0.382808	Yes
Mrpl55	385	2.05	0.380742	Yes
Elovl6	387	2.04	0.386282	Yes
Fastk	389	2.04	0.391823	Yes
Ndufs6	403	2.01	0.391995	Yes
Zadh1	436	1.94	0.383665	Yes
Grpel1	439	1.92	0.388758	Yes
Uqcrc2	444	1.91	0.392956	Yes
Acly	459	1.86	0.39268	Yes
Ppara	469	1.83	0.394642	Yes
Slc25a33	477	1.81	0.397498	Yes
4933403F05Rik	479	1.8	0.403038	Yes
Mrpl12	485	1.8	0.406789	Yes
Cisd1	501	1.74	0.406066	Yes
Got1	505	1.73	0.410711	Yes
Dnajc15	506	1.73	0.4167	Yes
Acadl	509	1.72	0.421793	Yes
Syngr1	546	1.65	0.411673	Yes
Pdk1	553	1.64	0.414977	Yes
Coq9	558	1.63	0.419175	Yes
Acat1	571	1.6	0.419794	Yes
Acaca	580	1.59	0.422203	Yes
Hddc3	585	1.57	0.426401	Yes
Ndufc1	587	1.57	0.431941	Yes
Timm44	588	1.57	0.43793	Yes
2310061I04Rik	596	1.56	0.440786	Yes
Chchd3	604	1.54	0.443642	Yes
Cbr4	610	1.53	0.447393	Yes
Akap1	616	1.52	0.451143	Yes
Ghitm	627	1.49	0.452657	Yes
Adcy9	630	1.48	0.45775	Yes
Ndufb11	639	1.46	0.460159	Yes
Entpd5	653	1.41	0.46033	Yes
Sdc4	662	1.41	0.462739	Yes
Ndufb7	685	1.36	0.458884	Yes
Uqcc	687	1.36	0.464424	Yes
Pex6	732	1.27	0.450725	Yes
Rgs2	738	1.26	0.454476	Yes
Ethe1	779	1.18	0.442567	Yes
H2-Q10	783	1.17	0.447213	Yes
Uqcrb	795	1.14	0.448279	Yes
Kctd1	801	1.14	0.45203	Yes
Ndg2	809	1.12	0.454886	Yes
Atp5d	814	1.11	0.459085	Yes
2410005O16Rik	815	1.1	0.465073	Yes
Tmem110	836	1.06	0.462112	Yes
Coq10a	855	1.03	0.460046	Yes
Nr4a1	875	1	0.457533	Yes
Tkt	881	0.98	0.461284	Yes
Uqcr	884	0.98	0.466377	Yes
Ndufv1	887	0.97	0.471471	Yes
Isca1	957	0.83	0.446586	No
Mme	1001	0.74	0.433335	No
Edn3	1032	0.68	0.4259	No
Rarb	1059	0.62	0.420255	No
Itpk1	1122	0.47	0.398502	No
Lynx1	1166	0.36	0.385251	No
Trib1	1216	0.26	0.369315	No
Nr4a2	1266	0.17	0.353379	No
Cpt2	1273	0.16	0.356683	No
Fbp2	1297	0.1	0.35238	No
Tgoln1	1299	0.1	0.35792	No
Kcmf1	1370	-0.11	0.332589	No
Mrps35	1372	-0.12	0.338129	No
Gss	1390	-0.15	0.336511	No
Hadhb	1430	-0.28	0.325049	No
Nav2	1445	-0.33	0.324773	No
Mbp	1558	-0.63	0.280649	No
1200015F23Rik	1585	-0.69	0.275004	No
Impdh1	1588	-0.7	0.280098	No
Pmm1	1592	-0.71	0.284743	No
Nr2f6	1596	-0.72	0.289389	No
Junb	1668	-0.89	0.26361	No
Pdss1	1692	-0.96	0.259307	No
Vldlr	1717	-1.04	0.254557	No
Pygl	1728	-1.06	0.25607	No
Mrpl47	1949	-1.69	0.163624	No
Gja1	2015	-1.88	0.14053	No
Cspg4	2113	-2.23	0.103117	No
Ltbp2	2124	-2.3	0.104631	No
2310016C16Rik	2220	-2.83	0.0681135	No
Sdhd	2256	-3.16	0.0584415	No
Cds1	2316	-3.88	0.0380313	No

## Sheet: GSEA_pBA_pWA_4d
GENE SET	SIZE	ES	NES	NOM p-val	FDR q-val	FWER p-val	RANK AT MAX	LEADING EDGE
PBA_PWA_4D	96	0.098204	1.09254	0.339844	0.336735	0.317	1524	tags=73%, list=63%, signal=192%
SYMBOL	RANK IN GENE LIST	RANK METRIC SCORE	RUNNING ES	CORE ENRICHMENT
Cidea	1	8.72	0.00998301	Yes
Lgals3	44	3.84	0.00218633	Yes
Mthfd2	64	3.62	0.00436362	Yes
Car2	66	3.59	0.0143466	Yes
Dld	89	3.19	0.015223	Yes
Timm8a1	98	3.13	0.0221704	Yes
Mrpl15	143	2.85	0.0135064	Yes
Uqcrc1	162	2.78	0.0161174	Yes
Tufm	185	2.69	0.0169937	Yes
Mrps18b	196	2.64	0.0230739	Yes
1700037H04Rik	215	2.57	0.0256848	Yes
Cycs	222	2.54	0.0334996	Yes
Angpt2	225	2.54	0.0430489	Yes
Pkig	235	2.5	0.0495627	Yes
Hspa9	257	2.42	0.0508727	Yes
Idh3a	277	2.32	0.05305	Yes
Ruvbl2	288	2.29	0.0591302	Yes
Nola2	311	2.23	0.0600065	Yes
Ndufab1	323	2.2	0.065653	Yes
Lsm3	361	2.1	0.0600246	Yes
1110019J04Rik	373	2.08	0.0656711	Yes
Mrpl18	383	2.05	0.0721849	Yes
Fbl	405	2.01	0.0734949	Yes
Plk4	421	1.97	0.0774068	Yes
Tyms	432	1.94	0.0834869	Yes
Ptcd2	456	1.88	0.0839296	Yes
Tomm40	463	1.85	0.0917444	Yes
Mrpl12	485	1.8	0.0930544	Yes
Nol5a	542	1.65	0.0791865	Yes
Mgst3	575	1.6	0.0757264	Yes
Chchd3	604	1.54	0.0740008	Yes
Akap1	616	1.52	0.0796473	Yes
Mrps10	728	1.28	0.0419287	Yes
Alg3	761	1.21	0.0384685	Yes
Ifrd2	835	1.06	0.0172286	Yes
Cdca8	852	1.04	0.0207069	Yes
Cdca3	853	1.03	0.0311235	Yes
Hsph1	857	1.03	0.0402392	Yes
Srm	899	0.95	0.0328762	Yes
Josd3	974	0.8	0.0112027	Yes
Myc	989	0.77	0.0155482	Yes
Hmgb3	997	0.75	0.0229293	Yes
Mme	1001	0.74	0.032045	Yes
Cav1	1011	0.73	0.0385588	Yes
2410015N17Rik	1017	0.72	0.0468073	Yes
Pparg	1030	0.68	0.0520201	Yes
Exosc5	1042	0.66	0.0576666	Yes
Itpk1	1122	0.47	0.0338248	Yes
D13Wsu177e	1163	0.37	0.0268954	Yes
Plk1	1165	0.37	0.0368784	Yes
Ctla2a	1180	0.32	0.041224	Yes
1110008P14Rik	1200	0.28	0.0434013	Yes
Kif2c	1217	0.26	0.0468795	Yes
Rangap1	1229	0.24	0.052526	Yes
Anln	1235	0.23	0.0607744	Yes
Bub1	1245	0.22	0.0672882	Yes
Ccnb2	1268	0.17	0.0681646	Yes
Nusap1	1287	0.13	0.0707755	Yes
Aurka	1329	0.03	0.0634125	Yes
C1qdc2	1347	-0.03	0.0664571	Yes
Mcm5	1363	-0.09	0.070369	Yes
Cdc20	1382	-0.14	0.0729799	Yes
Ccna2	1384	-0.14	0.0829629	Yes
Mad2l1	1414	-0.22	0.0808037	Yes
Serpine2	1456	-0.35	0.0734407	Yes
Fen1	1460	-0.36	0.0825564	Yes
H2afx	1472	-0.39	0.0882029	Yes
Pmf1	1487	-0.43	0.0925484	Yes
Ccnb1	1504	-0.48	0.0960267	Yes
Prc1	1524	-0.55	0.098204	Yes
Smc2	1606	-0.74	0.0734949	No
Mcm7	1622	-0.77	0.0774068	No
Tspo	1623	-0.77	0.0878234	No
Acta1	1641	-0.83	0.090868	No
Dlk1	1662	-0.88	0.0926117	No
Rrm2	1722	-1.05	0.0774429	No
Pcna	1757	-1.17	0.0731154	No
Ckap2	1770	-1.2	0.0783283	No
Ccnf	1771	-1.2	0.088745	No
Cxcl1	1794	-1.25	0.0896213	No
Cbfb	1808	-1.27	0.0944005	No
Cks2	1884	-1.47	0.0722933	No
Myo1b	1919	-1.59	0.0679658	No
Smc4	1963	-1.73	0.0597355	No
Ccnd1	1977	-1.77	0.0645147	No
Sms	1988	-1.8	0.0705948	No
Ptrf	2053	-1.99	0.0532578	No
Baiap2	2082	-2.09	0.0515322	No
Fignl1	2091	-2.13	0.0584797	No
Rad51	2110	-2.21	0.0610906	No
Plp2	2128	-2.32	0.0641352	No
Itm2a	2225	-2.88	0.0329214	No
Sdhd	2256	-3.16	0.0303285	No
Cx3cl1	2381	-5.94	-0.0130276	No
Col18a1	2396	-8.32	-0.00868205	No
Agtr2	2397	-8.82	0.00173462	No

## Sheet: ME3_MEFA_dif
SYMBOL	SUM OF DIFF.
Slc16a1	10.21
Cidea	8.72
Utp18	8.38
Atg13	6.44
Gpr176	6.33
Lum	6.32
Sod2	6.1
Eed	5.97
Bnip2	5.86
Aldoc	5.56
Npnt	5.51
Gpc1	5.51
Gpt2	5.49
Cpeb3	5.47
Crabp2	5.41
Mt1	5.37
Cd24a	5.29
Ddit3	5.25
Slc1a3	5.16
Peli1	5.06
1190002N15Rik	5.04
Gyg	5
Pde3b	5
5730469M10Rik	4.99
Gpt2	4.88
Trib3	4.87
Daf2	4.84
Acadm	4.8
Tfrc	4.75
Acaa2	4.7
Acadm	4.63
Ewsr1	4.63
Gcnt2	4.62
Adfp	4.58
Tcp1	4.53
LOC100040259	4.52
Etfa	4.49
Pgk1	4.47
Polr3h	4.46
Asns	4.43
Idh1	4.38
Ndufs1	4.37
EG433182	4.37
Pdhx	4.36
Akr1b8	4.35
Socs3	4.34
Sfrp2	4.33
Ldhb	4.3
Gpt2	4.29
Hspa9	4.26
Cxadr	4.26
Rcan2	4.19
Pck1	4.19
Insig1	4.18
Rnf122	4.17
Ppp1r3b	4.16
Itgb1	4.13
Tcp1	4.12
Nars	4.11
Scd1	4.11
Igfbp5	4.1
Myc	4.08
Cdk8	4.01
Jak2	4
1190002N15Rik	3.99
Sept6	3.99
Gpc1	3.97
Tfrc	3.96
Got1	3.96
Eno3	3.96
Ugcg	3.94
Hmgcs1	3.94
Atf4	3.93
Pkm2	3.92
Mgst1	3.91
Ugcg	3.91
Hadha	3.87
Hadhb	3.87
Rgs2	3.86
Lgals3	3.84
B2m	3.83
Arrdc3	3.82
Ak3l1	3.81
Hmgcs1	3.8
Mdh2	3.79
Hspd1	3.78
Jak2	3.78
Cd24a	3.78
Mfap5	3.77
1190002N15Rik	3.76
2310056P07Rik	3.76
Mapk1	3.75
Lxn	3.73
9430023L20Rik	3.72
Hnrnpa3	3.71
Sc4mol	3.7
Afg3l2	3.68
EG433182	3.68
Bsg	3.68
Cdo1	3.66
AI595406	3.66
Tmed5	3.65
Pdia4	3.65
Ifrd1	3.65
Gapdh	3.65
Suclg1	3.64
Mgst1	3.63
Rpgrip1l	3.63
Derl1	3.63
Mthfd2	3.62
Jak2	3.62
Dci	3.61
Sdhd	3.61
Pgam1	3.6
Car2	3.59
Nlgn3	3.58
Shmt2	3.56
Pgam1	3.56
Ogdh	3.56
Dio2	3.55
Tufm	3.54
Idi1	3.54
Idh1	3.51
Actr5	3.5
3110043O21Rik	3.5
Etfdh	3.5
Miox	3.45
Hadha	3.44
Prdx5	3.44
Ipmk	3.44
Acaa2	3.43
Atf4	3.42
Shmt2	3.42
Eif2s2	3.42
Gcnt2	3.41
Dci	3.41
Dbi	3.4
Gosr2	3.37
Dgat2	3.37
Ppcdc	3.36
Dbi	3.36
Ghitm	3.36
Arl4a	3.35
Mars2	3.34
Idh1	3.32
Acadvl	3.32
Dbt	3.32
Hic2	3.3
Aifm1	3.3
Suclg1	3.3
Gclc	3.26
1700071K01Rik	3.26
Dld	3.26
Hip1	3.25
Atrx	3.24
Slc25a20	3.24
Hspd1	3.21
Sucla2	3.21
Bmf	3.2
Sqle	3.19
Dld	3.19
Lmcd1	3.19
Eif2s2	3.18
Xpot	3.18
Slc11a2	3.18
Gpm6b	3.17
Dlst	3.17
Lgr4	3.16
H2-K1	3.15
Cxadr	3.14
Timm8a1	3.13
Tspyl3	3.11
Gpx5	3.1
Acadvl	3.1
Uqcrc2	3.1
Cabc1	3.09
Arl4a	3.09
Col12a1	3.09
Elovl6	3.09
Etfa	3.08
H2-Q7	3.08
2810405K02Rik	3.08
Ecsit	3.07
Rxrb	3.07
Insig1	3.06
RP23-298F22.4	3.06
Capza2	3.05
Trp53inp2	3.05
Dnaja3	3.05
Rit2	3.05
Acadvl	3.04
Syt1	3.04
Cox5a	3.04
Wnt1	3.04
Gcs1	3.03
Prl7d1	3.02
Btg4	3.02
Npc2	3.02
Slc3a2	3.01
Clu	3
Cycs	3
Flywch2	2.99
9130213B05Rik	2.98
Sucla2	2.98
Lrpprc	2.98
Gale	2.97
Acss2	2.96
F11r	2.96
Arrdc3	2.96
Scn2b	2.95
Ndufs8	2.95
RP23-298F22.4	2.95
Atp5b	2.94
Enpp5	2.94
Rab9	2.94
Gfra1	2.94
Cntn3	2.93
Psma1	2.92
Hadh	2.91
Akap1	2.9
Yipf1	2.9
Cenpo	2.9
Ppargc1b	2.89
Uqcrfs1	2.89
Apoo	2.89
Mmp23	2.89
Ninj1	2.88
F11r	2.88
Tmcc3	2.88
Txndc10	2.87
Enpp4	2.87
Dnaja3	2.87
Cxcl12	2.86
Fh1	2.86
Cisd1	2.86
Ndufs2	2.85
Sdhc	2.85
Mrpl15	2.85
Coq5	2.84
Eprs	2.84
1110007M04Rik	2.84
Lonp1	2.84
Grsf1	2.84
Cycs	2.83
Mapkapk2	2.83
1700071K01Rik	2.83
Cyc1	2.83
Echs1	2.83
E2f8	2.82
Eif2s2	2.82
Klhl32	2.82
Ogdh	2.81
Atp5a1	2.81
EG667977	2.81
Poldip2	2.81
Trpc2	2.81
Mphosph6	2.81
Gapdh	2.8
Letm1	2.8
Ndufb6	2.8
Poldip2	2.8
Tmem70	2.79
Acat1	2.79
Mvd	2.79
Atp5f1	2.79
Cyc1	2.78
Apoo	2.78
Uqcrc1	2.78
Atp5b	2.78
Atp6v1a	2.77
Phyh	2.76
Ywhaq	2.76
Ptprn	2.76
Uck1	2.76
Lass5	2.76
Ugcg	2.76
Smad7	2.75
Slc25a19	2.75
Grsf1	2.75
Cant1	2.75
Pdlim1	2.74
Mt2	2.74
Cox7b	2.73
3110043O21Rik	2.73
Lyrm5	2.72
Usp5	2.72
1500015O10Rik	2.72
Pdhb	2.71
Mapkapk2	2.71
Sucla2	2.71
Stard7	2.71
Cycs	2.71
Mdh1	2.71
Mak10	2.71
Idh3b	2.7
Dnajc15	2.7
Slc25a20	2.7
Tgfbr1	2.7
Bicd1	2.7
Soat1	2.69
Tufm	2.69
Lcn2	2.69
Pvrl3	2.68
Serping1	2.68
Junb	2.68
Them2	2.67
Eef1a1	2.67
Tmem97	2.67
Timm13	2.67
Lin54	2.67
Cox5a	2.67
Adfp	2.67
Arglu1	2.66
Cs	2.66
Afg3l2	2.65
Immt	2.65
Sf3b2	2.65
Mtch2	2.65
Mrps18b	2.64
Elavl2	2.64
March9	2.63
Slc8a1	2.63
Ndufc1	2.62
Dhrs3	2.61
Hspa5	2.61
Aldoa	2.61
Elovl5	2.61
Galnt10	2.6
Lingo1	2.6
Cox7b	2.6
Slc25a19	2.6
Uck2	2.6
Pdha1	2.6
Ssr2	2.6
Ndufb5	2.59
Coq9	2.59
Fbxl19	2.59
Gnl3	2.59
Mtap4	2.59
Gdpd1	2.58
Cox17	2.58
Idh3g	2.58
Gbe1	2.58
Rnf122	2.58
Hmgb3	2.58
Hadh	2.57
Idh3a	2.57
Lactb2	2.57
Birc3	2.57
1700037H04Rik	2.57
Map4k3	2.57
Scoc	2.56
Ucp2	2.56
Tbl3	2.56
H2-Q10	2.55
LOC100042811	2.55
Atf3	2.55
Hsd17b12	2.55
Pfkp	2.54
Ndufs7	2.54
Tpm1	2.54
Cycs	2.54
Eprs	2.54
Dbi	2.54
Angpt2	2.54
Mdh1	2.54
Lxn	2.54
Rhoq	2.53
Gars	2.53
Aco1	2.53
Sox15	2.52
Mboat5	2.52
Mrpl36	2.52
C1qbp	2.52
Rpap2	2.52
Cs	2.51
Slc3a2	2.51
Slc2a1	2.51
Pkig	2.5
Mut	2.5
4930471M23Rik	2.49
BC062115	2.49
Kif1a	2.49
Mrpl13	2.49
Decr1	2.48
Dlat	2.48
Nedd1	2.48
Lgi1	2.48
A930034L06Rik	2.48
Cpe	2.48
Tgfbr1	2.47
Ndufs8	2.47
Csl	2.47
Tegt	2.47
Pdk2	2.46
Tmem97	2.46
Ndufa10	2.46
Mdh1	2.45
Plxnb1	2.45
Jun	2.45
Pstk	2.43
Ccdc56	2.43
Rbpms	2.43
Acadl	2.43
Ndufs4	2.43
Idh3b	2.43
Elovl6	2.43
Abcb8	2.42
Hspa9	2.42
Chchd2	2.42
Them2	2.41
2810432L12Rik	2.41
Atp8b2	2.4
D930005D10Rik	2.4
Nupr1	2.4
Deb1	2.39
Suclg1	2.39
Prdx3	2.39
Atp5b	2.39
Asns	2.39
4933403F05Rik	2.39
Med9	2.38
Yy1	2.38
Cth	2.37
Qdpr	2.37
Tpm1	2.37
Casp6	2.36
Hadh	2.36
Pcyox1	2.36
Isyna1	2.35
Sdha	2.34
Ndufb9	2.34
Ddx46	2.34
Fosl1	2.34
Sfxn1	2.34
Gnl3	2.34
Snx7	2.33
Idh3a	2.32
Fdps	2.32
Hsdl2	2.32
Ptcd3	2.32
Prkar2b	2.31
Eif5a	2.31
Pdha1	2.31
Tceb3	2.31
Coq5	2.31
Mcart1	2.3
St3gal1	2.3
Acadl	2.3
Ndufa4	2.3
Tspan18	2.3
Timm13	2.3
Csnk1a1	2.3
Ndrg2	2.29
Cox6b1	2.29
Emb	2.29
Ruvbl2	2.29
Ipmk	2.29
Ppap2b	2.28
Dhcr24	2.28
Rfk	2.28
Timm10	2.28
Mrpl18	2.28
Timp2	2.28
Pfkfb3	2.27
Gars	2.27
Tpd52l2	2.27
Cox4i1	2.26
Dbp	2.26
Pdha1	2.26
Idh3g	2.26
Mrpl45	2.26
EG433923	2.26
Bcl2l13	2.25
Cnn1	2.25
Mrps23	2.25
Cox6a1	2.25
Hip1	2.25
St3gal4	2.25
Nol1	2.24
Acsl3	2.24
Ddx54	2.24
Nrip3	2.24
Med1	2.24
Glul	2.23
Vill	2.23
Ndufs5	2.23
Pfkl	2.23
Nola2	2.23
Abcb6	2.23
Npc2	2.23
Elovl5	2.23
Ndufa2	2.23
Timm9	2.23
Retsat	2.22
Coq5	2.22
Timm44	2.22
B4galt5	2.22
Gde1	2.21
Gpd2	2.21
Egr1	2.21
Nampt	2.21
Lamp2	2.2
Armet	2.2
Slc24a2	2.2
Snx17	2.2
Uqcc	2.2
Ndufab1	2.2
Fdft1	2.2
Pcbp4	2.2
Ndufb3	2.19
Slc6a8	2.19
Atp5f1	2.19
Dnajc11	2.19
D6Wsu176e	2.19
Actr3	2.19
Eif4e	2.18
H2afz	2.18
Tmem59	2.18
Ppp1r1b	2.18
1300012G16Rik	2.18
Txndc4	2.17
Afg3l1	2.17
Anxa1	2.17
D3Ucla1	2.17
Depdc2	2.16
Acads	2.16
2310061C15Rik	2.16
Idh3b	2.16
Noc2l	2.16
Rmnd1	2.16
2610019A05Rik	2.15
Timm23	2.15
Dbt	2.15
Atad3a	2.15
Tomm40	2.15
Atpbd4	2.15
Ndufs3	2.14
Mrpl20	2.14
0610007L01Rik	2.14
Slc25a39	2.13
Sdhc	2.13
Elovl6	2.13
Mdh1	2.13
Ccdc73	2.13
Zfpm1	2.13
Apod	2.12
Prkcd	2.12
Ndufv2	2.12
Ednrb	2.12
Sdhb	2.12
AW049604	2.12
Pgm2	2.11
Jmjd1a	2.11
Gfm2	2.11
Atp6ap2	2.11
Stx3	2.11
Pitpnm3	2.11
Cntfr	2.1
Lsm3	2.1
Tesc	2.1
2010107E04Rik	2.1
Tmod3	2.1
Actr3	2.1
Etfb	2.1
Ech1	2.09
D10Jhu81e	2.09
Gcsh	2.09
Gatm	2.09
Ldlr	2.09
0610007P14Rik	2.09
Ndufa8	2.08
Cyb5b	2.08
1110019J04Rik	2.08
Map2k2	2.08
Il1a	2.08
Acsl4	2.08
Slc37a3	2.07
Sgk3	2.07
Ndufa12	2.07
Tomm22	2.07
Ndufc2	2.07
Isyna1	2.07
Cct8	2.06
Rap2a	2.06
Mga	2.05
Sap30bp	2.05
Mrpl18	2.05
Mtch2	2.05
Syngr1	2.05
Mrpl55	2.05
Adhfe1	2.04
Elovl6	2.04
Slc5a10	2.04
Cox7a2	2.04
Fastk	2.04
Fmn2	2.03
Ift52	2.03
Commd8	2.03
Gde1	2.03
Pde3b	2.02
Mrps11	2.02
Cops3	2.02
Tmem64	2.02
Npc1	2.02
Cdgap	2.02
Mrpl12	2.02
Snrk	2.02
Hrbl	2.01
Ak2	2.01
Kank1	2.01
Vdac2	2.01
Smcr8	2.01
Ndufs6	2.01
Spag5	2.01
Fbl	2.01
Fdx1	2
Dph4	2
Gspt1	2
Gpi1	2
Jam2	2
Fdps	2
Tsc22d1	1.99
Ndufa8	1.99
Ptcd3	1.99
Aldob	1.99
Trpv2	1.99
Col1a2	1.98
Il10ra	1.98
Ak2	1.98
Syt11	1.98
4933426K21Rik	1.98
Fancc	1.98
Mapk8ip2	1.98
Slc25a39	1.98
Plk4	1.97
Srebf1	1.97
Fen1	1.97
Tkt	1.97
Chchd3	1.97
Txn2	1.97
Ptpre	1.96
Cox4i1	1.96
Odz4	1.96
Atp6v0b	1.96
Cct3	1.96
Sall1	1.96
Limk1	1.95
Eef1e1	1.95
Hspe1	1.95
Ak2	1.95
Elp3	1.95
Ndufc2	1.95
Tyms	1.94
Gap43	1.94
Heatr1	1.94
Mdh1	1.94
Zadh1	1.94
Cox7a2	1.93
Tpm2	1.93
4930432O21Rik	1.93
Ndufb7	1.92
Metap2	1.92
Grpel1	1.92
Bak1	1.92
D430041B17Rik	1.92
Fhl1	1.91
Tnrc6c	1.91
Uqcrc2	1.91
Tegt	1.91
LOC100040708	1.9
Myg1	1.9
Mfhas1	1.9
Glb1	1.9
Helb	1.9
Rnf149	1.9
Dusp26	1.89
Als2cr2	1.89
Dnajc11	1.89
Snrk	1.89
Eml1	1.89
Arcn1	1.88
Ssr2	1.88
Il13ra1	1.88
Ptcd2	1.88
Mms19	1.87
Gucy1a3	1.87
Akt2	1.87
Mrps7	1.87
Psmb7	1.86
Acly	1.86
Arfgef2	1.86
Foxred1	1.85
Oaz3	1.85
Sfxn1	1.85
Pclo	1.85
Tomm40	1.85
Eif5	1.85
Phgdh	1.84
Ninj1	1.84
Gabbr1	1.84
Relt	1.84
1110001D15Rik	1.84
Pam	1.84
Ppara	1.83
Lrrc61	1.83
Sdha	1.83
Akt2	1.83
Timm17a	1.83
Rit2	1.82
Nek6	1.82
Slc2a3	1.81
Cmtm6	1.81
Grhpr	1.81
Slc7a3	1.81
Eif5	1.81
Slc25a33	1.81
Krt19	1.8
4933403F05Rik	1.8
Bcat1	1.8
Atp5o	1.8
Ndufa12	1.8
Mfn1	1.8
Ndufb11	1.8
5730472N09Rik	1.8
Fdft1	1.8
Mrpl12	1.8
Lonrf1	1.79
Lonp1	1.79
Pus10	1.79
Dkc1	1.79
Cyb5r1	1.79
Dgat2	1.79
C2cd2l	1.79
Mtmr7	1.79
1700034H14Rik	1.79
Atp5k	1.78
Scamp1	1.78
Gata3	1.78
Rgs2	1.77
Egln1	1.77
Nfe2l1	1.77
Coasy	1.77
Mrpl4	1.76
Hsd17b12	1.76
Uba2	1.76
Nras	1.75
Ormdl3	1.75
Cyp4a29	1.75
Rock2	1.75
Cisd1	1.74
Hmgcr	1.74
1300001I01Rik	1.74
Cox7c	1.73
Acad11	1.73
Got1	1.73
Dnajc15	1.73
Csad	1.73
Pphln1	1.72
1500032D16Rik	1.72
Acadl	1.72
Psat1	1.72
Phb2	1.72
Mpeg1	1.72
BC062109	1.72
Ralgps2	1.72
Cachd1	1.71
Pgs1	1.71
Mrpl51	1.71
Ap3s1	1.7
Dhrs7b	1.7
Ptcd3	1.7
Cabin1	1.7
Gprc5b	1.7
Qsox1	1.7
2410015M20Rik	1.7
Car1	1.7
Mrpl51	1.7
Gdf9	1.69
Capn5	1.69
Ndufa7	1.69
Ndufb10	1.69
Sc5d	1.69
Nr3c1	1.69
Sdha	1.68
Prkar2b	1.68
Uqcr	1.68
1700009N14Rik	1.68
Tomm70a	1.68
Pmp22	1.68
Rftn2	1.67
Tpm1	1.67
Rsl1d1	1.67
1200009I06Rik	1.67
Gosr2	1.67
Phgdh	1.66
Snx32	1.66
Maged1	1.66
Rhou	1.66
Pros1	1.66
9630050M13Rik	1.66
Fig4	1.66
Apod	1.65
Isca1	1.65
March5	1.65
Adora1	1.65
Nol5a	1.65
Unc84a	1.65
Wars	1.65
Nupr1	1.65
Syngr1	1.65
Rcc2	1.65
Tanc1	1.64
Exosc3	1.64
Qk	1.64
AU022870	1.64
Id2	1.64
Pdk1	1.64
Elovl5	1.64
Ahcy	1.64
Lrp1	1.64
H2-DMa	1.63
2610301B20Rik	1.63
Coq9	1.63
Nfe2l1	1.63
Pus1	1.63
Deb1	1.62
Cox8a	1.62
Phb2	1.62
Ripk1	1.62
Tegt	1.62
1500032D16Rik	1.61
Grhpr	1.61
Zfp821	1.61
Kif13a	1.61
Gpx4	1.61
Jagn1	1.61
Acat1	1.6
Ndrg2	1.6
AW049604	1.6
BC003331	1.6
Tomm22	1.6
Exosc10	1.6
Mgst3	1.6
Mrps7	1.6
Qdpr	1.59
Alas1	1.59
Cbr1	1.59
Acaca	1.59
Epb4.9	1.58
Tmed3	1.58
Stat3	1.58
Pdlim7	1.58
Ccdc90a	1.58
1190002H23Rik	1.57
Hddc3	1.57
C430048L16Rik	1.57
Ndufc1	1.57
Timm44	1.57
EG331392	1.57
Immt	1.57
Chn1	1.57
Dhcr24	1.57
C79267	1.57
A530032D15Rik	1.56
Coasy	1.56
Ctsk	1.56
2310061I04Rik	1.56
2310016M24Rik	1.56
Kpna2	1.56
Cdkn2c	1.56
Hap1	1.55
Nme2	1.55
Pcaf	1.55
Cldn6	1.55
Lyar	1.55
AU019823	1.55
Tkt	1.54
Als2cr2	1.54
Cyb5b	1.54
Chchd3	1.54
Psat1	1.53
Ube3a	1.53
Rgs3	1.53
Hnrnpab	1.53
Arl6ip2	1.53
Egln1	1.53
Cbr4	1.53
Iars2	1.53
EG214403	1.53
Ak2	1.53
Trabd	1.52
Rfc1	1.52
Ndufb7	1.52
Akap1	1.52
Kpna2	1.52
Kif21b	1.52
Serpine2	1.51
Scap	1.51
Rnf128	1.5
Cebpd	1.5
Nudt7	1.5
Nexn	1.5
Slc16a2	1.5
Pde6g	1.5
Adipor2	1.49
Tkt	1.49
AU019823	1.49
Muted	1.49
Gbl	1.49
Uap1	1.49
Ghitm	1.49
Ftsj3	1.49
Armet	1.48
Adcy9	1.48
2410008K03Rik	1.48
Tmem2	1.47
Egr1	1.47
Cox6c	1.47
Lrp1	1.47
Nf2	1.47
Impdh1	1.47
Mrto4	1.47
Ppm1l	1.47
Fbf1	1.47
Acsl4	1.47
Cd9	1.46
Pnpla8	1.46
Ndufb11	1.46
Atp5c1	1.46
Eif1	1.46
Hisppd2a	1.45
Mpdu1	1.45
BC002199	1.45
Zdhhc14	1.45
Phgdh	1.44
Srm	1.44
Eif4a2	1.44
Qrich1	1.44
Pnpla8	1.43
Hsph1	1.43
Serf2	1.43
Eif5	1.43
Sfxn1	1.43
Mtus1	1.42
Aplp2	1.42
Mrps25	1.42
Crkrs	1.42
2900083I11Rik	1.41
Rpn1	1.41
Entpd5	1.41
Slc35b1	1.41
Klc3	1.41
2810452K22Rik	1.41
Cbln1	1.41
Tgoln2	1.41
Chn2	1.41
Pax6	1.41
Gadd45b	1.41
Lmf2	1.41
Sdc4	1.41
Ets2	1.4
2610039C10Rik	1.4
6330514A18Rik	1.4
Fbxl7	1.4
Usp32	1.4
Tmem2	1.4
Ermp1	1.4
Mrps12	1.4
Chd4	1.4
Ndufb4	1.4
Zfp143	1.39
Ndfip2	1.39
Aplp2	1.38
Atp1a1	1.38
Nat9	1.38
Sox11	1.38
Tbccd1	1.38
Tmem93	1.38
Ctnnbip1	1.37
Pgrmc1	1.37
Clpx	1.37
Lipe	1.37
B3gat2	1.37
Nptn	1.37
Rnf149	1.37
D6Wsu176e	1.37
Glrx5	1.37
Ndufb7	1.36
Tnfaip2	1.36
Uqcc	1.36
P2rx1	1.36
Ptgs1	1.36
Sdcbp	1.36
Slc2a4	1.36
Fah	1.35
Mesp2	1.35
Dbf4	1.35
Brd3	1.34
Dusp10	1.34
Brp44l	1.34
Vps33a	1.34
Slc12a4	1.34
Tbl3	1.34
Sltm	1.33
Acad11	1.33
Cct6a	1.33
Sharpin	1.33
Adc	1.33
Eif2ak4	1.33
Isca1	1.32
Slc4a3	1.32
Tmco3	1.32
Tmem93	1.32
Slc20a1	1.32
Cst3	1.32
Trap1	1.32
Dbf4	1.32
Btbd14a	1.32
Cyb5r1	1.32
Tob1	1.31
Rpa2	1.31
Il16	1.31
Atp5g1	1.31
Sepx1	1.3
Slc35f3	1.3
Abcb9	1.3
Cfd	1.3
Tomm20	1.3
D6Wsu176e	1.3
Tcfap2a	1.3
Armcx5	1.29
Adcy1	1.29
Gnpat	1.29
Zfand3	1.29
Gprc5b	1.29
Nr2c1	1.29
Ntrk2	1.28
Ablim1	1.28
Egln1	1.28
Mrps10	1.28
Tnk2	1.28
Cox8a	1.28
Alg2	1.27
Dtx1	1.27
Pex6	1.27
Ube2e3	1.27
Incenp	1.27
Ube2e2	1.27
Hibadh	1.27
Ndufs5	1.26
Dppa3	1.26
Rgs2	1.26
Slc12a2	1.26
Mtmr12	1.25
Timm50	1.25
Ctla2a	1.24
Pet112l	1.24
Il6st	1.24
Ints1	1.24
Bicd1	1.24
Sipa1l2	1.24
Iscu	1.23
Atp6v1e1	1.23
Lyar	1.23
D10Ertd322e	1.23
Fndc4	1.23
Atf5	1.23
Mrfap1	1.23
Iqck	1.23
Anxa5	1.23
Safb2	1.23
Cmtm3	1.23
2410166I05Rik	1.22
Stx16	1.22
P4ha1	1.22
Mrpl30	1.22
Timp1	1.22
Met	1.22
Iws1	1.22
Cyp51	1.21
1110008P14Rik	1.21
Ugdh	1.21
P2rx4	1.21
Alg3	1.21
Cebpd	1.2
4930579J09Rik	1.2
Itpk1	1.2
Itpk1	1.2
Smpd4	1.2
Mknk2	1.2
H2-Ab1	1.2
Igbp1	1.2
Slc12a2	1.2
Eme1	1.2
Adipor2	1.2
Bcat1	1.19
Erh	1.19
Lyz1	1.19
H2-T9	1.19
Pacsin1	1.19
Trib1	1.19
Hsph1	1.19
Trap1	1.19
Fbxo6	1.19
Rpl7l1	1.19
Hint3	1.19
Cse1l	1.19
Uchl5	1.19
Ajap1	1.18
1200015F23Rik	1.18
Ttc17	1.18
Rpl7l1	1.18
Ethe1	1.18
Pmp22	1.18
Shfm1	1.18
E4f1	1.17
Derl1	1.17
Tomm20	1.17
H2-Q10	1.17
Il16	1.17
Rpn1	1.16
Crebzf	1.16
Pik3r1	1.16
Ccne1	1.15
Fbln5	1.15
Pramel4	1.15
Dcbld2	1.15
Actr2	1.15
Sfrs2	1.15
Psmd6	1.15
Grinl1a	1.14
1110031B06Rik	1.14
0610007C21Rik	1.14
Uqcrb	1.14
Clpx	1.14
Stard4	1.14
Isoc1	1.14
Ift52	1.14
Vps25	1.14
Kctd1	1.14
Lgals6	1.13
Acaa1b	1.13
Lin7a	1.13
Cpsf6	1.13
Ddx21	1.13
Atp1a1	1.13
Tbc1d15	1.13
Ugp2	1.13
Prcp	1.13
2700060E02Rik	1.12
Atp1b3	1.12
Bag1	1.12
Ndg2	1.12
Prrx1	1.11
Nadk	1.11
Hrasls3	1.11
D14Abb1e	1.11
LOC100040708	1.11
1700034H14Rik	1.11
Atp5d	1.11
2410005O16Rik	1.1
Slc16a2	1.1
Hsph1	1.1
Apod	1.1
2410018G20Rik	1.09
Ran	1.09
1700012G19Rik	1.09
2310014L17Rik	1.09
Ccdc115	1.08
Uck1	1.08
Cd9	1.08
BC046331	1.08
Tank	1.08
Bcap29	1.08
Taf9b	1.08
Irgq	1.07
Eif3b	1.07
Glipr2	1.07
Rasl11a	1.07
Cst3	1.07
Sgms1	1.07
Dkk3	1.06
Ifrd2	1.06
Tmem110	1.06
Pnpla8	1.06
Fabp1	1.06
Rreb1	1.06
Resp18	1.05
Hist1h4d	1.05
D6Wsu116e	1.05
2200002D01Rik	1.05
Flot1	1.05
Impact	1.05
Tomm70a	1.05
Gpr37	1.04
Pcx	1.04
Kcnc1	1.04
Gusb	1.04
Amd2	1.04
Top2b	1.04
1810043G02Rik	1.04
Adk	1.04
Cdca8	1.04
Tgfbi	1.03
Cdca3	1.03
Itga9	1.03
Coq10a	1.03
Dock9	1.03
Hsph1	1.03
2310001A20Rik	1.03
Rangap1	1.03
Sema6c	1.02
Slc9a8	1.02
Syn1	1.02
Mybbp1a	1.02
Tmc8	1.02
Psmd9	1.02
Aarsd1	1.01
Rdh14	1.01
Psmd8	1.01
Pttg1	1.01
Brp44l	1.01
Clip1	1.01
Ctsl	1.01
Trip13	1.01
Aldh16a1	1.01
2600010E01Rik	1
Zscan21	1
Praf2	1
Agpat5	1
Nr4a1	1
Mphosph8	1
Gpld1	1
Lrp1	0.99
Ctps	0.99
Srebf1	0.99
Aurkc	0.99
Tkt	0.98
Plod1	0.98
Rbm7	0.98
Uqcr	0.98
Derl1	0.98
Prpf19	0.97
Ndufv1	0.97
Adora2a	0.97
Nae1	0.97
Tgoln1	0.97
Cd68	0.97
Tbk1	0.97
Polr2h	0.96
Tsn	0.96
Ppp1cb	0.96
Pdk3	0.96
Wwtr1	0.95
Fasn	0.95
Mosc2	0.95
Ndrg2	0.95
Elp3	0.95
Srm	0.95
Chrnb4	0.95
Srebf2	0.95
B4galt5	0.95
Zeb2	0.94
Atg12	0.94
Flad1	0.94
Hnrnpc	0.94
Myo10	0.94
Ilf2	0.94
Stx3	0.94
Txn2	0.93
Rbbp7	0.93
Camk1g	0.93
Sap30	0.93
2310008M10Rik	0.93
Tomm20	0.93
Tomm20	0.93
Obox3	0.93
Arl5a	0.92
Cpt2	0.92
Creb3	0.92
Ppa1	0.92
Rhoq	0.92
Reep2	0.91
Mocs2	0.91
Nol5	0.91
Gcs1	0.91
Cebpa	0.91
Tcea1	0.91
X99384	0.91
Camk2n2	0.91
Wdr26	0.91
Smpdl3a	0.9
Itga6	0.9
3300001P08Rik	0.9
Cpd	0.9
Slc25a25	0.9
Cd1d1	0.9
Crb3	0.9
Znhit3	0.9
Lrpap1	0.9
Pdia6	0.89
Lhfpl3	0.89
Pttg1	0.89
Cd63	0.89
Phf13	0.88
Ggta1	0.88
Fcgbp	0.88
Col2a1	0.88
2810417H13Rik	0.88
Sbno2	0.88
Slc5a6	0.88
Eno2	0.87
Aldh1a7	0.87
Mdn1	0.87
Litaf	0.87
Tmem120a	0.87
Tlcd1	0.87
Dap3	0.86
Zfp598	0.86
Ivns1abp	0.86
1810009A15Rik	0.85
Fasn	0.85
Cct2	0.85
Rimbp3	0.85
Mxd1	0.85
BC031353	0.85
Calm1	0.84
Itm2b	0.84
Agpat3	0.84
Plekha5	0.84
Bub1b	0.84
Rspry1	0.84
Sipa1l2	0.84
Srebf1	0.84
Lims1	0.84
Isca1	0.83
Guf1	0.83
Rpusd1	0.83
Prdm5	0.83
Osgepl1	0.83
Uchl5	0.83
Utp3	0.83
Ppic	0.83
Sfrs2	0.83
Pigc	0.82
Cldnd1	0.82
Slc7a10	0.81
Atg12	0.81
Osbpl11	0.81
Notum	0.8
Ptprf	0.8
Pnrc2	0.8
Hist1h1b	0.8
Josd3	0.8
Ndrg4	0.8
Nfkbia	0.79
Smap2	0.79
Taldo1	0.79
1810054D07Rik	0.78
Bub3	0.78
Pbx3	0.78
Fabp5	0.78
2810432D09Rik	0.78
Ovgp1	0.78
Ppcdc	0.78
Slc25a22	0.78
Cd63	0.78
Speer4f	0.77
Arl5a	0.77
Wnt4	0.77
6330407J23Rik	0.77
Glb1l2	0.77
Myc	0.77
Tgoln1	0.77
Abhd12	0.77
Txnrd1	0.77
Amd2	0.77
2310008H09Rik	0.77
Oxa1l	0.76
Tsen34	0.76
Anp32b	0.75
Nr1h3	0.75
Hmgb3	0.75
1700123O20Rik	0.75
Arrdc4	0.75
Mycbp2	0.75
Mme	0.74
Lsm2	0.74
Scamp1	0.74
Nudt5	0.74
Mier2	0.74
Spopl	0.73
1810009A15Rik	0.73
Frmd4b	0.73
B230317C12Rik	0.73
Dhrs7b	0.73
Cav1	0.73
Ugp2	0.72
Slc20a1	0.72
BC035537	0.72
Tcea1	0.72
Akap2	0.72
2410015N17Rik	0.72
Spg21	0.72
H2afy2	0.72
Sort1	0.71
3010026O09Rik	0.71
Rasgef1b	0.71
Slc12a2	0.71
Pip5k1b	0.7
Klhl24	0.7
Psma5	0.7
Rtel1	0.7
Bckdha	0.69
Naaa	0.69
Eif5b	0.69
AW551984	0.69
Map4k4	0.69
Ltc4s	0.69
Ncapd2	0.68
Pparg	0.68
Ndufa13	0.68
Edn3	0.68
Nbl1	0.68
Rnmtl1	0.67
Bckdha	0.67
Glul	0.67
Aco1	0.67
Usp9x	0.67
Nfia	0.67
Ephx2	0.67
Cct2	0.66
Ptgfrn	0.66
Ywhag	0.66
Wnt5a	0.66
Alad	0.66
Ddx5	0.66
Exosc5	0.66
Nsg1	0.66
Lmbr1	0.66
Bnip3l	0.65
Mapk1	0.65
Uxs1	0.65
Ptprs	0.65
Smg7	0.64
Pdia5	0.64
D3Ucla1	0.64
Dtymk	0.64
Wdr72	0.64
Kcnip3	0.63
Rabac1	0.63
Rfc2	0.63
Wdr1	0.63
Ier3	0.63
Sdc1	0.63
Irs1	0.63
Ywhag	0.63
Pold2	0.62
Rarb	0.62
Cd63	0.62
Samhd1	0.62
Col6a2	0.62
Elf1	0.61
Necap2	0.61
Sp3	0.61
Ldb1	0.61
Calr	0.6
Pbk	0.6
Zwilch	0.6
Scd4	0.6
Tbc1d1	0.6
Bcl10	0.6
Lbr	0.6
Tmem120b	0.6
Gpr137b	0.59
Tmem66	0.59
Phgdh	0.58
Bivm	0.58
Apoe	0.58
Znrf1	0.58
Ywhah	0.58
Csrp1	0.58
Lycat	0.58
Lmo7	0.58
Lrrc58	0.58
Tmem132a	0.58
Prdx6-rs1	0.58
Adam9	0.57
Fads3	0.57
Nol8	0.57
Yif1a	0.57
Tomm34	0.57
Hnrnpa1	0.56
Fosl2	0.56
Tmem66	0.56
Myl6	0.56
Kif1a	0.56
Stx4a	0.56
Chst11	0.55
Wnt4	0.55
Ppapdc1	0.55
S100a1	0.55
Mbc2	0.55
Tspan7	0.54
Arl6ip1	0.54
Gtf2h1	0.54
Kif22	0.54
Dnajb9	0.54
Rnf20	0.53
Arl6ip1	0.53
Nbl1	0.53
Dhps	0.53
Ube2r2	0.52
Map1lc3a	0.52
Edem1	0.52
Ssr1	0.52
Actr2	0.52
Cdc2a	0.52
Pex5	0.51
Upf2	0.51
Rev3l	0.51
Tmed3	0.51
Cyp51	0.5
Elof1	0.5
Cygb	0.5
Rnf11	0.5
Rev3l	0.5
Capzb	0.5
Ssr1	0.49
Cep55	0.49
Psmb7	0.49
Pgrmc1	0.49
Mtch1	0.49
Jhdm1d	0.49
Bzw1	0.48
Kif5a	0.48
Senp1	0.48
Camk2b	0.48
Pdrg1	0.48
Rbp1	0.47
Zfp706	0.47
Gnl2	0.47
Creg1	0.47
Itpk1	0.47
Pold2	0.47
Zfp622	0.47
Tpm3	0.46
Cebpa	0.46
A930034L06Rik	0.46
B3galt2	0.46
Arpc5l	0.46
Thra	0.46
Aarsd1	0.46
Taldo1	0.46
Pnpla8	0.45
Snrpa1	0.45
Adrb2	0.45
Atg5	0.45
Atrnl1	0.45
Rab2a	0.45
Atg7	0.45
Kifc3	0.44
Litaf	0.44
Ddt	0.44
Zfp706	0.44
Frmd4a	0.44
Tceal8	0.44
Agpat3	0.43
Slco2b1	0.43
F3	0.42
Anxa1	0.42
Agpat7	0.42
Klf9	0.42
Nfkb2	0.42
Fbxo28	0.42
Rap1b	0.42
Ccdc85b	0.41
Pfpl	0.41
Asns	0.4
2310001A20Rik	0.4
Ccnb1	0.4
Pole4	0.4
Dnajc3a	0.39
Prelid1	0.39
1810037I17Rik	0.39
Enpp1	0.39
2310037I24Rik	0.39
Insig2	0.39
Cited2	0.39
Nadk	0.38
Prei4	0.37
Csda	0.37
Prrx1	0.37
Thumpd1	0.37
Oprs1	0.37
Obfc2a	0.37
Pex16	0.37
D13Wsu177e	0.37
Hn1	0.37
Ube2s	0.37
Plk1	0.37
Lynx1	0.36
2610027L16Rik	0.36
Tmem205	0.36
Stat3	0.36
Trib1	0.35
4931408A02Rik	0.35
Dtymk	0.35
Prx	0.35
Scap	0.35
2010012O05Rik	0.34
B3galnt1	0.34
Hsd17b10	0.34
Rela	0.34
Tmsb4x	0.33
Snx4	0.33
Sgpl1	0.33
Ptpn1	0.33
Ctla2a	0.32
Cox8a	0.32
8430427H17Rik	0.32
Bub3	0.32
Ube2s	0.32
Chn1	0.31
Tacc3	0.31
Ptplad1	0.31
Zfp706	0.31
Ap3d1	0.31
Bub3	0.31
Gpr137b	0.3
Ppm1g	0.3
Prkaca	0.3
Eef2k	0.3
Pgrmc1	0.3
Scg3	0.3
Hif1a	0.3
Dnajc3a	0.29
Ghr	0.29
Sfrs11	0.29
Lmo7	0.29
Ywhab	0.29
AI464131	0.28
1110008P14Rik	0.28
Dut	0.28
Prep	0.28
Mknk2	0.28
Dnajb9	0.28
AW551984	0.28
Ywhag	0.28
S1pr3	0.28
Ppt1	0.28
Lrp6	0.27
Pgd	0.27
Arpc5l	0.27
Blm	0.27
Gtf2a2	0.26
Sestd1	0.26
Gnl2	0.26
Trib1	0.26
Kif2c	0.26
Pus10	0.26
Snx4	0.26
Nek2	0.26
Dynlrb1	0.26
Uba52	0.26
Erdr1	0.26
Slc1a3	0.26
Rrp1b	0.25
Tmem167	0.25
Ppm1a	0.25
Gdi2	0.25
Nin	0.25
Klf6	0.25
Capzb	0.25
Tmem111	0.24
Arhgdib	0.24
Rangap1	0.24
6430527G18Rik	0.24
Nasp	0.24
Ahcyl2	0.24
Anp32e	0.24
D430039N05Rik	0.23
Mrpl17	0.23
Anln	0.23
Klc1	0.23
Cxxc4	0.23
Rai14	0.23
Lrrc4b	0.23
Atg9a	0.22
Rbm38	0.22
Ebpl	0.22
Rab15	0.22
Cd320	0.22
Bub1	0.22
Tmem100	0.21
Creg1	0.21
Gna14	0.21
Nadk	0.21
Heatr5a	0.2
Ywhab	0.2
Tmem170	0.2
Me1	0.2
Cstad	0.2
Tiam1	0.19
Nvl	0.19
Pex16	0.19
Pde4b	0.19
9030611O19Rik	0.19
Adam10	0.19
Atp6v0c	0.18
Sorbs1	0.18
2410004L22Rik	0.18
Sod1	0.18
Bin1	0.18
Znhit4	0.18
Stat3	0.18
Arg2	0.17
Nr4a2	0.17
Rhd	0.17
Ccnb2	0.17
Rhoc	0.17
Abcg1	0.17
Galk1	0.17
Rab4b	0.17
Cpt2	0.16
Vars	0.16
Raph1	0.16
Arl6ip1	0.16
Atp2b1	0.16
Ddx39	0.16
Znhit3	0.16
Ccni	0.16
Aldh1a1	0.16
Shcbp1	0.16
Dlg7	0.15
Nrip3	0.15
Lyn	0.15
B2m	0.14
Kif1a	0.14
Rragd	0.14
Ifitm2	0.14
Tusc3	0.14
Arfgef2	0.14
Sepp1	0.13
Rabgap1l	0.13
Arl6ip1	0.13
Nusap1	0.13
St6gal1	0.13
Sorbs1	0.12
Bzw1	0.12
Hist1h2ah	0.12
Pigyl	0.12
Tgoln2	0.12
Iscu	0.11
Gart	0.11
Mat2b	0.11
Ylpm1	0.11
Fbp2	0.1
Hprt1	0.1
Atp5g3	0.1
Tgoln1	0.1
Prei4	0.1
Col1a1	0.1
Tagln2	0.1
Ptges	0.09
Tbcb	0.09
Msra	0.09
Pttg1	0.09
Rtn3	0.09
Napb	0.08
Tmem167	0.08
Mars2	0.08
Mybl2	0.08
Bag4	0.08
Hist3h2a	0.08
Abcc1	0.08
Ttk	0.08
Mrps6	0.07
Btg4	0.07
Frk	0.07
Itm2c	0.07
Mvp	0.07
Spg21	0.07
Tgif2	0.07
Csda	0.06
Cebpd	0.06
Aldh1a1	0.06
Cdkn2d	0.06
Zrsr1	0.06
Pik3r1	0.05
Gsdmd	0.05
1500003O03Rik	0.05
Tmem194	0.05
Slc39a10	0.05
Pole4	0.05
Gprc5c	0.04
B3gat1	0.04
Neto2	0.04
Ubqln1	0.04
Fem1b	0.04
Chtf18	0.04
Pa2g4	0.03
1810022C23Rik	0.03
Nsfl1c	0.03
Mtus1	0.03
2810417H13Rik	0.03
Aurka	0.03
Gadd45g	0.02
Ltb4dh	0.02
G0s2	0.02
Myo1d	0.01
Tacc3	0.01
Ncapd2	0.01
Dedd	0.01
Calr	0
AI464131	0
Gsta4	0
Aldh1a2	0
Bag1	0
Ubqln1	0
Lrig2	-0.01
Top2a	-0.01
Tnfrsf12a	-0.01
Serpinb2	-0.01
Csda	-0.02
Ccni	-0.02
Hspb8	-0.02
Hspb8	-0.03
Mc2r	-0.03
Peci	-0.03
C1qdc2	-0.03
Ablim1	-0.04
Srxn1	-0.04
Nat6	-0.04
Dynlrb1	-0.04
Galnt2	-0.05
4933439F18Rik	-0.05
Serpinh1	-0.06
Sorbs1	-0.06
Rps2	-0.06
Dtl	-0.06
Klf6	-0.06
2700060E02Rik	-0.07
Fth1	-0.07
Hdac5	-0.07
Nfkbiz	-0.07
Ly6a	-0.07
Serf2	-0.07
Pole4	-0.07
Gnb4	-0.07
Tbcb	-0.08
Mtap7d2	-0.08
Cxx1a	-0.09
Cdca2	-0.09
Mcm5	-0.09
4930402H24Rik	-0.09
C1qtnf5	-0.09
Lrrc58	-0.1
Rpl9	-0.1
AA960436	-0.1
C1qtnf5	-0.1
Tgfbi	-0.11
Ifitm3	-0.11
Rtn4	-0.11
Kcmf1	-0.11
Fosl2	-0.11
Gcs1	-0.11
Mtap4	-0.12
Mrps35	-0.12
Higd1a	-0.12
Zfp704	-0.12
Angel2	-0.12
Frmd6	-0.12
Phf8	-0.12
Sec23a	-0.13
Fth1	-0.13
Sub1	-0.13
Cnot6	-0.13
Tor1b	-0.13
Cdc20	-0.14
Esd	-0.14
Ccna2	-0.14
Me1	-0.14
2410166I05Rik	-0.14
Hsd3b3	-0.14
Cacna2d1	-0.14
Dlg1	-0.14
EG624855	-0.15
Map1lc3b	-0.15
Gss	-0.15
Pmm1	-0.15
Bnip3	-0.16
Fndc3b	-0.16
2410166I05Rik	-0.16
Rab43	-0.16
Rtn3	-0.16
Exo1	-0.16
Ncapg2	-0.16
Mtap1b	-0.17
Galnt2	-0.17
Rhob	-0.17
Hist3h2a	-0.17
Slc43a2	-0.17
Serinc3	-0.17
Meis2	-0.18
Lrp4	-0.19
Ccdc85b	-0.19
Ptplb	-0.2
Sord	-0.2
Rhob	-0.2
Vezf1	-0.2
Slc30a4	-0.2
Bmpr1a	-0.2
Acbd3	-0.2
Kctd10	-0.2
D10Wsu102e	-0.2
Fabp4	-0.21
Ypel5	-0.21
Dnpep	-0.21
Cap1	-0.21
Ptprf	-0.21
Ttyh2	-0.22
Mad2l1	-0.22
Bag4	-0.22
Dhfr	-0.22
Akr7a5	-0.22
Gsto1	-0.22
Arl2	-0.23
Bcat1	-0.23
Rora	-0.24
Aldh3b1	-0.25
Ppp1r9b	-0.25
Klf6	-0.25
Reps2	-0.26
Skap2	-0.26
Wt1	-0.27
Nip7	-0.28
Dnpep	-0.28
G6pdx	-0.28
Tspo	-0.28
Capzb	-0.28
Hadhb	-0.28
Puf60	-0.29
Ube2c	-0.29
Adk	-0.29
EG435337	-0.29
Taf13	-0.3
Irf3	-0.3
Melk	-0.3
Spint2	-0.31
Dhrs3	-0.31
Hcfc1r1	-0.31
3110003A17Rik	-0.31
Serpinh1	-0.32
Nope	-0.32
Cbr3	-0.33
Nav2	-0.33
Hprt1	-0.33
Myh14	-0.33
Mylc2b	-0.33
Pno1	-0.33
Ndc80	-0.34
Cttn	-0.34
Arih1	-0.34
Sepw1	-0.34
2810433K01Rik	-0.34
Top2a	-0.35
Bcl7c	-0.35
Zbtb38	-0.35
Serpine2	-0.35
Gphn	-0.35
Camk2g	-0.35
Stk3	-0.36
Fen1	-0.36
Dip2a	-0.37
Galnt2	-0.37
Incenp	-0.37
Utrn	-0.37
6430527G18Rik	-0.37
Igf2bp3	-0.37
Igfbp6	-0.38
Nploc4	-0.38
EG666465	-0.38
Vps13a	-0.38
Tusc3	-0.38
H2afx	-0.39
Dlg7	-0.39
Mgll	-0.39
Tmem140	-0.39
Fyn	-0.4
Tgif1	-0.4
Stat6	-0.41
Hmgb2	-0.41
Itfg2	-0.42
Clec4e	-0.42
Cblb	-0.42
Gsta4	-0.43
Usp54	-0.43
[truncated: 1,119 more rows]

## Sheet: BAT_WAT
SYMBOL	LOG2(BAT/WAT)
Ucp1	11.0849
Cidea	10.5717
Fabp3	10.2512
Cpt1b	9.90881
Cox7a1	9.38864
Slc27a2	9.03226
Otop1	8.61185
Phospho1	8.06143
A530050D06Rik	7.77938
Coro1c	7.44389
Elovl3	7.09867
Cox8b	6.83442
Kng1	6.78279
Pank1	6.68634
Clstn3	6.61693
9530008L14Rik	6.47976
9130214F15Rik	6.45205
Ppp1r3b	6.33904
Acot11	6.24313
Tmem79	6.16052
Tuba8	6.00807
S100b	6.00165
Me3	5.98578
Ppara	5.95417
Dio2	5.94263
Cpn2	5.9385
Rgs7	5.8764
Kcnk3	5.79663
2310014F07Rik	5.75251
Nr4a1	5.6314
P2rx5	5.59809
Nr4a2	5.38634
Adssl1	5.17945
Srl	5.16703
2310076L09Rik	5.15114
Kctd1	5.14165
A330068G13Rik	5.13708
Esrrg	5.11909
Zic1	5.10691
Mpzl2	5.10175
Gys2	5.08658
Elovl6	5.01359
Ntrk3	4.98603
Myo5b	4.88349
Acss1	4.84482
Pm20d1	4.79824
Myo5c	4.78998
Nr4a3	4.78094
2810416G20Rik	4.78009
Pdk4	4.7618
Mup2	4.75028
Rgs2	4.69906
Sorcs2	4.68987
Khdrbs3	4.68253
Cdh2	4.62528
2810432L12Rik	4.59726
Gmpr	4.52129
Iqsec2	4.46412
Irf4	4.45047
Gyk	4.42337
6330418B08Rik	4.35411
Rarb	4.33023
Car14	4.3299
Acaa2	4.24766
Gmnn	4.15803
Ddo	4.11071
Rassf6	4.09491
1700020C11Rik	4.0696
Shmt1	4.0494
Slc25a20	4.04753
Lace1	4.03609
9130213B05Rik	4.03132
Letmd1	4.01239
Lgr6	3.99677
Cabc1	3.94475
Adcy3	3.93455
Adra1a	3.93426
Ybx2	3.92838
Mapt	3.92569
Ldhb	3.87366
Impa2	3.87167
Prdm16	3.83924
Entpd4	3.81252
Ppargc1a	3.80752
Acadvl	3.79877
Pkn1	3.7972
Macrod1	3.6996
Coq10a	3.66646
Ldhd	3.65739
EG624219	3.65668
Slc4a4	3.65302
Ndg2	3.63269
Adrbk2	3.61686
Fxn	3.61561
Sec14l4	3.58681
H2-Q10	3.58558
Pim1	3.57561
Rmnd1	3.55512
Slc25a42	3.55429
Poln	3.52929
Xrcc6	3.48855
Mme	3.48851
Ogdh	3.47541
Cyp2b10	3.46244
2410005O16Rik	3.44969
1810014F10Rik	3.43662
9530058B02Rik	3.42107
Clic5	3.41289
Rgl3	3.40269
9230104K21Rik	3.38713
Etfdh	3.37558
C8g	3.37255
Gpd2	3.35889
2010001E11Rik	3.34865
2310042D19Rik	3.31371
Mbp	3.31014
Pitpnc1	3.3058
Suclg1	3.29856
Cox10	3.28853
Mrps36	3.28252
Acad10	3.26502
4933403F05Rik	3.26339
Edn3	3.25786
ORF28	3.25606
Pde4a	3.24592
Pnkd	3.24546
Pnldc1	3.24298
1810015C04Rik	3.22987
Ppargc1b	3.22783
Opa1	3.22005
Gna13	3.21843
Itpk1	3.21791
Pde7b	3.2147
Fahd1	3.21057
Uqcc	3.20341
Them2	3.19776
Impdh1	3.18648
Wdr73	3.18384
Trib1	3.17007
Mfsd2	3.16715
Aco2	3.15481
Nmt2	3.15035
Gpd1	3.14068
Syngr1	3.1311
Itpka	3.1293
Nol3	3.1283
Hadha	3.12021
Rtn4ip1	3.1177
Ethe1	3.10764
Pdha1	3.10437
Ltbp2	3.09007
Slc25a33	3.08903
6330416G13Rik	3.07802
Mrpl34	3.06828
Wipi2	3.06542
2310061C15Rik	3.05552
Dnaja3	3.04135
Fbp2	3.02832
Acsm3	3.02096
Idh3a	3.0191
1110020P15Rik	3.01858
Mrs2	3.00604
Acsl5	3.00587
Slmo2	2.99875
Pfkl	2.99496
Acacb	2.99022
Ankrd9	2.9805
Rilp	2.98043
Lrpprc	2.97212
Sucla2	2.97147
1190005I06Rik	2.9571
Ciapin1	2.94985
Immp2l	2.94736
Sirt3	2.94703
Trim2	2.92914
Nav2	2.92019
Ucp3	2.91816
Tmem37	2.91163
Zfhx4	2.9057
Itpr2	2.90419
9130208E07Rik	2.90115
Ppp1r3d	2.89677
Syp	2.89088
Agl	2.87929
1110001J03Rik	2.87132
Bri3bp	2.87058
Pvrl2	2.86791
Coq6	2.86687
Ahcyl1	2.86553
Alkbh7	2.86534
Ndufa10	2.8645
Tkt	2.86115
Mmaa	2.85514
4732479N06Rik	2.85059
Pigy	2.84047
Cideb	2.83928
Ppif	2.83645
Ufsp1	2.83475
Slc25a19	2.82754
St3gal5	2.81431
Cntfr	2.80941
Cebpb	2.8085
Nol3	2.80696
Ndufs1	2.79864
Timm10	2.79848
Hemk1	2.7981
Timm44	2.79529
Adrb1	2.79214
Letm1	2.79159
Dlat	2.78398
Ak1	2.76967
Akap1	2.7695
Ndufv1	2.7671
Ecsit	2.7611
Hadhb	2.75205
Chchd3	2.74255
Stom	2.74152
Rpl39l	2.74127
Sox6	2.74078
Apoo	2.73491
Abcb8	2.734
Acadl	2.733
Tarsl2	2.72208
Crisp1	2.72178
Dlst	2.72027
Acads	2.71879
Hccs	2.71655
Endog	2.71465
Suox	2.71299
Chkb	2.70645
Cd274	2.70448
4931432E15Rik	2.69943
Ndufa6	2.69672
Pfkm	2.68486
Acaca	2.6844
Ndufab1	2.67987
Cxadr	2.65632
1700037H04Rik	2.6532
Oxnad1	2.65223
2310014G06Rik	2.65047
Tspan18	2.64175
Ttc19	2.64166
2310003L22Rik	2.6312
Shb	2.62841
1300010F03Rik	2.61737
Mmd2	2.61429
Slc16a1	2.61354
Trfr2	2.6087
Msrb2	2.59459
Slc40a1	2.59295
Ptges2	2.58274
Tbrg4	2.58178
Aars2	2.57983
Crls1	2.57887
Idh3b	2.57373
Cryz	2.57271
Dld	2.56749
Timm9	2.55665
Lynx1	2.55086
Cspg4	2.55063
Pdhx	2.54445
Junb	2.54393
Uqcrc1	2.54371
Mrpl55	2.54124
Pdk1	2.53898
Mterfd3	2.53833
Tmem59	2.53293
Slc25a35	2.53081
Ppcs	2.52778
Tmem14c	2.51988
Clpb	2.51618
Timm8a1	2.51491
Angptl1	2.51478
Dagla	2.50935
2610029I01Rik	2.50668
Mecr	2.50637
Afg3l2	2.49983
Zdhhc2	2.49604
Lipg	2.49176
Mel13	2.49167
Rap1gap	2.49158
Hoxa4	2.48237
Col27a1	2.48196
Pgk1	2.48163
Tmem143	2.47985
Calr3	2.47761
Ndufs8	2.47708
C730029A08Rik	2.47517
1810013D10Rik	2.47328
Egln3	2.47155
2310057J16Rik	2.45802
Decr2	2.45454
Coq5	2.45418
Ddhd1	2.44833
Tgoln1	2.44354
Mcart1	2.4432
Cib2	2.44143
Pdss1	2.43974
Mrps27	2.43361
Zadh1	2.42931
Nudt8	2.42733
Hccs	2.42577
Pctp	2.42325
Ccrn4l	2.4212
Tpd52l1	2.41976
2310005E10Rik	2.41897
Gfm1	2.41615
Sgk2	2.41528
Fastkd1	2.41181
Entpd5	2.40252
Mrpl39	2.39917
Fastk	2.39586
Mrpl47	2.39379
Pdhb	2.38991
Matr3	2.38364
Slc36a2	2.37751
Pkm2	2.37437
Ndufs6	2.3671
Samm50	2.36663
Cds1	2.36519
Atp5j2	2.36094
Sbk1	2.35457
Decr1	2.35337
Pex6	2.35295
Cs	2.34703
Ndufv2	2.34575
Acsf3	2.34459
2310061I04Rik	2.34033
Uqcrq	2.34023
Tomm40l	2.33647
Cdkn1a	2.33593
Oplah	2.3344
Mtx2	2.33292
Rasl12	2.32648
Hyal1	2.32421
3300001G02Rik	2.32416
Ndufc1	2.3235
9430023L20Rik	2.32133
Acot1	2.31976
Slc25a34	2.31798
Cycs	2.31774
1700021F05Rik	2.31427
Txnrd2	2.31357
2310030N02Rik	2.31328
Sod2	2.30669
Pde8a	2.30477
Pon1	2.30317
Idh3g	2.3019
Lipt1	2.29972
Yars2	2.29674
Smcr7	2.29484
Rdh13	2.28859
2610110G12Rik	2.28835
Ghitm	2.28521
Hook1	2.28506
Vldlr	2.28502
Mrps2	2.28302
1810049H13Rik	2.28191
Cad	2.27165
Adcy9	2.26935
Sdhd	2.26933
Mrps35	2.2679
2410012H22Rik	2.26633
Ndufa9	2.26515
Ccs	2.26023
Prkab1	2.25929
Hspa8	2.25469
Ndufb5	2.25032
Pla2g7	2.24963
Uqcrc2	2.24555
Pygl	2.24484
Mcee	2.24187
Sdc4	2.23678
Ccbl1	2.23269
Pkd2l2	2.23145
1110007M04Rik	2.22113
Aifm1	2.21369
Ccdc28b	2.20809
Ebf3	2.2075
Dci	2.20675
Hlf	2.20429
2310016C16Rik	2.2004
Pafah2	2.19761
Cish	2.19682
Coq7	2.19415
Gramd1c	2.19404
Tufm	2.1929
Gja1	2.19193
Cisd1	2.17984
Igsf21	2.1787
Hoxa5	2.1634
Amacr	2.15823
5730528L13Rik	2.15709
Atp5d	2.15474
Fh1	2.15435
1700052N19Rik	2.15247
Abhd6	2.15175
Abcc10	2.1503
Ndufs2	2.14976
Uqcrh	2.14847
Optn	2.14731
Nr2f6	2.14611
Nat8l	2.14354
Mrps23	2.14304
Fars2	2.14121
Uqcr	2.1412
Stard10	2.13906
Tmem110	2.13844
Fahd2a	2.13611
Uqcrfs1	2.13392
L2hgdh	2.13316
Esrra	2.13307
Ndufs7	2.1313
Etfb	2.13043
Aldoa	2.13021
Ptdss2	2.12998
Mrpl12	2.12922
Lrrc20	2.1245
Coq9	2.11848
Ndufb11	2.1166
Nrp2	2.11652
Cpt2	2.11403
Prkag2	2.11343
Lyrm5	2.11289
2900006K08Rik	2.11264
Sdhb	2.10935
Nudt13	2.10639
Grpel1	2.10328
Gfm2	2.0931
Sdsl	2.09172
Cox11	2.08924
Ndufs4	2.08897
Mrpl15	2.0879
Abcd4	2.08226
Pmm1	2.07574
Paqr9	2.07423
Acsf2	2.07229
Acat1	2.07157
Crat	2.07134
Gss	2.07093
Pdk2	2.06557
5730437N04Rik	2.06338
Car8	2.06188
Kcmf1	2.05792
Hddc3	2.05786
Gapdh2	2.05579
Got1	2.05433
Ndufb6	2.05131
Mrpl35	2.04661
Mrpl9	2.04659
Atad3a	2.04441
3110001I22Rik	2.0413
Cbr4	2.03654
Acly	2.03629
Stau2	2.0339
Uqcrb	2.03203
Ndufa5	2.03187
Dnajc15	2.03079
Cox5a	2.02879
Isca1	2.02497
Gnas	2.02115
Car2	2.01477
9330159M07Rik	2.01298
Zfp827	2.01257
Mipep	2.01024
Ndufb7	2.00835
1200015F23Rik	2.00431
Mto1	2.00371

## Sheet: pBA_pWA_4d
SYMBOL	LOG2(pBA/pWA) (4d)
Acta1	5.19
Nnat	4.51
Myl1	4.19
Actc1	3.87
Meox2	3.61
Myl4	3.57
Tnnc1	3.49
Tnni1	3.14
Cldn5	3.08
Lhx8	3
Rpl39l	2.81
Sox18	2.58
Cox7a1	2.49
Cidea	2.37
Cdc6	2.3
Ifit1	2.3
Usp18	2.24
Angpt2	2.22
Zic1	2.22
Agtr2	2.06
Cd93	2.05
2410015N17Rik	1.99
Cox8b	1.97
Tpsab1	1.94
Cdca7	1.93
Ctla2a	1.93
Ramp2	1.92
Fignl1	1.9
Pold1	1.88
Cyp4b1	1.87
Mgst3	1.87
Tyms	1.86
Ifrd2	1.85
Shmt1	1.85
AI506816	1.82
Six1	1.82
Car2	1.8
Cbx3	1.78
Myo1b	1.77
Isg15	1.74
Ccnb1	1.73
Idh3a	1.72
Rfc5	1.71
Fen1	1.7
Rasip1	1.7
Dhodh	1.68
Iigp1	1.67
Sncg	1.67
Mcm5	1.66
Pparg	1.65
Slc19a1	1.64
Nusap1	1.61
Ccnf	1.57
Timm8a1	1.57
Cdh5	1.55
Cdt1	1.55
Tk1	1.54
Tnnt2	1.53
Asf1b	1.51
H19	1.51
Rfc4	1.51
Dck	1.5
Mcm7	1.5
Itm2a	1.45
Msh2	1.45
Noc4l	1.45
Cdca8	1.43
Mybph	1.43
Rrm2	1.43
Uhrf1	1.43
Cxcl1	1.42
Cx3cl1	1.41
C1qdc2	1.4
C330027C09Rik	1.4
Ruvbl2	1.39
Bzw2	1.38
Ddx18	1.38
Kifc1	1.38
Rps4y2	1.38
Wisp2	1.38
1110008P14Rik	1.36
Hmgb3	1.36
Ccnd1	1.35
Mad2l1	1.35
Upp1	1.35
Ard1	1.34
Emcn	1.34
Rbl1	1.34
Irf7	1.33
Pmf1	1.33
Angptl4	1.32
Aurka	1.32
Cdca7l	1.32
Pola1	1.32
Thy1	1.32
Birc5	1.31
Cks2	1.31
Exosc5	1.31
Bysl	1.3
Mcm4	1.3
Mrpl50	1.3
Rad51	1.3
Snrpd3	1.3
Dlk1	1.28
Cdca3	1.27
Col18a1	1.27
Ccna2	1.26
Lgals3	1.26
Myog	1.26
Tspo	1.26
Bop1	1.24
Nol5a	1.24
Plk1	1.24
Hccs	1.23
Hint2	1.23
Cdc20	1.22
Fbl	1.22
Gtpbp4	1.22
Mrpl11	1.22
Psme3	1.21
2810025M15Rik	1.2
Aqp7	1.2
Myc	1.2
Pkig	1.2
Alg3	1.19
Lig1	1.19
Nola2	1.19
Nola3	1.19
Urm1	1.19
1110019J04Rik	1.18
Cdkn1a	1.18
H2afx	1.18
Hsph1	1.18
Itpk1	1.18
Mrpl38	1.18
Sms	1.18
Dnmt1	1.17
Mme	1.17
Mrpl18	1.17
Psmb9	1.17
Coq4	1.16
Crip1	1.16
Dcps	1.16
Rcl1	1.16
Smc2	1.16
Snhg1	1.16
Tie1	1.16
Mthfd2	1.15
Sdhd	1.15
Tomm40	1.15
Bub1	1.14
Coq7	1.14
Pole3	1.14
Rnaseh2c	1.14
Ccnb2	1.12
D13Wsu177e	1.12
Hspa9	1.12
Lsm3	1.12
Nup85	1.12
Pcna	1.12
Uqcrc1	1.12
Cbfb	1.11
Pnpt1	1.11
Ptges2	1.11
Rangap1	1.11
1700037H04Rik	1.1
Gmnn	1.1
Kif2c	1.1
Mcm2	1.1
Mrps18b	1.1
Ndufab1	1.1
Ppif	1.1
Ptrf	1.1
Rpa3	1.1
Fkbp4	1.09
Ppid	1.09
Trp53	1.09
Plk4	1.08
Prl2c2	1.08
Smc4	1.08
Uhmk1	1.08
Grwd1	1.07
Ier2	1.07
Josd3	1.07
Mrpl12	1.07
Mrpl35	1.07
Serpine2	1.07
Tap1	1.07
Wdr57	1.07
6720460F02Rik	1.06
Baiap2	1.06
Mrps22	1.06
Srp54a	1.06
Tipin	1.06
Banf1	1.05
Mrpl15	1.05
1190005I06Rik	1.04
Anln	1.04
Chchd3	1.04
Dld	1.04
Arfrp1	1.03
Cav1	1.03
Ddx56	1.03
Ifi35	1.03
Kif11	1.03
Krr1	1.03
Plp2	1.03
Cycs	1.02
Kank3	1.02
Mki67	1.02
Wee1	1.02
Akap1	1.01
Gimap4	1.01
Mrps10	1.01
Ptcd2	1.01
Snip1	1.01
Tufm	1.01
Adss	1
Ccdc58	1
Ckap2	1
Ezh2	1
Gldc	1
Hoxd8	1
Prc1	1
Srm	1
Tbx15	1
